# Supplementary material for: Role of Brain Derived Extracellular Vesicles in Decoding Sex Differences Associated with Nicotine Self-Administration
Source: Cells. 2020 Aug 11;9(8):1883. doi: 10.3390/cells9081883 (PMC7464419; doi:10.3390/cells9081883)
Supplement: Supplementary file 1 [file cells-09-01883-s001.zip]

Archive with 9 entries (8 files):
- Supplementary files/
- Supplementary files/ST1A-Males-Saline vs Nic.xlsx
- __MACOSX/Supplementary files/._ST1A-Males-Saline vs Nic.xlsx
- Supplementary files/ST1B-Females-Saline vs Nic.xlsx
- __MACOSX/Supplementary files/._ST1B-Females-Saline vs Nic.xlsx
- Supplementary files/ST2B-Females S vs N.xlsx
- __MACOSX/Supplementary files/._ST2B-Females S vs N.xlsx
- Supplementary files/ST2A-Males S vs N.xlsx
- __MACOSX/Supplementary files/._ST2A-Males S vs N.xlsx
