# Supplementary material for: Role of Brain Derived Extracellular Vesicles in Decoding Sex Differences Associated with Nicotine Self-Administration
Source: Cells. 2020 Aug 11;9(8):1883. doi: 10.3390/cells9081883 (PMC7464419; doi:10.3390/cells9081883)
Supplement: Supplementary file 1 [file cells-09-01883-s001.zip › Supplementary files/ST1A-Males-Saline vs Nic.xlsx]

## Sheet: 20200214_Guru_Nic-Study_MSvsMN
Accession	Peptide count	Unique peptides	Confidence score	Anova (p)	q Value	Mass	Description	20200115_Pendyala_MS1	20200115_Pendyala_MS2	20200115_Pendyala_MS3	20200115_Pendyala_MS4	20200115_Pendyala_MS5	20200115_Pendyala_MS6	20200115_Pendyala_MN1	20200115_Pendyala_MN2	20200115_Pendyala_MN3	20200115_Pendyala_MN4	20200115_Pendyala_MN5	20200115_Pendyala_MN6
M0R830|M0R830_RAT	2	2	93.92	9.77e-05	0.19909	38351	Mesoderm-specific transcript homolog protein OS=Rattus norvegicus OX=10116 GN=Mest PE=1 SV=2	459936	462220	547453	499327	376498	213190	156715	185107	193466	133739	146363	132325
F1M943|F1M943_RAT	1	1	28.61	0.000275118	0.280226	76525	Armadillo repeat-containing 8 OS=Rattus norvegicus OX=10116 GN=Armc8 PE=1 SV=2	17695.2	38341.8	27883	59712.6	22760.5	26324.5	11055.4	8687.5	9125.4	4724.67	3226.9	2602.44
Q5GFD9|IMPCT_RAT	2	2	128.31	0.00084277	0.448497	36314	Protein IMPACT OS=Rattus norvegicus OX=10116 GN=Impact PE=1 SV=1	179509	203937	250756	207701	242899	217944	152330	159355	149140	158003	190572	163832
B5DF41|SNPH_RAT	2	2	118.26	0.00096621	0.448497	55258	Syntaphilin OS=Rattus norvegicus OX=10116 GN=Snph PE=1 SV=1	56165.4	70696.7	76003.7	73027.3	67224.5	87245.4	112560	90602.9	99536.2	96965.6	89415	118087
Q9EQX9|UBE2N_RAT;G3V6M7|G3V6M7_RAT	4	4	131.17	0.00131275	0.448497	17170	Ubiquitin-conjugating enzyme E2 N OS=Rattus norvegicus OX=10116 GN=Ube2n PE=1 SV=1	202180	188380	224776	249314	277147	212250	178170	152360	106172	153968	136104	168287
D3ZMH7|D3ZMH7_RAT	1	1	30.3	0.00132097	0.448497	55981	Solute carrier family 36 (Proton/amino acid symporter), member 4 (Predicted) OS=Rattus norvegicus OX=10116 GN=Slc36a4 PE=4 SV=1	28009	13228.8	4334.48	24722.9	42194.7	9640.28	0	0	0	0	42803.9	0
D4A4Z9|D4A4Z9_RAT	1	1	29.75	0.00244327	0.670274	152215	Kinectin 1 OS=Rattus norvegicus OX=10116 GN=Ktn1 PE=1 SV=2	169565	252267	188439	269808	235765	196950	122967	146084	104665	149317	190520	110339
Q5PPH0|ENOPH_RAT	2	2	63.38	0.0027447	0.670274	28971	Enolase-phosphatase E1 OS=Rattus norvegicus OX=10116 GN=Enoph1 PE=2 SV=1	73677.2	81826.8	77036.5	99501.9	105202	77211	66110.4	76663.9	59180	59544.1	51870	59249.2
D3ZW55|ITPA_RAT	1	1	16.29	0.00303498	0.670274	22255	Inosine triphosphate pyrophosphatase OS=Rattus norvegicus OX=10116 GN=Itpa PE=3 SV=1	131546	134710	160676	172433	104475	113274	132759	75642.8	55161.8	63461.6	64854	80119.6
Q05982|NDKA_RAT	5	2	282.8	0.00332918	0.670274	17296	Nucleoside diphosphate kinase A OS=Rattus norvegicus OX=10116 GN=Nme1 PE=1 SV=1	1.1005e+06	1.28597e+06	891409	996558	775905	1.08955e+06	722939	537848	469220	605201	934000	630426
A0A0G2K5E7|A0A0G2K5E7_RAT	8	8	330.64	0.00399766	0.670274	121378	ATP-citrate synthase OS=Rattus norvegicus OX=10116 GN=Acly PE=1 SV=1	159978	235054	319717	379020	199165	211574	169556	135104	82209.2	128868	163674	93419.7
Q6IN10|Q6IN10_RAT	1	1	28.37	0.00481267	0.670274	86337	Endothelin converting enzyme 1, isoform CRA_a OS=Rattus norvegicus OX=10116 GN=Ece1 PE=1 SV=1	80361.2	69297.5	99316.8	72942.9	64608.5	92578.1	41129.7	56108.9	59268.7	64073.6	46486.3	65182
A0A0G2JTD7|A0A0G2JTD7_RAT;A0A0G2JZM8|A0A0G2JZM8_RAT	2	2	42.42	0.00514771	0.670274	161984	Cytoplasmic linker-associated protein 1 OS=Rattus norvegicus OX=10116 GN=Clasp1 PE=1 SV=1	165663	157708	154309	214483	185565	177481	103397	148452	114446	130379	115926	165115
P04631|S100B_RAT	3	3	259.23	0.00565191	0.670274	10851	Protein S100-B OS=Rattus norvegicus OX=10116 GN=S100b PE=1 SV=2	4.69911e+06	3.50523e+06	5.70972e+06	4.72841e+06	2.83127e+06	4.50882e+06	3.25107e+06	2.06817e+06	2.60722e+06	2.09879e+06	3.4294e+06	2.6826e+06
Q642B0|Q642B0_RAT	1	1	29.42	0.00606398	0.670274	63605	Glypican 4 OS=Rattus norvegicus OX=10116 GN=Gpc4 PE=1 SV=1	18308.2	19944.3	24933.8	26330.7	25790.5	21007.7	12033.8	20798.4	17494.3	13188.1	15766.9	17008.3
Q05683|DCE2_RAT	2	2	37.89	0.00634027	0.670274	66215	Glutamate decarboxylase 2 OS=Rattus norvegicus OX=10116 GN=Gad2 PE=1 SV=1	50759.4	45794.1	86023.6	69904.2	77828.9	69235.2	44218.1	46288.6	32716.6	55798.2	34890.1	40877.6
P08009|GSTM4_RAT;A0A0G2K4U2|A0A0G2K4U2_RAT;B0BN47|B0BN47_RAT	6	3	497.35	0.00645226	0.670274	25835	Glutathione S-transferase Yb-3 OS=Rattus norvegicus OX=10116 GN=Gstm3 PE=1 SV=2	712392	825055	848053	1.11888e+06	488704	796276	539423	348386	647013	507869	422823	459911
D3ZJ86|D3ZJ86_RAT	3	3	224.47	0.00647015	0.670274	80471	Sodium/hydrogen exchanger OS=Rattus norvegicus OX=10116 GN=Slc9a6 PE=1 SV=2	1.39968e+06	1.66645e+06	1.34356e+06	2.07298e+06	1.65752e+06	1.7606e+06	1.01371e+06	1.22466e+06	1.02065e+06	1.1751e+06	1.4755e+06	1.36867e+06
G3V9I2|G3V9I2_RAT	1	1	44.18	0.00678065	0.670274	103795	Glutamate receptor ionotropic, kainate 3 OS=Rattus norvegicus OX=10116 GN=Grik3 PE=1 SV=3	43186.5	38983.3	49799.7	29487.9	42743	49711.1	63473.3	67340.1	54394	55789.3	53794.5	103095
P15205|MAP1B_RAT	5	4	178.74	0.0069902	0.670274	270675	Microtubule-associated protein 1B OS=Rattus norvegicus OX=10116 GN=Map1b PE=1 SV=3	159778	177946	164969	181216	205567	170477	136574	147072	78064.5	137578	56983.8	95335.8
Q499N5|ACSF2_RAT	1	1	19.96	0.00735343	0.670274	68641	Medium-chain acyl-CoA ligase ACSF2, mitochondrial OS=Rattus norvegicus OX=10116 GN=Acsf2 PE=2 SV=1	20871	18324	15022.2	23307.1	30794.9	23955.3	17685	15060.7	10045.1	16601.7	9071.49	8382.99
D3ZXP7|D3ZXP7_RAT	1	1	44.2	0.00749265	0.670274	37120	Actin-related protein 2/3 complex subunit 1A (Fragment) OS=Rattus norvegicus OX=10116 GN=Arpc1a PE=1 SV=3	105580	66182	80087.1	107864	103566	87767.3	63749.8	50342.7	36102.3	50106.9	86299.2	61885.2
Q5U362|Q5U362_RAT;P55260|ANXA4_RAT	9	7	564.39	0.00800013	0.670274	36213	Annexin OS=Rattus norvegicus OX=10116 GN=Anxa4 PE=1 SV=1	759193	934184	736152	861993	1.01678e+06	652280	600437	473208	500976	470178	822791	608680
F1LMW0|F1LMW0_RAT	2	2	50.56	0.00894712	0.670274	48090	Transmembrane protein 130 OS=Rattus norvegicus OX=10116 GN=Tmem130 PE=4 SV=2	26461.4	22011.7	37336.1	30853.6	28570.4	37060.1	18269.2	27786.9	16638	22418.6	16758.7	22769
Q5XIE8|ITM2B_RAT	4	4	192.97	0.0101706	0.670274	30808	Integral membrane protein 2B OS=Rattus norvegicus OX=10116 GN=Itm2b PE=2 SV=1	268242	251441	358017	380318	300809	231356	151802	206433	137988	258523	253202	179686
A0A0G2JVC8|A0A0G2JVC8_RAT;A0A096MK55|A0A096MK55_RAT	4	3	165.73	0.0105755	0.670274	84427	Terpene cyclase/mutase family member OS=Rattus norvegicus OX=10116 GN=Lss PE=1 SV=1	83271	60310.9	83500.6	81645.2	76462.5	77654.3	49777.5	62766.9	42197.6	64645.4	31437.6	65501.9
B0K014|B0K014_RAT	1	1	77.12	0.0111956	0.670274	23551	D-aminoacyl-tRNA deacylase OS=Rattus norvegicus OX=10116 GN=Dtd1 PE=1 SV=1	323809	416827	289220	302132	285298	259774	243069	202726	243102	244611	288852	225286
A0A0G2K0P8|A0A0G2K0P8_RAT	4	4	377.97	0.0114246	0.670274	74584	CDW92 antigen, isoform CRA_b OS=Rattus norvegicus OX=10116 GN=Slc44a1 PE=1 SV=1	908241	1.12105e+06	1.15298e+06	838729	870536	711323	824748	497889	565291	458867	722812	776496
D3ZBN4|D3ZBN4_RAT	1	1	59.69	0.0114618	0.670274	15910	Ergosterol biosynthesis 28 homolog OS=Rattus norvegicus OX=10116 GN=Erg28 PE=1 SV=1	203904	191445	257411	573857	131067	124314	73434.2	148469	130220	83447	76005.2	36648.9
F1LRE1|F1LRE1_RAT;A0A0G2JU71|A0A0G2JU71_RAT;P70619|GSHR_RAT	5	5	180	0.0116209	0.670274	45160	Glutathione reductase OS=Rattus norvegicus OX=10116 GN=Gsr PE=1 SV=2	193057	162363	187964	168746	167056	147277	159779	137486	146837	132327	150590	110053
D3ZLM6|D3ZLM6_RAT	2	2	101.42	0.0120969	0.670274	59693	Dolichol kinase OS=Rattus norvegicus OX=10116 GN=Dolk PE=1 SV=1	120735	126907	181047	146450	118013	101049	65918.6	93481	117386	84937.5	105638	89915.4
D4A435|D4A435_RAT	4	4	216.51	0.0124239	0.670274	98554	Intercellular adhesion molecule 5 OS=Rattus norvegicus OX=10116 GN=Icam5 PE=1 SV=1	159496	156800	205456	177066	198919	200083	124521	128545	83238.4	160049	127697	168731
P62749|HPCL1_RAT	6	3	322.23	0.0124444	0.670274	22438	Hippocalcin-like protein 1 OS=Rattus norvegicus OX=10116 GN=Hpcal1 PE=1 SV=2	366199	478858	370493	320921	375837	349094	276891	251044	285864	262374	126136	302908
Q6QI86|Q6QI86_RAT;Q6AYR6|HDHD2_RAT;P85007|IR3IP_RAT	3	3	175.34	0.0128972	0.670274	42734	Haloacid dehalogenase-like hydrolase domain-containing protein 2 OS=Rattus norvegicus OX=10116 GN=Hdhd2 PE=1 SV=1	266952	264747	289420	285667	307469	303557	178636	208703	188152	171405	229965	324820
O88989|MDHC_RAT	8	8	643.1	0.0130561	0.670274	36631	Malate dehydrogenase, cytoplasmic OS=Rattus norvegicus OX=10116 GN=Mdh1 PE=1 SV=3	4.80414e+06	2.98119e+06	4.05243e+06	4.39352e+06	4.79197e+06	4.44596e+06	3.50019e+06	2.57242e+06	2.05094e+06	3.43938e+06	1.9179e+06	3.6755e+06
Q5BJS6|Q5BJS6_RAT	3	3	189.7	0.0134889	0.670274	18164	Transmembrane protein 50B OS=Rattus norvegicus OX=10116 GN=Tmem50b PE=2 SV=1	1.28814e+06	1.40195e+06	1.96543e+06	1.62796e+06	941885	1.40968e+06	845217	876611	859484	1.06962e+06	1.03308e+06	1.26835e+06
Q9JKC1|Q9JKC1_RAT	5	5	237.46	0.0136241	0.670274	68246	Carboxylic ester hydrolase OS=Rattus norvegicus OX=10116 GN=Bche PE=2 SV=1	8.89543e+06	1.61498e+06	1.88716e+06	1.02923e+06	821148	356624	423511	343823	324988	417453	437696	341595
Q5XI31|PIGS_RAT	4	4	214.57	0.0143322	0.670274	61799	GPI transamidase component PIG-S OS=Rattus norvegicus OX=10116 GN=Pigs PE=2 SV=3	385664	368808	479239	598346	486244	475710	336410	341951	315845	368665	405219	400481
Q9Z2I6|SV2C_RAT	5	5	211.76	0.0144387	0.670274	83165	Synaptic vesicle glycoprotein 2C OS=Rattus norvegicus OX=10116 GN=Sv2c PE=1 SV=1	621745	416809	496304	537416	578609	490907	445738	381401	281054	426441	464461	395222
Q4FZU2|K2C6A_RAT;Q63282|Q63282_RAT	4	1	284.05	0.0146603	0.670274	59555	Keratin, type II cytoskeletal 6A OS=Rattus norvegicus OX=10116 GN=Krt6a PE=1 SV=1	457150	782717	549982	335235	620772	560385	1.26687e+06	2.57101e+06	971817	4.17102e+06	732809	674188
F1MA89|F1MA89_RAT;F1M4U0|F1M4U0_RAT	2	2	62.19	0.0153951	0.670274	39856	Cyclin Y OS=Rattus norvegicus OX=10116 GN=Ccny PE=1 SV=2	11388.2	10802.7	20904.2	19639.6	8935.26	33020.3	23946.2	25727.1	21670.6	45642.6	60272.5	41904.4
P07943|ALDR_RAT	2	2	80.97	0.0158386	0.670274	36230	Aldo-keto reductase family 1 member B1 OS=Rattus norvegicus OX=10116 GN=Akr1b1 PE=1 SV=3	127392	116260	175445	160599	157036	188356	149756	93756.6	101723	128392	95337.4	109599
D3ZTP8|D3ZTP8_RAT	1	1	44.29	0.0160472	0.670274	120408	Phosphatidylinositol glycan anchor biosynthesis, class O OS=Rattus norvegicus OX=10116 GN=Pigo PE=1 SV=1	70829.4	76549.8	75159.6	73297.2	63336.6	59291.4	68509.7	56432.4	62478.4	39655.7	43748.4	51423.2
A0A0G2JSK5|A0A0G2JSK5_RAT	4	4	224.87	0.01656	0.670274	91537	Integrin beta OS=Rattus norvegicus OX=10116 GN=Itgb1 PE=1 SV=1	599393	693538	915797	720242	681383	749126	712344	483217	533710	443086	580601	621404
P50399|GDIB_RAT	12	9	615.9	0.0166451	0.670274	51018	Rab GDP dissociation inhibitor beta OS=Rattus norvegicus OX=10116 GN=Gdi2 PE=1 SV=2	466233	483852	513276	435577	547352	382558	382792	435023	403402	395255	405516	340788
Q9Z1B2|GSTM5_RAT	4	4	227.67	0.0168278	0.670274	27067	Glutathione S-transferase Mu 5 OS=Rattus norvegicus OX=10116 GN=Gstm5 PE=1 SV=3	321092	274223	387051	491525	294166	237818	223536	200254	221750	312103	216651	151602
A0A0G2K757|A0A0G2K757_RAT	12	12	735.09	0.017023	0.670274	69251	Dolichyl-diphosphooligosaccharide--protein glycosyltransferase subunit 2 OS=Rattus norvegicus OX=10116 GN=Rpn2 PE=1 SV=1	1.36556e+06	1.08923e+06	1.68687e+06	1.47736e+06	1.25623e+06	880203	811756	814159	662924	875948	1.22188e+06	994233
A0A0G2JYH7|A0A0G2JYH7_RAT	1	1	20.67	0.0170713	0.670274	94649	SH2 domain containing 3C (Predicted) OS=Rattus norvegicus OX=10116 GN=Sh2d3c PE=1 SV=1	3565.97	9288.81	2830.9	9017.96	2392.69	24340.4	14591.9	20687.7	14532.2	31389.7	330655	32571
A0A0G2K6U1|A0A0G2K6U1_RAT;O88960|O88960_RAT;O88975|O88975_RAT	19	18	1049.96	0.0172879	0.670274	83218	Vesicle-fusing ATPase OS=Rattus norvegicus OX=10116 GN=Nsf PE=1 SV=1	953242	807361	822988	786469	1.04749e+06	882246	850352	759825	645229	738467	547258	733201
F1LUB7|F1LUB7_RAT;Q6RVG2|S4A8_RAT	5	1	184.36	0.0173441	0.670274	123835	Anion exchange protein OS=Rattus norvegicus OX=10116 GN=Slc4a8 PE=3 SV=3	108289	74272.9	78303.6	66743.3	91792.8	82652	76761.6	43529.6	46469.2	51868.8	50044.3	83593.4
Q5FWU3|ATG9A_RAT	3	3	110.89	0.0179699	0.670274	95397	Autophagy-related protein 9A OS=Rattus norvegicus OX=10116 GN=Atg9a PE=1 SV=1	198650	275970	370829	384247	251627	345800	164559	203118	150746	216888	233590	263579
P15791|KCC2D_RAT	5	3	237.27	0.0194214	0.670274	60670	Calcium/calmodulin-dependent protein kinase type II subunit delta OS=Rattus norvegicus OX=10116 GN=Camk2d PE=1 SV=1	240539	209406	227701	172538	206509	149823	154815	129838	183729	143896	78569.3	145118
A1A5L1|A1A5L1_RAT;A0A096MJX0|A0A096MJX0_RAT	4	4	110.54	0.0195034	0.670274	53045	Bleomycin hydrolase OS=Rattus norvegicus OX=10116 GN=Blmh PE=1 SV=1	85343.1	103656	97680.5	121992	102509	106058	95772.9	83380.5	83782.8	93170.1	87281.2	87565.2
Q641Y0|OST48_RAT	10	10	661.08	0.0196101	0.670274	49093	Dolichyl-diphosphooligosaccharide--protein glycosyltransferase 48 kDa subunit OS=Rattus norvegicus OX=10116 GN=Ddost PE=2 SV=1	1.10007e+06	1.07666e+06	1.41497e+06	1.06313e+06	931458	1.29584e+06	1.04704e+06	1.71587e+06	1.55192e+06	1.41613e+06	1.62102e+06	1.75547e+06
Q5U4F4|TM135_RAT	2	2	40.46	0.0201193	0.670274	53123	Transmembrane protein 135 OS=Rattus norvegicus OX=10116 GN=Tmem135 PE=2 SV=1	32152.3	39214.6	36292.7	41179.9	23032.7	33220.6	19304.9	19062.6	22968.9	29162.1	28920.8	28504.7
P05197|EF2_RAT;Q8K1G4|Q8K1G4_RAT	9	9	398.34	0.0202709	0.670274	96192	Elongation factor 2 OS=Rattus norvegicus OX=10116 GN=Eef2 PE=1 SV=4	517475	504912	464288	512655	453339	332246	342200	320719	365990	320223	482070	309447
A0A0G2K5J5|A0A0G2K5J5_RAT	1	1	37.48	0.0202892	0.670274	58339	Netrin G2 OS=Rattus norvegicus OX=10116 GN=Ntng2 PE=4 SV=1	46328.8	53953.3	58401.4	42454.7	56201.4	52732.1	28371.7	26912.5	51102.5	45747.7	11209.2	17405.8
A0A0G2K127|A0A0G2K127_RAT	2	2	60.82	0.0206559	0.670274	67562	Vascular cell adhesion protein 1 OS=Rattus norvegicus OX=10116 GN=Vcam1 PE=1 SV=1	41758	26131.4	20281.7	48807.8	32179.4	57474.3	45622.4	51457.8	51954.8	58122.6	72699.9	81492.3
Q66HR2|MARE1_RAT	1	1	24.1	0.0208206	0.670274	30156	Microtubule-associated protein RP/EB family member 1 OS=Rattus norvegicus OX=10116 GN=Mapre1 PE=1 SV=3	44166.6	47001.6	38530.4	33736.6	61001.8	35732.2	39316.3	31375	26507	37538.6	20852.7	25954.5
A0A0G2K6A9|A0A0G2K6A9_RAT	1	1	45.5	0.021069	0.670274	72738	Protein RUFY3 OS=Rattus norvegicus OX=10116 GN=Rufy3 PE=1 SV=1	94491.1	89697.2	101470	92423.4	97172.7	99342.9	81678.6	85379.8	71728.6	69438.6	32751.9	63684.8
D4A8N1|D4A8N1_RAT	4	4	170.43	0.0217711	0.670274	29289	Dolichol-phosphate mannosyltransferase subunit 1 OS=Rattus norvegicus OX=10116 GN=Dpm1 PE=1 SV=1	191642	130271	267008	343948	206130	175316	76346.6	99430.3	63376.5	169245	35225.4	211383
D3ZJT4|D3ZJT4_RAT	1	1	14.43	0.0218596	0.670274	30095	60S acidic ribosomal protein P0 OS=Rattus norvegicus OX=10116 GN=Rplp0l1 PE=3 SV=3	59871.2	57838.7	47485.8	75131.9	48425.2	88881.1	76430.7	68257.8	97428.9	88078.3	79827.2	109714
B2GUZ9|B2GUZ9_RAT	1	1	19.02	0.0225917	0.670274	37038	Fam49b protein OS=Rattus norvegicus OX=10116 GN=Fam49b PE=1 SV=1	34886.3	42253.8	61035.4	65135.5	62488.3	52578.6	38239.5	38490.6	14178.6	30430	2978.22	3325.49
Q4KM77|EI24_RAT	2	2	75.33	0.0233678	0.670274	39153	Etoposide-induced protein 2.4 homolog OS=Rattus norvegicus OX=10116 GN=Ei24 PE=1 SV=1	65066.7	57810.2	79947	58845.6	57435.3	55274.3	26861.6	56418.9	57071.3	46753.1	46110.9	39077.7
M0R544|M0R544_RAT	1	1	44.44	0.0234601	0.670274	106877	Glucosidase, alpha, acid, isoform CRA_a OS=Rattus norvegicus OX=10116 GN=Gaa PE=1 SV=1	9425.1	18250.3	66379.4	17955.2	27659.1	44636.2	8329.49	5646.97	4910.5	6538.03	36958.6	4953.76
Q6PW52|Q6PW52_RAT;Q562A9|Q562A9_RAT;P23574|GBRG1_RAT	6	6	430.42	0.0236091	0.670274	55635	GABA-A gamma2 long isoform OS=Rattus norvegicus OX=10116 GN=Gabrg2 PE=2 SV=1	3.67538e+06	3.2261e+06	3.34573e+06	2.41067e+06	2.51047e+06	1.20463e+06	2.11639e+06	920233	1.86688e+06	883765	1.57308e+06	1.5983e+06
A0A0G2JWL3|A0A0G2JWL3_RAT	2	2	81.44	0.0239277	0.670274	316178	Neurofibromin OS=Rattus norvegicus OX=10116 GN=Nf1 PE=1 SV=1	38775.9	39231.7	42141.3	75804.2	28463.5	25463.7	7266.85	23003	7733.18	13245.7	55525.8	14766.3
F1MA42|F1MA42_RAT	1	1	70.69	0.0239757	0.670274	108917	Seizure-related 6 homolog OS=Rattus norvegicus OX=10116 GN=Sez6 PE=1 SV=2	57149.6	37690.7	29200.8	44303	26629.2	102024	75731.3	60278.9	66023.3	83426.8	91436.4	132492
A0A0G2JSV3|A0A0G2JSV3_RAT;M0RBK1|M0RBK1_RAT	2	1	74.17	0.0244738	0.670274	35297	Ribose-phosphate pyrophosphokinase I -like OS=Rattus norvegicus OX=10116 GN=LOC314140 PE=1 SV=1	43961.4	39346.4	44414.9	40647.5	48993	46302.4	41805.3	32475.7	20492	31597	10808.9	30999.8
P48500|TPIS_RAT;A0A0G2JWJ4|A0A0G2JWJ4_RAT;A0A0G2JWU1|A0A0G2JWU1_RAT	11	11	919.94	0.0244922	0.670274	27345	Triosephosphate isomerase OS=Rattus norvegicus OX=10116 GN=Tpi1 PE=1 SV=2	6.06706e+06	6.04944e+06	5.19263e+06	7.71022e+06	6.1508e+06	7.11247e+06	5.33667e+06	3.56074e+06	3.80628e+06	4.12433e+06	7.07784e+06	4.67974e+06
P97536|CAND1_RAT	8	8	445.48	0.02522	0.670274	137985	Cullin-associated NEDD8-dissociated protein 1 OS=Rattus norvegicus OX=10116 GN=Cand1 PE=1 SV=1	395446	380642	371764	427156	363353	430949	301340	328960	344458	320055	335407	423386
B4F7A9|B4F7A9_RAT	3	3	136.61	0.0253691	0.670274	41346	Casein kinase 2 alpha 2 OS=Rattus norvegicus OX=10116 GN=Csnk2a2 PE=1 SV=1	127506	104072	178345	133373	120195	97524.7	85760.5	86262.5	83492.6	118122	97492	102724
B0BNA5|COTL1_RAT	5	5	224.3	0.0254511	0.670274	16036	Coactosin-like protein OS=Rattus norvegicus OX=10116 GN=Cotl1 PE=1 SV=1	213189	244636	268574	285829	210118	324643	253457	185118	146212	228501	182274	181689
B0LPN4|RYR2_RAT;O08661|O08661_RAT;A0A0G2K5J1|A0A0G2K5J1_RAT;F1LPJ2|F1LPJ2_RAT	8	8	386.54	0.0255034	0.670274	567783	Ryanodine receptor 2 OS=Rattus norvegicus OX=10116 GN=Ryr2 PE=1 SV=2	172965	217121	466732	526055	238505	154487	82375.7	170834	128532	121982	188964	173321
P21575|DYN1_RAT;A0A0A0MY48|A0A0A0MY48_RAT;Q08877|DYN3_RAT;Q7M077|Q7M077_RAT	12	11	752.28	0.0260033	0.670274	97576	Dynamin-1 OS=Rattus norvegicus OX=10116 GN=Dnm1 PE=1 SV=2	618130	519322	624396	571720	643755	563048	550834	444167	425142	491925	597337	515404
Q5FVN0|MBOA5_RAT	4	4	186.47	0.0260943	0.670274	56494	Lysophospholipid acyltransferase 5 OS=Rattus norvegicus OX=10116 GN=Lpcat3 PE=2 SV=1	135636	129950	153354	139271	138750	133463	90003.7	129428	115573	119796	133225	122998
Q5U2P1|CNNM2_RAT	1	1	14.47	0.0264325	0.670274	97574	Metal transporter CNNM2 OS=Rattus norvegicus OX=10116 GN=Cnnm2 PE=2 SV=1	129.857	390.569	324.723	0.00174476	1900.28	30537.5	38612.3	20779.4	31638	23418.1	1274.24	31489.8
M0RAK2|M0RAK2_RAT	1	1	22.46	0.0265582	0.670274	23199	RCG22622 OS=Rattus norvegicus OX=10116 GN=LOC684270 PE=1 SV=2	14189.4	18352.2	31220.3	21056.7	14835.8	34175	34596.7	19832.9	40544.5	38024	91393	45479.4
Q66H12|NAGAB_RAT	1	1	59.08	0.026864	0.670274	47354	Alpha-N-acetylgalactosaminidase OS=Rattus norvegicus OX=10116 GN=Naga PE=2 SV=1	65192.9	49783.2	148051	214980	41382.1	129335	33579.3	73153.8	20794.4	68716	31709.5	18313.6
Q6AYL8|LRIQ3_RAT	1	1	14.83	0.026938	0.670274	75757	Leucine-rich repeat and IQ domain-containing protein 3 OS=Rattus norvegicus OX=10116 GN=Lrriq3 PE=2 SV=1	364832	372114	271869	231400	455875	418726	481908	446872	370803	453648	529805	629314
A0A0G2JVW5|A0A0G2JVW5_RAT	1	1	46.24	0.0273907	0.670274	451540	E3 ubiquitin-protein ligase HUWE1 OS=Rattus norvegicus OX=10116 GN=Huwe1 PE=1 SV=1	18700.1	20072.6	36147.6	37723.6	27565	23180.9	16359.7	25933.1	16303.6	17744	15286.8	18833.1
F1LTP8|F1LTP8_RAT	1	1	14.17	0.0275111	0.670274	46232	Ceramide synthase 6 OS=Rattus norvegicus OX=10116 GN=Cers6 PE=1 SV=3	108701	100754	140943	136293	92638.6	102275	69235.1	66137.4	87234.5	76753.7	128342	79041.8
F1LLX6|F1LLX6_RAT;F1LWT1|F1LWT1_RAT	6	6	261.13	0.0276313	0.670274	130669	Calcium-dependent secretion activator 1 OS=Rattus norvegicus OX=10116 GN=Cadps PE=1 SV=3	284553	271871	295353	238180	323223	292473	223083	278863	183939	245625	256114	236771
F1LPC6|F1LPC6_RAT;A0A0G2JY30|A0A0G2JY30_RAT	8	8	372.6	0.0286082	0.670274	153564	Carboxypeptidase D OS=Rattus norvegicus OX=10116 GN=Cpd PE=1 SV=2	172902	158673	241321	189690	220696	183916	110554	139697	172714	159876	85422.4	179045
Q5EB91|Q5EB91_RAT	2	2	36.47	0.0287045	0.670274	58964	DNA nucleotidylexotransferase OS=Rattus norvegicus OX=10116 GN=Dntt PE=2 SV=1	452001	546161	296615	365870	554541	545964	592026	533003	860116	627297	642771	528980
P28572|SC6A9_RAT	2	2	91.61	0.0297876	0.670274	71983	Sodium- and chloride-dependent glycine transporter 1 OS=Rattus norvegicus OX=10116 GN=Slc6a9 PE=1 SV=2	1.45872e+06	1.23342e+06	1.10647e+06	788776	1.55967e+06	1.03015e+06	1.09376e+06	867991	836552	874588	851706	782886
Q6TXF3|Q6TXF3_RAT	2	2	115.84	0.0299404	0.670274	67092	Acyl-CoA-binding protein OS=Rattus norvegicus OX=10116 GN=Dbi PE=1 SV=1	374818	384252	330124	445739	415484	505352	382005	318778	182964	354176	286410	309381
G3V836|G3V836_RAT;Q9ERD1|Q9ERD1_RAT;A0A0G2KB42|A0A0G2KB42_RAT	5	5	210.91	0.0301015	0.670274	52015	Clusterin OS=Rattus norvegicus OX=10116 GN=Clu PE=1 SV=1	218012	214164	319337	314414	317754	300980	198103	224378	152733	265843	160552	246022
P12785|FAS_RAT	2	2	92.05	0.0304978	0.670274	275101	Fatty acid synthase OS=Rattus norvegicus OX=10116 GN=Fasn PE=1 SV=3	119899	115497	85384.8	114775	100563	115598	141200	52327.2	69754.9	68777.9	71050	69511.6
Q4FZT9|PSMD2_RAT	1	1	63.08	0.0308021	0.670274	100922	26S proteasome non-ATPase regulatory subunit 2 OS=Rattus norvegicus OX=10116 GN=Psmd2 PE=1 SV=1	71553.9	65421.7	37293.6	123148	110057	76584.3	37067.6	50863.4	26670.1	58196.1	3483.98	18286.1
D4ACW0|D4ACW0_RAT	1	1	17.05	0.0308762	0.670274	128957	RNA-binding motif protein 6 OS=Rattus norvegicus OX=10116 GN=Rbm6 PE=1 SV=1	21761.7	20761.9	43148.9	34985.9	61572.2	3478.23	8870.09	1415.35	5298.07	22874	7082.33	1913.24
O35458|VIAAT_RAT	8	8	797.61	0.0312699	0.670274	58339	Vesicular inhibitory amino acid transporter OS=Rattus norvegicus OX=10116 GN=Slc32a1 PE=1 SV=1	6.95023e+06	5.54555e+06	4.5946e+06	4.09832e+06	4.71038e+06	5.11341e+06	3.50965e+06	3.96401e+06	4.96718e+06	3.55019e+06	4.26708e+06	4.21381e+06
D4A249|D4A249_RAT	8	8	455.48	0.0313463	0.670274	31398	Metallo-beta-lactamase domain-containing 2 OS=Rattus norvegicus OX=10116 GN=Mblac2 PE=1 SV=1	977831	946649	1.56326e+06	1.07764e+06	1.12901e+06	751350	840766	887670	753098	794865	417756	752040
D4A068|D4A068_RAT	1	1	60.32	0.0314921	0.670274	41621	PNMA family member 2 OS=Rattus norvegicus OX=10116 GN=Pnma2 PE=4 SV=1	37064.8	37176.5	63179.9	36743.1	38548.4	25080	21392.3	23372.7	22629	36341.2	33689.9	22522.6
Q9QYJ6|PDE10_RAT;F1LX13|F1LX13_RAT	3	3	147.97	0.0316054	0.670274	91472	cAMP and cAMP-inhibited cGMP 3',5'-cyclic phosphodiesterase 10A OS=Rattus norvegicus OX=10116 GN=Pde10a PE=1 SV=1	298218	218388	176078	149391	261480	92937.4	299789	276724	270826	295237	276161	309611
Q66H18|Q66H18_RAT	3	3	150.71	0.0316395	0.670274	28952	Synaptophysin-like 1 OS=Rattus norvegicus OX=10116 GN=Sypl1 PE=1 SV=1	1.21733e+06	1.19988e+06	1.12264e+06	1.02684e+06	1.54755e+06	1.32842e+06	1.19168e+06	1.04735e+06	822822	1.0118e+06	901929	1.11129e+06
F7F3Z1|F7F3Z1_RAT	1	1	31.09	0.0319158	0.670274	40233	Lectin, mannose-binding 2-like OS=Rattus norvegicus OX=10116 GN=Lman2l PE=1 SV=2	209944	181576	220527	203010	209363	207296	151100	149457	141331	159052	55888.1	184164
A0A0G2JSY3|A0A0G2JSY3_RAT	1	1	37.67	0.032535	0.672458	80972	Neurolysin (Metallopeptidase M3 family), isoform CRA_a OS=Rattus norvegicus OX=10116 GN=Nln PE=1 SV=1	10374.9	4247.51	8398.6	9442.93	9535.56	6425.04	6858.15	4263.51	2557	7206.55	3708.61	4677.03
P31647|S6A11_RAT;A0A0G2JSN3|A0A0G2JSN3_RAT	4	3	166.66	0.0326799	0.672458	71326	Sodium- and chloride-dependent GABA transporter 3 OS=Rattus norvegicus OX=10116 GN=Slc6a11 PE=1 SV=1	8.279e+06	8.45854e+06	7.70429e+06	3.79693e+06	8.29839e+06	7.59347e+06	6.8081e+06	4.99095e+06	3.79284e+06	4.10312e+06	2.10241e+06	5.32451e+06
Q07936|ANXA2_RAT	12	12	808.33	0.0341231	0.686535	38939	Annexin A2 OS=Rattus norvegicus OX=10116 GN=Anxa2 PE=1 SV=2	655387	1.14298e+06	1.72458e+06	1.3628e+06	830087	995550	514342	720185	987718	772332	706617	623591
Q68FS2|CSN4_RAT	1	1	29.29	0.0341713	0.686535	46546	COP9 signalosome complex subunit 4 OS=Rattus norvegicus OX=10116 GN=Cops4 PE=1 SV=1	82876.3	72456.5	99269.8	132749	60815	88129.4	81020.5	44657.7	31169.4	85432.7	56216.9	47309
Q9QWR2|Q9QWR2_RAT	2	2	79.13	0.0343751	0.686535	16961	Calcium-binding protein P23K beta (Fragment) OS=Rattus norvegicus OX=10116 PE=2 SV=1	174009	264883	278625	330902	252963	223761	198211	170993	149679	192124	252979	182577
F8WFM2|F8WFM2_RAT;P85969|SNAB_RAT	9	7	572.51	0.0347761	0.687801	33878	Beta-soluble NSF attachment protein OS=Rattus norvegicus OX=10116 GN=Napb PE=4 SV=1	1.33123e+06	915320	1.09121e+06	742082	923548	681658	731243	515292	350995	471747	774773	928707
Q4V8I7|LRC8A_RAT;Q3KRC6|LRC8E_RAT	13	10	551.79	0.0352787	0.691032	95014	Volume-regulated anion channel subunit LRRC8A OS=Rattus norvegicus OX=10116 GN=Lrrc8a PE=1 SV=1	294171	279764	350738	215370	329362	245541	273300	204114	184682	206247	183620	275335
Q5BJY8|Q5BJY8_RAT	1	1	15.67	0.0366589	0.709919	9519	Mannosidase beta-like OS=Rattus norvegicus OX=10116 GN=Manbal PE=1 SV=1	87881.5	88026.1	164435	144920	48165.2	295759	165987	181530	199802	276826	349258	266016
D4A5K6|D4A5K6_RAT	3	3	78.14	0.0371347	0.709919	55098	CAAX prenyl protease OS=Rattus norvegicus OX=10116 GN=Zmpste24 PE=1 SV=1	191503	210792	220776	155820	218502	212215	147619	185877	130028	172636	184584	178592
A0A0G2K9J2|A0A0G2K9J2_RAT;E9PTI1|E9PTI1_RAT	6	6	453.48	0.0372884	0.709919	56346	V-type proton ATPase subunit H OS=Rattus norvegicus OX=10116 GN=Atp6v1h PE=1 SV=1	788898	770079	1.31022e+06	1.25623e+06	1.3848e+06	1.00212e+06	704949	647751	239755	944589	834899	625428
G3V6Y6|G3V6Y6_RAT	17	11	1036.87	0.0381442	0.714225	97398	Alpha-1,4 glucan phosphorylase OS=Rattus norvegicus OX=10116 GN=Pygb PE=1 SV=2	749686	672572	933267	1.05387e+06	1.16684e+06	763046	865399	733780	568624	693565	462830	636934
Q498R3|DJC10_RAT	6	6	198.93	0.0382158	0.714225	92058	DnaJ homolog subfamily C member 10 OS=Rattus norvegicus OX=10116 GN=Dnajc10 PE=2 SV=2	131580	106545	161769	167194	107307	132332	65417.2	106861	69142	132202	74260.9	128425
Q3B7U9|FKBP8_RAT	1	1	26.21	0.0386761	0.716258	44041	Peptidyl-prolyl cis-trans isomerase FKBP8 OS=Rattus norvegicus OX=10116 GN=Fkbp8 PE=2 SV=1	2833.37	1048.19	2613.46	3297.35	4164.16	16024.4	8875.13	24364.7	14124.6	14210.6	2336.57	22843
Q5U305|ERD22_RAT	1	1	40.92	0.0396181	0.724977	24609	ER lumen protein-retaining receptor 2 OS=Rattus norvegicus OX=10116 GN=Kdelr2 PE=2 SV=1	62380	36724.9	112759	299751	56856.8	59990.3	46705.2	21442.5	20464.1	53533.1	35615	2207.05
B4F7C2|B4F7C2_RAT	10	2	648.66	0.0398587	0.724977	50010	Tubulin beta chain OS=Rattus norvegicus OX=10116 GN=Tubb4a PE=1 SV=1	633893	528844	591739	636001	488632	685770	663046	275937	272842	393415	396300	575988
A0A0G2JW92|A0A0G2JW92_RAT	3	3	132.23	0.0404366	0.728979	82903	Major facilitator superfamily domain-containing 6 OS=Rattus norvegicus OX=10116 GN=Mfsd6 PE=1 SV=1	234689	223644	199082	197067	204167	220127	133597	166897	148154	176295	63119.8	212055
P33533|OPRD_RAT	1	1	44.39	0.0412446	0.737023	41165	Delta-type opioid receptor OS=Rattus norvegicus OX=10116 GN=Oprd1 PE=2 SV=1	90563.8	95443.9	95082.7	69330	35953.3	49313.5	121593	49806.4	130041	136170	192942	190829
A0A0G2K174|A0A0G2K174_RAT	1	1	19.44	0.0416398	0.737615	157580	LIM domain 7 OS=Rattus norvegicus OX=10116 GN=Lmo7 PE=1 SV=1	94656.1	92163.2	41002.3	73458.3	55431.8	152576	99226.8	115772	139234	165505	95700.4	182603
Q5U318|PEA15_RAT	3	3	89.02	0.042241	0.741815	15088	Astrocytic phosphoprotein PEA-15 OS=Rattus norvegicus OX=10116 GN=Pea15 PE=1 SV=1	180856	146655	317666	447008	131221	746129	409353	454349	363192	739660	1.33706e+06	668535
M0R8C6|M0R8C6_RAT	2	2	94.26	0.0428061	0.745313	42949	Urea transporter OS=Rattus norvegicus OX=10116 GN=Slc14a1 PE=3 SV=1	317041	280672	294067	275602	337463	299650	309845	234200	246929	215154	255749	298217
P10860|DHE3_RAT;Q7TPI5|Q7TPI5_RAT	8	8	543.45	0.0431866	0.745567	61719	Glutamate dehydrogenase 1, mitochondrial OS=Rattus norvegicus OX=10116 GN=Glud1 PE=1 SV=2	1.19652e+06	953050	1.33977e+06	962689	1.25944e+06	1.17016e+06	1.24932e+06	915733	663092	903793	755074	963744
A0A0G2K272|A0A0G2K272_RAT	1	1	16.58	0.0440725	0.753024	17764	Tumor protein p63-regulated gene 1-like protein OS=Rattus norvegicus OX=10116 GN=Tprg1l PE=1 SV=1	110383	108687	86939.1	121244	51875.9	82848.1	73646.1	39309.6	46345.2	59142.1	21568.5	98958.1
P19804|NDKB_RAT;Q6LCQ4|Q6LCQ4_RAT	6	3	253.19	0.0448691	0.753024	17386	Nucleoside diphosphate kinase B OS=Rattus norvegicus OX=10116 GN=Nme2 PE=1 SV=1	940457	872117	931572	988432	934084	1.03843e+06	766427	648307	539454	626630	1.21336e+06	724512
P63319|KPCG_RAT	8	7	513.06	0.0449151	0.753024	79562	Protein kinase C gamma type OS=Rattus norvegicus OX=10116 GN=Prkcg PE=1 SV=1	1.70895e+06	1.6067e+06	2.1703e+06	1.76745e+06	1.21153e+06	1.35504e+06	1.272e+06	695284	1.11523e+06	909406	1.72369e+06	1.3374e+06
A0A0G2K0W9|A0A0G2K0W9_RAT;P48004|PSA7_RAT;A0JPK2|A0JPK2_RAT;F1M6I7|F1M6I7_RAT	6	6	328.1	0.0450972	0.753024	28010	Proteasome subunit alpha type OS=Rattus norvegicus OX=10116 GN=Psma7 PE=1 SV=1	414501	438367	407707	402243	411945	396787	357662	357935	362959	354248	171430	325382
A0A140TAI1|A0A140TAI1_RAT	1	1	20.15	0.0456921	0.755922	61975	Ubiquilin 1, isoform CRA_a OS=Rattus norvegicus OX=10116 GN=Ubqln1 PE=1 SV=1	12631.7	6545.69	17413.2	3482.56	7727.02	551.758	374.063	1387.42	897.622	1066.62	0	830.562
Q5U322|Q5U322_RAT;D4A8X4|D4A8X4_RAT	6	6	428.67	0.0463999	0.755922	53646	Carboxypeptidase E OS=Rattus norvegicus OX=10116 GN=Cpe PE=2 SV=1	1.21064e+06	1.22952e+06	1.64534e+06	1.3847e+06	1.18469e+06	1.52462e+06	1.0189e+06	926825	911310	1.09567e+06	477173	1.48538e+06
Q5M7U6|ARP2_RAT	1	1	14.22	0.0467597	0.755922	44990	Actin-related protein 2 OS=Rattus norvegicus OX=10116 GN=Actr2 PE=2 SV=1	48009.1	72034.3	15427.7	57942.4	39806.6	75355.4	62448.6	95733.5	109773	71788.8	74864.8	82388.7
F1LPK1|F1LPK1_RAT	1	1	30.97	0.0471686	0.755922	104893	Interleukin-6 receptor subunit beta OS=Rattus norvegicus OX=10116 GN=Il6st PE=1 SV=3	30886.4	34773.4	46038.4	40507.4	44075.1	42385.8	35735.4	25884.7	33960.3	31190.2	39789.8	28532.9
A0A0G2K9A9|A0A0G2K9A9_RAT	1	1	35.04	0.0476666	0.755922	95511	F-box protein 41 OS=Rattus norvegicus OX=10116 GN=Fbxo41 PE=1 SV=1	4608.97	1524.95	0	0	6779.89	24471.8	33832.8	34571.4	22380	12402.4	22667.6	27258.7
Q4KM24|Q4KM24_RAT	4	4	139.76	0.047676	0.755922	29138	Peroxisomal biogenesis factor 11 beta OS=Rattus norvegicus OX=10116 GN=Pex11b PE=1 SV=1	209807	200280	274627	220549	240904	184526	141656	179063	159972	184027	75620.8	220655
A0A5D0|A0A5D0_RAT;A0A1W2Q5Z8|A0A1W2Q5Z8_RAT	2	2	91.77	0.0481676	0.755922	31495	Cd200 molecule OS=Rattus norvegicus OX=10116 GN=Cd200 PE=2 SV=1	1.51227e+06	1.25664e+06	1.24967e+06	1.10512e+06	987338	1.22876e+06	1.09104e+06	518548	724480	864322	935523	1.3332e+06
Q7TQ90|Q7TQ90_RAT;G3V7J9|G3V7J9_RAT	6	6	287.04	0.0482394	0.755922	95840	Ac1002 OS=Rattus norvegicus OX=10116 GN=Adh4 PE=2 SV=1	373578	285391	338258	345757	425898	284728	326237	234039	234881	327147	209176	307886
Q9JKM5|S1PR5_RAT	1	1	35.05	0.0503748	0.783358	43254	Sphingosine 1-phosphate receptor 5 OS=Rattus norvegicus OX=10116 GN=S1pr5 PE=1 SV=1	105208	83568	84308.1	81735.9	122931	65482	69653.2	76924	53312.8	63191	21187.3	71070.6
Q4FZU0|Q4FZU0_RAT	1	1	14.08	0.0514991	0.792868	47592	Acid phosphatase 6, lysophosphatidic OS=Rattus norvegicus OX=10116 GN=Acp6 PE=1 SV=1	62650.3	36886.4	56332.7	97052.4	83171.8	6603.77	686.053	19608.2	1913.94	315.672	77025.6	23555.4
P01015|ANGT_RAT	2	2	122.17	0.053103	0.792868	52177	Angiotensinogen OS=Rattus norvegicus OX=10116 GN=Agt PE=1 SV=1	129107	118452	108594	109799	141523	129494	100763	111357	89744.2	102689	45966.2	107368
G3V6I2|G3V6I2_RAT	1	1	20.14	0.053104	0.792868	130129	Adenylate cyclase type 3 OS=Rattus norvegicus OX=10116 GN=Adcy3 PE=3 SV=1	56620.7	48101.8	111977	70608.3	66007.3	45162.6	44881.9	47178.4	40493.5	24790.5	70132.6	17359.4
Q765A7|PGAP1_RAT	13	13	558.88	0.0533998	0.792868	105229	GPI inositol-deacylase OS=Rattus norvegicus OX=10116 GN=Pgap1 PE=1 SV=1	786623	628689	911239	817058	866113	668643	446033	678485	508044	671941	735184	720890
Q3MIE4|VAT1_RAT	2	2	73.76	0.0534662	0.792868	43319	Synaptic vesicle membrane protein VAT-1 homolog OS=Rattus norvegicus OX=10116 GN=Vat1 PE=1 SV=1	64758.9	66485.6	85061.7	91312.9	64052.1	76466.3	60782.5	62978.4	54316.7	58611.2	19237.6	53574.2
F1LUT4|F1LUT4_RAT;A0A0G2KAZ5|A0A0G2KAZ5_RAT	22	21	1609.7	0.053584	0.792868	112080	Phospholipid-transporting ATPase OS=Rattus norvegicus OX=10116 GN=Atp8a1 PE=1 SV=3	3.65687e+06	3.04417e+06	3.64222e+06	2.87822e+06	2.80346e+06	3.50474e+06	2.24852e+06	2.45975e+06	2.24258e+06	2.90994e+06	2.42326e+06	3.75754e+06
D3ZJ01|D3ZJ01_RAT	1	1	21.56	0.0537964	0.792868	135422	RAB11-binding and LisH domain, coiled-coil and HEAT repeat-containing OS=Rattus norvegicus OX=10116 GN=Relch PE=1 SV=1	16869.5	14862.8	14038.5	15089.7	10091.3	8281.81	15542.2	8039.27	3692.93	8284.43	9527.71	6578.75
Q6AY62|NEUFC_RAT	1	1	23.26	0.0542718	0.792868	29446	Neuferricin OS=Rattus norvegicus OX=10116 GN=Cyb5d2 PE=2 SV=1	79310.2	58475.6	109824	91086.4	70288.6	68175	44962.2	53222.2	61849.8	67999.4	79123.2	56523.2
P70600|FAK2_RAT	1	1	50.66	0.0544891	0.792868	117022	Protein-tyrosine kinase 2-beta OS=Rattus norvegicus OX=10116 GN=Ptk2b PE=1 SV=1	426.906	291.798	1177.58	41.2737	172.098	3779.66	1174.85	4541.36	345.379	3338.22	17550.9	2012.65
Q5FVI6|VATC1_RAT;A0A0G2JZN3|A0A0G2JZN3_RAT	10	9	596.98	0.0548938	0.793091	44044	V-type proton ATPase subunit C 1 OS=Rattus norvegicus OX=10116 GN=Atp6v1c1 PE=2 SV=1	648946	896408	801555	878965	724106	1.07935e+06	726112	495603	554230	726490	786682	719378
G3V878|G3V878_RAT	2	2	77.07	0.055648	0.797959	21646	Signal peptidase complex catalytic subunit SEC11 OS=Rattus norvegicus OX=10116 GN=Sec11c PE=1 SV=1	167542	142232	232377	234775	209144	264221	125660	174453	115871	165849	148776	209723
Q5U2N3|PITM1_RAT	1	1	30.75	0.0563549	0.797959	136040	Membrane-associated phosphatidylinositol transfer protein 1 OS=Rattus norvegicus OX=10116 GN=Pitpnm1 PE=1 SV=1	207809	127036	134346	113947	126567	118433	68886.6	97969.8	91345.3	77099	35533.1	177834
P18420|PSA1_RAT	3	3	152.06	0.0566264	0.797959	29784	Proteasome subunit alpha type-1 OS=Rattus norvegicus OX=10116 GN=Psma1 PE=1 SV=2	228191	271110	226741	265062	293319	286929	304749	272827	252805	406678	402298	302092
F1LRY7|F1LRY7_RAT	3	1	125.22	0.0573913	0.797959	94056	Potassium/sodium hyperpolarization-activated cyclic nucleotide-gated channel 2 OS=Rattus norvegicus OX=10116 GN=Hcn2 PE=1 SV=3	16248.5	25078.8	25366.9	16422.5	17830	28658.5	20134.4	16715.9	12361.7	18043.4	5557.68	12843.7
M0R5J4|M0R5J4_RAT;Q5EB49|Q5EB49_RAT	13	9	1159.03	0.0577443	0.797959	47444	Uncharacterized protein OS=Rattus norvegicus OX=10116 PE=3 SV=1	2.09452e+06	2.00369e+06	2.41686e+06	2.62819e+06	3.15279e+06	2.46483e+06	1.99092e+06	1.98619e+06	1.1925e+06	2.41141e+06	1.03312e+06	2.27364e+06
D3ZFX1|D3ZFX1_RAT	1	1	17.18	0.0577739	0.797959	33805	Similar to Expressed sequence AW547186 (Predicted), isoform CRA_a OS=Rattus norvegicus OX=10116 GN=Tmem164 PE=4 SV=1	44613	33825.7	46587.1	36157.6	46496	35402.1	18434.9	33564.5	32154	32517.3	9917.21	38277
A0A0G2JSW0|A0A0G2JSW0_RAT	1	1	15.68	0.058299	0.797959	19824	Myosin regulatory light chain 12B OS=Rattus norvegicus OX=10116 GN=Myl12b PE=4 SV=1	71730.6	41891.1	53307.3	33112.7	65242.2	53810.8	93428.1	68822.8	52129.2	65519.8	103215	61789.7
A0A0G2K0B6|A0A0G2K0B6_RAT;A0A0G2JTT2|A0A0G2JTT2_RAT	6	6	325.76	0.0583644	0.797959	91601	Clathrin coat assembly protein AP180 OS=Rattus norvegicus OX=10116 GN=Snap91 PE=1 SV=1	1.44497e+06	1.40385e+06	2.14969e+06	2.05403e+06	1.72854e+06	1.33307e+06	1.07076e+06	1.3568e+06	1.2038e+06	1.42316e+06	1.06773e+06	1.77382e+06
A0A0G2JU92|A0A0G2JU92_RAT	3	3	191.07	0.0588547	0.798961	33915	Embigin OS=Rattus norvegicus OX=10116 GN=Emb PE=1 SV=1	550530	448960	448764	352011	555985	360271	412904	299288	333918	302159	168739	457627
Q2I6B1|Q2I6B1_RAT	3	1	116.03	0.0599244	0.798961	99118	V-type proton ATPase subunit a OS=Rattus norvegicus OX=10116 GN=Atp6v0a2 PE=1 SV=1	5960.32	3480.61	3142.7	4001.18	2284.97	8793	5126.21	11660.3	4549.46	5307.07	8661.09	13949.4
Q5PQN0|NCALD_RAT	4	2	236.92	0.0614038	0.798961	22345	Neurocalcin-delta OS=Rattus norvegicus OX=10116 GN=Ncald PE=1 SV=3	1.23275e+06	1.52956e+06	1.2395e+06	1.11248e+06	1.17451e+06	1.22766e+06	1.09273e+06	959991	1.02472e+06	1.11951e+06	507723	1.13506e+06
Q9ET64|NSMA_RAT	1	1	17.97	0.0617557	0.798961	48526	Sphingomyelin phosphodiesterase 2 OS=Rattus norvegicus OX=10116 GN=Smpd2 PE=1 SV=1	229803	233762	201846	301729	294135	260748	352442	301765	268239	267258	507275	288647
D4A317|D4A317_RAT	1	1	22.89	0.0635201	0.798961	162872	Coiled-coil domain-containing 18 OS=Rattus norvegicus OX=10116 GN=Ccdc18 PE=1 SV=3	217.997	13721.3	70206	59988.5	795.511	28029.4	30861.9	116588	71920.8	74883.4	123254	36483.6
D3ZEI4|D3ZEI4_RAT	2	2	110.53	0.0637264	0.798961	46672	Hepatocyte cell adhesion molecule OS=Rattus norvegicus OX=10116 GN=Hepacam PE=1 SV=2	2.07818e+06	1.07149e+06	943271	1.13086e+06	819485	1.22152e+06	1.28446e+06	442455	565241	861956	539357	1.06093e+06
B0BNM9|GLTP_RAT	2	2	69.81	0.0639187	0.798961	23859	Glycolipid transfer protein OS=Rattus norvegicus OX=10116 GN=GLTP PE=2 SV=1	53968.9	46351.5	55564.9	37484.1	72414.5	58712.6	42314	57084.8	17379.7	39342.9	13223.4	42475.6
Q8BHI5|Q8BHI5_RAT	1	1	23.1	0.0641541	0.798961	57506	O-acyltransferase OS=Rattus norvegicus OX=10116 GN=Dgat1 PE=1 SV=1	36751.5	35401.5	26371.1	35010.4	37531.5	20060.7	14982.8	25153.8	20149.9	13834.6	201.56	3363.91
D4A2H2|SPTC1_RAT	1	1	14.75	0.0648095	0.798961	53143	Serine palmitoyltransferase 1 OS=Rattus norvegicus OX=10116 GN=Sptlc1 PE=1 SV=1	313156	309800	219941	271288	161520	185661	229599	139187	170083	141051	62945.2	223066
B3SVE9|B3SVE9_RAT	1	1	44.57	0.0649652	0.798961	36498	Neuroprotective protein 13 OS=Rattus norvegicus OX=10116 GN=Tecr PE=1 SV=1	180656	136015	113051	215026	144516	139403	113964	151467	116264	107853	124402	121388
Q6IMZ3|Q6IMZ3_RAT	20	18	1239.35	0.065287	0.798961	76108	Annexin OS=Rattus norvegicus OX=10116 GN=Anxa6 PE=1 SV=1	1.95419e+06	1.72641e+06	1.65615e+06	1.52821e+06	2.07319e+06	1.75827e+06	1.28147e+06	1.55795e+06	1.75679e+06	1.31832e+06	706660	1.62965e+06
A0A0G2JUT7|A0A0G2JUT7_RAT	1	1	17.3	0.0653489	0.798961	55863	Beta 3-glucosyltransferase OS=Rattus norvegicus OX=10116 GN=B3glct PE=1 SV=1	1752.09	727.672	11104.3	15860.2	275.545	15690.3	2027.97	24018.3	14423.5	30542.1	89265.6	27268.3
B1WBY1|B1WBY1_RAT	1	1	47.69	0.0660203	0.798961	90319	Cul1 protein OS=Rattus norvegicus OX=10116 GN=Cul1 PE=1 SV=1	88005.1	126383	114250	116122	81773.6	81075.3	87708.6	89773.4	97784.4	70819	62560.3	77691.9
M0R3N4|M0R3N4_RAT	3	3	110.42	0.0661654	0.798961	41918	Vesicle amine transport 1-like OS=Rattus norvegicus OX=10116 GN=Vat1l PE=1 SV=2	181109	155739	135762	178382	184232	165063	111626	163996	102953	133936	190553	104807
A0A0G2K1L0|A0A0G2K1L0_RAT	1	1	16.96	0.0661867	0.798961	227249	Tenascin C OS=Rattus norvegicus OX=10116 GN=Tnc PE=1 SV=1	107195	79065.4	91976.1	92372.2	84270.7	81553.5	45512.1	61236.8	72607.6	92166.1	96321	57818.7
A0A0G2K526|A0A0G2K526_RAT;A0A0G2K795|A0A0G2K795_RAT	2	1	113.14	0.0663042	0.798961	51933	Guanine nucleotide-binding protein G(olf) subunit alpha OS=Rattus norvegicus OX=10116 GN=Gnal PE=1 SV=1	2055.06	849.585	765.377	8293.06	1313.56	1477.13	18931.2	10490.2	486.873	14737.5	4747.82	10275.1
D4A2G9|D4A2G9_RAT	1	1	21.55	0.0663559	0.798961	23753	RAN-binding protein 1 OS=Rattus norvegicus OX=10116 GN=Ranbp1 PE=1 SV=1	208930	165563	195122	197203	246000	199833	183437	212620	159786	175113	119924	156036
G3V7Q5|G3V7Q5_RAT	1	1	48.86	0.0667753	0.798961	39224	Mas-related G-protein-coupled receptor member F OS=Rattus norvegicus OX=10116 GN=Mrgprf PE=3 SV=3	26293.7	54458.9	62228.3	81717.7	45870.4	20373	10296.9	5889.62	4469.08	5611.56	16401.1	0
F1M7T0|F1M7T0_RAT	1	1	18.77	0.0668076	0.798961	168777	Adhesion G protein-coupled receptor L2 OS=Rattus norvegicus OX=10116 GN=Adgrl2 PE=1 SV=3	44450.8	42027.3	46150.4	44177.2	46036.2	37534.5	40086.7	45966.2	67839.5	44814.5	65073.3	57775.2
Q10743|ADA10_RAT	6	6	213.71	0.068089	0.798961	86085	Disintegrin and metalloproteinase domain-containing protein 10 OS=Rattus norvegicus OX=10116 GN=Adam10 PE=1 SV=2	311729	270372	267376	271118	277728	253288	262103	221526	210178	254348	211453	298691
P84076|HPCA_RAT	7	3	510.39	0.0695471	0.798961	22527	Neuron-specific calcium-binding protein hippocalcin OS=Rattus norvegicus OX=10116 GN=Hpca PE=1 SV=2	1.3604e+06	1.64128e+06	1.31582e+06	1.22618e+06	1.36295e+06	1.27487e+06	1.31133e+06	1.00953e+06	1.11765e+06	1.05575e+06	503565	1.28205e+06
D4ADU2|D4ADU2_RAT	2	2	97.37	0.0696551	0.798961	55748	Solute carrier family 7 member 11 OS=Rattus norvegicus OX=10116 GN=Slc7a11 PE=1 SV=1	274288	241062	287236	205293	218268	215579	244948	102389	129113	158751	204570	252443
P07171|CALB1_RAT	3	2	220.79	0.0700533	0.798961	30203	Calbindin OS=Rattus norvegicus OX=10116 GN=Calb1 PE=1 SV=2	196634	255444	294651	364321	406823	210230	194161	243775	130511	193601	296393	172837
Q5XIB4|UFSP2_RAT	1	1	31.07	0.070057	0.798961	52730	Ufm1-specific protease 2 OS=Rattus norvegicus OX=10116 GN=Ufsp2 PE=2 SV=1	9001.53	21368.8	31741.4	21649.6	27477.4	9803.61	16504	9853.77	12815.9	8242.36	13546	6706.43
A0A0G2K1Q4|A0A0G2K1Q4_RAT	1	1	15.79	0.0703932	0.798961	30244	Transmembrane protein 53 OS=Rattus norvegicus OX=10116 GN=Tmem53 PE=1 SV=1	63486.2	86312.6	110930	95369.6	33056.8	130534	68913.7	139804	140017	144623	226978	125215
A0A0G2JTD8|A0A0G2JTD8_RAT;A0A0G2JU56|A0A0G2JU56_RAT	1	1	14.48	0.0713758	0.798961	75981	Microtubule affinity-regulating kinase 4 OS=Rattus norvegicus OX=10116 GN=Mark4 PE=4 SV=1	101188	167307	87105.6	93279.6	128982	130289	222515	117975	213228	112919	131944	199403
P07687|HYEP_RAT;F1LTS8|F1LTS8_RAT	5	5	134.23	0.0713798	0.798961	52719	Epoxide hydrolase 1 OS=Rattus norvegicus OX=10116 GN=Ephx1 PE=1 SV=1	326231	276691	378105	330164	357828	336764	215914	379814	264476	279582	247837	304943
F1LS01|F1LS01_RAT	1	1	46.9	0.0714617	0.798961	114122	Protocadherin 9 OS=Rattus norvegicus OX=10116 GN=Pcdh9 PE=4 SV=3	14397.7	7594.03	16986.1	5086.62	29517.1	55304.2	19368.5	46562.3	28284.1	37627.2	38738.9	40469.3
P0CI71|K0319_RAT	1	1	64.33	0.0718256	0.798961	119023	Dyslexia-associated protein KIAA0319 homolog OS=Rattus norvegicus OX=10116 PE=2 SV=1	17620.5	30499.4	34980.3	43633.1	26645.9	40822.1	21340.3	48823.9	61343.8	65082.2	132210	45976.7
M0RA83|M0RA83_RAT	1	1	22.51	0.0718613	0.798961	188412	ATP-binding cassette sub-family A member 5 OS=Rattus norvegicus OX=10116 GN=Abca5 PE=4 SV=2	12082	37561.9	14885.9	12205.1	15983.6	63290.6	46019	25433.2	42879.3	27287.1	39198.8	83060.3
Q568Z9|PHYIP_RAT	1	1	15.18	0.0720693	0.798961	38101	Phytanoyl-CoA hydroxylase-interacting protein OS=Rattus norvegicus OX=10116 GN=Phyhip PE=2 SV=1	107252	80520.6	91507.6	103546	122769	82454.7	98186.2	81144.9	42589.4	96105	28952.5	68609
Q6P783|Q6P783_RAT	1	1	23.9	0.0721157	0.798961	86040	ATP-dependent 6-phosphofructokinase OS=Rattus norvegicus OX=10116 GN=Pfkl PE=2 SV=1	73165.4	71773.2	75138.2	142537	98918.9	116738	70116.3	70133	50300.3	110871	25341.4	57366
A0A097PID6|A0A097PID6_RAT;W0NT44|W0NT44_RAT;A0A0K0WYG5|A0A0K0WYG5_RAT	9	5	344.22	0.0725166	0.798961	126899	Anion exchange protein OS=Rattus norvegicus OX=10116 GN=Slc4a10 PE=2 SV=1	1.17051e+06	948522	971855	770670	1.05216e+06	986248	1.01729e+06	633855	755533	659071	614628	1.08339e+06
Q66HG5|TM9S2_RAT	2	2	55.16	0.0730395	0.798961	76620	Transmembrane 9 superfamily member 2 OS=Rattus norvegicus OX=10116 GN=Tm9sf2 PE=2 SV=1	364582	311648	400098	280157	309291	347203	256202	289164	309546	209046	334201	301751
A0A0G2K149|A0A0G2K149_RAT	1	1	14.41	0.0730556	0.798961	112428	Transient receptor potential cation channel, subfamily C, member 5 OS=Rattus norvegicus OX=10116 GN=Trpc5 PE=3 SV=1	39140.5	84195.4	24082.7	26810.5	75846.8	26089.8	28686.3	36531	15745	29629.9	9711.83	23126.4
Q767H7|Q767H7_RAT	1	1	31	0.0732049	0.798961	109945	Cadherin-related neuronal receptor c2 OS=Rattus norvegicus OX=10116 GN=Pcdhac2 PE=2 SV=1	1.48499e+06	1.36255e+06	1.35773e+06	943946	1.50869e+06	889386	896209	1.06202e+06	951094	800929	1.11059e+06	1.1432e+06
P51635|AK1A1_RAT;Q5U1Y4|AKCL2_RAT	2	2	54.72	0.0733757	0.798961	36711	Aldo-keto reductase family 1 member A1 OS=Rattus norvegicus OX=10116 GN=Akr1a1 PE=1 SV=2	114329	104949	138648	127025	159809	131153	128204	104265	48386	125240	77403.8	101778
G3V7M0|G3V7M0_RAT	1	1	19.33	0.0746171	0.798961	269033	CCR4-NOT transcription complex, subunit 1 OS=Rattus norvegicus OX=10116 GN=Cnot1 PE=1 SV=1	11941	19263.5	17376.3	1176.07	26157.3	18132.4	22147.2	45561.2	13348.4	39057.2	69672.3	31148.5
A0A0G2K6P5|A0A0G2K6P5_RAT	1	1	32.96	0.0749327	0.798961	56953	Major facilitator superfamily domain-containing 4A OS=Rattus norvegicus OX=10116 GN=Mfsd4a PE=4 SV=1	426852	397545	380882	337657	430620	355558	292055	319744	309737	321846	425433	370045
A0A0G2K5L9|A0A0G2K5L9_RAT	2	1	78.39	0.075131	0.798961	60457	DUF1725 domain-containing protein OS=Rattus norvegicus OX=10116 PE=3 SV=1	94357.4	92647.4	96777.3	114292	118275	115806	80511.1	88945.9	62731.7	71875.7	130697	82838.3
A0A0G2JY43|A0A0G2JY43_RAT;P11883|AL3A1_RAT	7	7	429.41	0.0751557	0.798961	65860	Aldehyde dehydrogenase family 3 member A2 OS=Rattus norvegicus OX=10116 GN=Aldh3a2 PE=1 SV=1	1.39256e+06	1.13127e+06	1.51427e+06	1.11168e+06	1.39219e+06	1.25636e+06	869771	1.32775e+06	970173	981444	543548	1.36332e+06
F1LPV2|F1LPV2_RAT	2	2	51.37	0.0754597	0.798961	100230	Very low-density lipoprotein receptor OS=Rattus norvegicus OX=10116 GN=Vldlr PE=4 SV=1	52422.4	48585	25711.2	45359.5	39182.6	47550.8	21257.8	32637.6	25420.7	33553.3	41962	38085.2
A0A0G2JX56|A0A0G2JX56_RAT	3	3	361.78	0.0756537	0.798961	19539	DnaJ (Hsp40) homolog, subfamily C, member 5, isoform CRA_a OS=Rattus norvegicus OX=10116 GN=Dnajc5 PE=1 SV=1	1.77017e+06	1.67876e+06	1.58882e+06	1.1432e+06	2.02328e+06	1.90191e+06	1.32717e+06	1.2242e+06	858852	1.00958e+06	1.64959e+06	1.72566e+06
A0A096MJH1|A0A096MJH1_RAT	1	1	19.4	0.0758096	0.798961	73243	Semaphorin 4D (Fragment) OS=Rattus norvegicus OX=10116 GN=Sema4d PE=4 SV=1	18.2841	8455.28	5539.23	0	0	0	0	0	0	0	0	0
A0A0G2JW68|A0A0G2JW68_RAT	5	3	172.83	0.076234	0.798961	49824	Synaptotagmin-6 OS=Rattus norvegicus OX=10116 GN=Syt6 PE=1 SV=1	140706	88741.7	157205	101823	130381	85732.6	77714	79894.6	71335.6	80856.6	109851	117323
Q5EGY4|YKT6_RAT	1	1	24.52	0.076792	0.798961	22526	Synaptobrevin homolog YKT6 OS=Rattus norvegicus OX=10116 GN=Ykt6 PE=1 SV=1	85604.5	119483	97243.5	72766.4	101740	90321.4	72863.3	87821.3	79959.2	86150.1	74998.7	82833.2
Q9JHZ9|S38A3_RAT	2	2	155.48	0.0778698	0.798961	56113	Sodium-coupled neutral amino acid transporter 3 OS=Rattus norvegicus OX=10116 GN=Slc38a3 PE=2 SV=1	638162	813745	1.05349e+06	839168	621454	838392	925349	738960	1.21457e+06	863848	1.04962e+06	1.22284e+06
A0A0G2JYT1|A0A0G2JYT1_RAT	1	1	15.05	0.078161	0.798961	128468	ELKS/Rab6-interacting/CAST family member 1 OS=Rattus norvegicus OX=10116 GN=Erc1 PE=1 SV=1	29513.6	4335.35	5932.88	1255.33	2550.58	29703.9	45523.1	31937.5	32736.6	22516.3	3272.52	59071.2
Q8CJB9|BRE1B_RAT	1	1	15.55	0.0784228	0.798961	114626	E3 ubiquitin-protein ligase BRE1B OS=Rattus norvegicus OX=10116 GN=Rnf40 PE=1 SV=1	7895.78	4199	25869.4	17996.9	9080.06	12145.5	16984.8	19215.3	23655.9	18256.9	505808	26965.5
A0A0G2K2S2|A0A0G2K2S2_RAT	3	3	100.87	0.0785726	0.798961	54188	Solute carrier family 2, facilitated glucose transporter member 1 OS=Rattus norvegicus OX=10116 GN=Slc2a1 PE=1 SV=1	806411	773607	691616	513034	593724	592407	718782	437953	614483	417139	385043	580153
E9PT53|E9PT53_RAT	7	7	387.45	0.0799699	0.798961	101581	Wolfram syndrome 1 homolog (Human) OS=Rattus norvegicus OX=10116 GN=Wfs1 PE=1 SV=2	2.00349e+06	1.40402e+06	2.29964e+06	2.18304e+06	1.47929e+06	2.01084e+06	912684	1.57297e+06	1.3898e+06	1.56203e+06	1.77446e+06	1.67166e+06
P27139|CAH2_RAT	2	2	115.15	0.0800804	0.798961	29267	Carbonic anhydrase 2 OS=Rattus norvegicus OX=10116 GN=Ca2 PE=1 SV=2	438457	507300	515164	470180	451252	571895	434267	351734	237671	313667	626900	384398
P19490|GRIA1_RAT;A0A0G2K798|A0A0G2K798_RAT;M0R9A7|M0R9A7_RAT	13	10	635.69	0.0804297	0.798961	102313	Glutamate receptor 1 OS=Rattus norvegicus OX=10116 GN=Gria1 PE=1 SV=2	962777	679186	700965	605457	735469	783646	779355	482583	515976	468513	495217	835484
A0A0G2KAW7|A0A0G2KAW7_RAT	1	1	27.26	0.0806083	0.798961	25538	Eukaryotic translation initiation factor 4H OS=Rattus norvegicus OX=10116 GN=Eif4h PE=1 SV=1	23390.3	13460.3	29086	7038.95	13983	4089.86	2961.33	6333.28	2370.25	3315.71	0	1436.07
D3ZF12|D3ZF12_RAT	2	1	63.71	0.0806932	0.798961	20372	Signal peptidase complex subunit 3 OS=Rattus norvegicus OX=10116 GN=Spcs3 PE=1 SV=1	44128.6	39853.6	29472	28843.4	31939.1	29183.5	42433.5	45607.3	49285.8	34566.6	218082	51784.2
A0A0G2JWM2|A0A0G2JWM2_RAT	9	9	533.57	0.0812546	0.798961	43763	NAD-dependent protein deacetylase OS=Rattus norvegicus OX=10116 GN=Sirt2 PE=1 SV=1	813273	921104	1.03076e+06	801598	919802	1.01464e+06	1.01573e+06	767950	515354	686936	623724	920105
F1MAH5|F1MAH5_RAT	2	2	70.11	0.0820363	0.798961	99238	Protein phosphatase 6, regulatory subunit 3 OS=Rattus norvegicus OX=10116 GN=Ppp6r3 PE=1 SV=3	61888	67908.9	53835.8	55283.5	53388.2	68921.8	38844.4	52500.3	59635.4	44089.5	30896.2	65631.2
A0A0G2JSL2|A0A0G2JSL2_RAT	1	1	37.8	0.0824864	0.798961	24474	Trafficking protein particle complex subunit OS=Rattus norvegicus OX=10116 GN=Trappc4 PE=1 SV=1	5827.5	12639.1	2212.54	7296.75	11250.8	21976.6	16172.4	18196.3	15366.5	14166.3	10653.3	20869.8
P50398|GDIA_RAT;Q5BK95|Q5BK95_RAT	14	11	1065.86	0.0828582	0.798961	51074	Rab GDP dissociation inhibitor alpha OS=Rattus norvegicus OX=10116 GN=Gdi1 PE=1 SV=1	1.7686e+06	1.89715e+06	2.24556e+06	2.11712e+06	2.35037e+06	2.08096e+06	1.83639e+06	1.86129e+06	1.59705e+06	2.16379e+06	965350	1.67813e+06
B1WC67|B1WC67_RAT	2	1	48.68	0.0830214	0.798961	53085	RCG29001 OS=Rattus norvegicus OX=10116 GN=Slc25a24 PE=1 SV=1	50031.2	24992.4	75393	30992.1	5377.67	29745	56401.2	54861.1	69703.4	59192	52313.6	50924.3
A0A0G2K4X1|A0A0G2K4X1_RAT;A0A2P1NRY8|A0A2P1NRY8_RAT	2	1	115.5	0.0831595	0.798961	40282	RT1 class Ia, locus A1 OS=Rattus norvegicus OX=10116 GN=RT1-A1 PE=1 SV=1	58778.7	65144.7	82786.9	104250	61266.6	98251.4	58251.6	66281.4	57623.1	62007.2	27672.2	70644.5
B5DFK6|B5DFK6_RAT	4	4	136.09	0.0837621	0.798961	136779	Adaptor-related protein complex 3 subunit delta 1 OS=Rattus norvegicus OX=10116 GN=Ap3d1 PE=1 SV=1	143417	301085	169925	312655	227503	249403	156721	190615	153306	173218	208672	163460
A0A0G2K645|A0A0G2K645_RAT	2	2	82.86	0.0838404	0.798961	60853	Protein wntless homolog OS=Rattus norvegicus OX=10116 GN=Wls PE=1 SV=1	130029	151023	113349	132757	166662	182047	161063	185523	174985	196692	129745	251662
P0DSP1|SORL_RAT	10	10	282.48	0.0842092	0.798961	252574	Sortilin-related receptor OS=Rattus norvegicus OX=10116 GN=Sorl1 PE=1 SV=1	205607	182723	190164	181544	197880	179817	154728	161451	138362	151540	214805	186252
P26772|CH10_RAT;A0A0G2JTG1|A0A0G2JTG1_RAT	4	4	271.97	0.0843164	0.798961	10895	10 kDa heat shock protein, mitochondrial OS=Rattus norvegicus OX=10116 GN=Hspe1 PE=1 SV=3	2.1354e+06	1.27825e+06	1.36838e+06	923326	1.30533e+06	1.05507e+06	1.24945e+06	921011	1.17585e+06	866267	660727	1.07893e+06
Q6AY04|MAIP1_RAT	1	1	53.55	0.0846721	0.798961	33411	m-AAA protease-interacting protein 1, mitochondrial OS=Rattus norvegicus OX=10116 GN=Maip1 PE=2 SV=1	151810	116908	82036.3	80065.6	83793.2	114445	115039	77612.6	70357.6	32400	96063.2	45402.5
A0A0G2K477|A0A0G2K477_RAT	1	1	51.33	0.0848416	0.798961	51903	Immunoglobulin heavy constant mu OS=Rattus norvegicus OX=10116 GN=Ighm PE=4 SV=1	81041.3	45965.5	55506.1	87222.1	35750.1	49134.4	16031.5	39874.1	38415.3	50945.8	13425.4	64147.2
A0A0G2K9Q9|A0A0G2K9Q9_RAT;Q63279|K1C19_RAT;A0A0G2JXJ9|A0A0G2JXJ9_RAT;Q6IFV3|K1C15_RAT;A0A0G2K4H9|A0A0G2K4H9_RAT;A0A0G2K623|A0A0G2K623_RAT	4	2	171.06	0.0854713	0.798961	49829	Keratin, type I cytoskeletal 17 OS=Rattus norvegicus OX=10116 GN=Krt17 PE=1 SV=1	2167.21	6044.93	1428.9	1843.95	1791.04	1762.31	2059.33	6925.88	13772.2	51018.6	3900.81	1733.06
F1LPT0|F1LPT0_RAT	2	2	101.08	0.0854994	0.798961	29640	Gap junction protein OS=Rattus norvegicus OX=10116 GN=Gjc3 PE=1 SV=1	154223	214303	120985	107668	122653	143944	154326	69503.8	78893.3	100232	97190.3	142528
A0A0G2JYR1|A0A0G2JYR1_RAT	1	1	20.33	0.0862379	0.802182	94871	Exocyst complex component OS=Rattus norvegicus OX=10116 GN=Exoc6b PE=1 SV=1	10678.3	7881.55	23684.4	24581.5	11950.3	18537.2	16052.7	3968.88	2703.4	866.359	0	3533
G3V9M7|G3V9M7_RAT	2	2	47.62	0.0876549	0.811657	50259	Inward rectifier potassium channel 4 OS=Rattus norvegicus OX=10116 GN=Kcnj4 PE=3 SV=1	55439.4	49427.4	35743.8	39164.5	34594.3	37442.3	76609.4	35020.9	77486.9	42959.2	46366.5	81206
B2RZ27|B2RZ27_RAT	1	1	89.92	0.0891282	0.817349	10527	SH3 domain binding glutamic acid-rich protein-like 3 OS=Rattus norvegicus OX=10116 GN=Sh3bgrl3 PE=1 SV=1	117661	108509	115753	88184.4	130908	97106.9	95407.1	102944	76221.2	89312.8	22261.1	74013.8
A0A0G2JWH0|A0A0G2JWH0_RAT	1	1	46.28	0.0893082	0.817349	47052	G protein-activated inward rectifier potassium channel 2 OS=Rattus norvegicus OX=10116 GN=Kcnj6 PE=3 SV=1	41868.9	34854.7	33031.4	30226.9	29164.6	70817.9	59466.7	37534.4	44106.8	44317.1	70003.4	68874.6
Q6P6Q2|K2C5_RAT;F7FFV2|F7FFV2_RAT	4	1	259.8	0.0897542	0.817349	61959	Keratin, type II cytoskeletal 5 OS=Rattus norvegicus OX=10116 GN=Krt5 PE=1 SV=1	21636	47022.5	27365	23105.2	24188.8	22386.4	34715.2	201125	48879.3	383898	34434.7	19323.4
Q63564|SV2B_RAT	6	6	729.27	0.0905704	0.817349	78249	Synaptic vesicle glycoprotein 2B OS=Rattus norvegicus OX=10116 GN=Sv2b PE=1 SV=1	5.03856e+06	4.00543e+06	4.74737e+06	4.10626e+06	4.10556e+06	4.34877e+06	3.53974e+06	3.25229e+06	3.19206e+06	3.3461e+06	1.82802e+06	5.67384e+06
A0A0G2K7N1|A0A0G2K7N1_RAT	2	1	53.04	0.0910618	0.817349	61082	Keratin, type II cytoskeletal 72 OS=Rattus norvegicus OX=10116 GN=Krt72 PE=3 SV=1	21.5028	0	0	0	0	0	3009	24653.1	0	21386.3	0	0
A0A0G2JUN8|A0A0G2JUN8_RAT	1	1	21.22	0.0913517	0.817349	32186	Proteasome subunit beta OS=Rattus norvegicus OX=10116 GN=Psmb7 PE=1 SV=1	201264	143515	161299	104631	152497	337467	299429	274409	162613	267014	221965	248677
Q5RJN0|Q5RJN0_RAT	2	2	177	0.0915468	0.817349	24215	NADH dehydrogenase (Ubiquinone) Fe-S protein 7 OS=Rattus norvegicus OX=10116 GN=Ndufs7 PE=1 SV=1	1.6182e+06	1.21225e+06	1.27413e+06	891129	430532	1.17579e+06	3.12279e+06	1.20877e+06	1.21272e+06	1.17662e+06	1.92844e+06	1.69889e+06
Q642D2|Q642D2_RAT	3	3	119.04	0.0928087	0.817349	48830	Acid phosphatase 2, lysosomal OS=Rattus norvegicus OX=10116 GN=Acp2 PE=1 SV=1	222613	138345	176775	200562	157720	211170	108116	151698	128199	171287	164831	180431
A0A0G2K038|A0A0G2K038_RAT	1	1	41.84	0.0933542	0.817349	28931	Oligoribonuclease, mitochondrial OS=Rattus norvegicus OX=10116 GN=Rexo2 PE=1 SV=1	72423.3	43720	35072.8	35862	38182.9	36800.4	70259.8	48528.2	54598.6	40610.9	50752	76185.8
Q62968|SCNAA_RAT	1	1	14.29	0.0934118	0.817349	221815	Sodium channel protein type 10 subunit alpha OS=Rattus norvegicus OX=10116 GN=Scn10a PE=1 SV=1	738960	920822	634252	588159	844329	799355	780011	828667	909700	731804	1.0603e+06	1.17798e+06
A0A0G2K8T0|A0A0G2K8T0_RAT	6	6	440.32	0.0934751	0.817349	48651	Acid ceramidase OS=Rattus norvegicus OX=10116 GN=Asah1 PE=1 SV=1	1.12627e+06	833427	1.04077e+06	864033	943156	784065	564243	685456	568037	617559	1.31945e+06	720129
Q6AYY8|ACATN_RAT;F1LTK3|F1LTK3_RAT	5	5	220.36	0.0945738	0.817349	61575	Acetyl-coenzyme A transporter 1 OS=Rattus norvegicus OX=10116 GN=Slc33a1 PE=2 SV=1	191462	171063	221672	261512	208153	183659	127916	194962	129198	181235	172290	217100
A0A0G2K1L5|A0A0G2K1L5_RAT	1	1	34.81	0.0953529	0.817349	27772	Receptor expression-enhancing protein OS=Rattus norvegicus OX=10116 GN=Reep2 PE=3 SV=1	755741	714345	683921	480017	821337	527706	362348	444205	527448	508869	737031	571500
A0A0G2JY69|A0A0G2JY69_RAT	1	1	45.61	0.0962232	0.817349	32012	Peroxisomal biogenesis factor 19 OS=Rattus norvegicus OX=10116 GN=Pex19 PE=1 SV=1	1241.62	3478.45	42994.2	51066.3	1301.22	51796.4	22080	37887.7	18765.2	45869.5	132043	48275.4
P04182|OAT_RAT	3	3	109.2	0.096492	0.817349	48701	Ornithine aminotransferase, mitochondrial OS=Rattus norvegicus OX=10116 GN=Oat PE=1 SV=1	93867.7	69177.4	65908.8	61656.9	65228.8	75647.4	78053	45011.4	60687.2	53581.5	25278	66541.1
Q99N27|SNX1_RAT	1	1	16.63	0.0965951	0.817349	59122	Sorting nexin-1 OS=Rattus norvegicus OX=10116 GN=Snx1 PE=1 SV=1	7245.84	3944.31	3053.52	2737.54	4322.68	9522.8	8409.34	9626.08	3530.84	8839.12	17165.3	5793.85
A0A0G2JY26|A0A0G2JY26_RAT	1	1	21.4	0.0966459	0.817349	102922	DnaJ heat shock protein family (Hsp40) member C6 OS=Rattus norvegicus OX=10116 GN=Dnajc6 PE=1 SV=1	20961.2	19836.2	19280.6	20332.3	17326.8	16371	17344.2	18654.7	8978.15	16113.5	13091.5	19215.9
P10824|GNAI1_RAT;A0A0G2JWA1|A0A0G2JWA1_RAT	11	5	978.43	0.0968134	0.817349	40889	Guanine nucleotide-binding protein G(i) subunit alpha-1 OS=Rattus norvegicus OX=10116 GN=Gnai1 PE=1 SV=3	1.79356e+06	2.5459e+06	2.37791e+06	2.16735e+06	2.03205e+06	2.13943e+06	2.0791e+06	1.77172e+06	1.89419e+06	2.07444e+06	1.5431e+06	2.10821e+06
D4A416|D4A416_RAT	2	2	102.51	0.0970219	0.817349	62592	CLPTM1-like OS=Rattus norvegicus OX=10116 GN=Clptm1l PE=1 SV=1	151219	113735	200128	197114	162587	166223	90904.2	152963	93559.1	129560	163531	150839
A0A0G2K4N5|A0A0G2K4N5_RAT;Q63688|CP7B1_RAT	2	2	99.15	0.0973027	0.817349	55564	25-hydroxycholesterol 7-alpha-hydroxylase OS=Rattus norvegicus OX=10116 GN=Cyp7b1 PE=1 SV=1	93160.4	99347.1	141425	390136	137372	351598	197214	268542	245297	302549	479236	288726
Q6IFU7|K1C42_RAT	3	1	154.23	0.097321	0.817349	50524	Keratin, type I cytoskeletal 42 OS=Rattus norvegicus OX=10116 GN=Krt42 PE=3 SV=1	34966.9	62266.3	28284.3	23031	25272.4	31539.1	55422.2	150511	28613.8	727463	51321.4	35806.6
Q68G38|TOR1A_RAT	2	2	40.79	0.09761	0.817349	38324	Torsin-1A OS=Rattus norvegicus OX=10116 GN=Tor1a PE=1 SV=1	35681.1	48748.9	107244	82069.3	45872.3	89991.2	50917.7	88043.3	76142	136188	246638	127344
M0R7M8|M0R7M8_RAT	1	1	27.83	0.0976192	0.817349	37476	Uncharacterized protein OS=Rattus norvegicus OX=10116 PE=4 SV=2	75448.3	79776.6	30168.8	33878.9	33015.1	59201.2	69515.9	19229.3	48454.9	13052.7	3424.98	23837.2
Q62720|ZNT1_RAT	2	2	73.46	0.097899	0.817349	56133	Zinc transporter 1 OS=Rattus norvegicus OX=10116 GN=Slc30a1 PE=2 SV=1	513808	468143	386547	318538	457364	342094	372900	268609	295399	314161	99035.1	425116
D3ZCS4|D3ZCS4_RAT	1	1	18.1	0.0987059	0.820062	186215	IQ motif-containing GTPase-activating protein 3 OS=Rattus norvegicus OX=10116 GN=Iqgap3 PE=1 SV=1	374629	474663	319946	522288	339116	486725	359541	558489	535438	506948	555471	532088
A0A0H2UHB7|A0A0H2UHB7_RAT;Q9QYA6|Q9QYA6_RAT	9	8	333.73	0.100603	0.820062	124267	Anion exchange protein OS=Rattus norvegicus OX=10116 GN=Slc4a4 PE=1 SV=1	2.83315e+06	2.1264e+06	1.86198e+06	1.21674e+06	2.5038e+06	2.36918e+06	2.31013e+06	1.49264e+06	1.39323e+06	1.28352e+06	1.36973e+06	1.83465e+06
F1LMX3|F1LMX3_RAT	1	1	16.27	0.100657	0.820062	110017	Ephrin type-A receptor 8 OS=Rattus norvegicus OX=10116 GN=Epha8 PE=3 SV=3	261998	327132	172080	237922	277282	260571	235819	272413	188434	198693	77536.8	153019
A0A0G2K7X0|A0A0G2K7X0_RAT	1	1	19.93	0.100857	0.820062	26471	Acidic leucine-rich nuclear phosphoprotein 32 family member A OS=Rattus norvegicus OX=10116 GN=Anp32a PE=1 SV=1	99573.7	62875.4	71123.7	60585.2	77305.5	70166.3	53190.8	48679.5	33620.6	78467.3	73698.9	59998.6
D4ACW1|D4ACW1_RAT	1	1	20.14	0.101355	0.820062	85260	NOP2 nucleolar protein OS=Rattus norvegicus OX=10116 GN=Nop2 PE=1 SV=2	12132.2	12064.6	6078.91	16668	12568.8	11478.7	6049.52	10841	7822.98	9192.02	9941.03	8041.24
A0A0G2JSJ6|A0A0G2JSJ6_RAT	2	2	209.31	0.101384	0.820062	56128	Solute carrier family 18 (Vesicular monoamine), member 2, isoform CRA_a OS=Rattus norvegicus OX=10116 GN=Slc18a2 PE=1 SV=1	117685	79393.1	82334	105552	96737.3	80173.8	151968	86252.9	72414.9	149527	164186	148448
P31421|GRM2_RAT	8	8	330.76	0.101496	0.820062	97480	Metabotropic glutamate receptor 2 OS=Rattus norvegicus OX=10116 GN=Grm2 PE=1 SV=1	496872	373054	633456	340111	622994	281373	389868	306417	348653	183682	289509	431698
B2RZ72|B2RZ72_RAT	3	3	114.35	0.10199	0.820062	19768	Actin-related protein 2/3 complex subunit 4 OS=Rattus norvegicus OX=10116 GN=Arpc4 PE=1 SV=1	224986	173073	180532	200188	235617	209758	176387	175418	111724	193561	179979	197889
P63086|MK01_RAT	6	4	191.13	0.102092	0.820062	41648	Mitogen-activated protein kinase 1 OS=Rattus norvegicus OX=10116 GN=Mapk1 PE=1 SV=3	226791	223012	223474	238973	287254	199196	160673	214594	159245	207527	266798	183699
Q66HI4|Q66HI4_RAT	2	2	148.49	0.102642	0.820062	33766	Tissue factor OS=Rattus norvegicus OX=10116 GN=F3 PE=2 SV=1	30103.2	20411.4	21338.4	36931.3	14372.6	20030.3	50213.5	21674.1	15879.4	40512.1	66234.7	53047.6
A0A1W2Q6C2|A0A1W2Q6C2_RAT	4	2	204.36	0.102836	0.820062	87325	ADAM metallopeptidase domain 11 OS=Rattus norvegicus OX=10116 GN=Adam11 PE=4 SV=1	153480	104473	160559	89691.1	137774	118452	105862	102693	72694.3	83696	98528.6	141097
D4ABN3|D4ABN3_RAT	5	5	176.1	0.103732	0.820062	145715	Synaptojanin-1 OS=Rattus norvegicus OX=10116 GN=Synj1 PE=1 SV=3	101843	92790.9	121643	125590	156002	118584	96567	123268	68110.3	104979	102685	95072.9
G3V628|G3V628_RAT;A0A0G2K1A5|A0A0G2K1A5_RAT	3	3	106.7	0.104015	0.820062	35755	Hypothetical protein MGC:15854 OS=Rattus norvegicus OX=10116 GN=RGD1302996 PE=1 SV=1	123849	99515.5	76355.2	65325.4	82220.4	69696.1	77035.6	69918.6	78015.7	56770.1	43102.6	77748.3
P20059|HEMO_RAT	1	1	29.51	0.104343	0.820062	52060	Hemopexin OS=Rattus norvegicus OX=10116 GN=Hpx PE=1 SV=3	0.848821	386.456	1858.72	579.537	3.37929	0	34.514	605.872	1496.32	172.459	33674.1	573.567
F1M9V7|F1M9V7_RAT;Q3B8Q9|Q3B8Q9_RAT;Q8VID2|Q8VID2_RAT	11	11	391.35	0.104629	0.820062	103963	Aminopeptidase OS=Rattus norvegicus OX=10116 GN=Npepps PE=1 SV=1	678334	619083	589133	510597	641868	618922	583267	519213	461742	533914	263084	616826
Q8CH85|Q8CH85_RAT	2	2	70.98	0.104665	0.820062	71219	Soluble guanylyl cyclase beta 1 subunit OS=Rattus norvegicus OX=10116 PE=2 SV=1	28043.1	30254.6	37123.7	40248.2	33383.8	22550.5	30204.9	24242.6	18163.7	24588.5	32909.9	24571.5
Q5XIJ3|Q5XIJ3_RAT	2	1	87.84	0.105501	0.823446	43222	Isocitrate dehydrogenase [NAD] subunit, mitochondrial OS=Rattus norvegicus OX=10116 GN=Idh3g PE=1 SV=1	387404	176584	258184	168681	144343	240658	294267	87859.1	74865.7	159818	69389.1	221651
B2RYU9|B2RYU9_RAT	1	1	40.84	0.106075	0.824764	6511	LOC100174909 protein OS=Rattus norvegicus OX=10116 GN=Smim11a PE=2 SV=1	37118	40954.1	39388.8	49509.9	32947.7	36046.2	23290.7	28912.1	32253.8	39592.1	35708.5	39204.6
D3Z8P5|D3Z8P5_RAT	1	1	19.56	0.106545	0.82527	35590	Phos_pyr_kin domain-containing protein OS=Rattus norvegicus OX=10116 GN=RGD1566085 PE=1 SV=2	11129.9	11158.4	18463.7	12090.9	18019.2	57070.7	59709.5	36670.9	31850.9	41527	9945.91	46204.4
D3ZVU9|NAT8L_RAT	2	2	70.43	0.107605	0.82784	33097	N-acetylaspartate synthetase OS=Rattus norvegicus OX=10116 GN=Nat8l PE=1 SV=1	155301	123383	108842	118871	127103	129255	97484	111324	107818	121418	59022.9	129217
P0C546|S2542_RAT	1	1	42.43	0.108624	0.82784	35134	Mitochondrial coenzyme A transporter SLC25A42 OS=Rattus norvegicus OX=10116 GN=Slc25a42 PE=2 SV=1	1681.74	11818.1	37005.4	17286.1	18056.1	7485.97	1879.49	13716.5	31.5842	5498.49	10099	0
Q5UD31|Q5UD31_RAT	1	1	21.41	0.109284	0.82784	40325	Solute carrier family 19 member 1 variant 5 OS=Rattus norvegicus OX=10116 GN=Slc19a1 PE=2 SV=1	11258.1	15432.2	6494.89	8669.26	11049	15760.4	8111.23	7404.5	7073.53	8834.75	1178.75	9333.86
F1LMY3|F1LMY3_RAT	5	5	363.55	0.109711	0.82784	256467	Receptor-type tyrosine-protein phosphatase zeta OS=Rattus norvegicus OX=10116 GN=Ptprz1 PE=1 SV=3	1.59258e+06	1.67056e+06	1.84054e+06	1.58729e+06	1.75442e+06	1.81444e+06	1.17021e+06	1.6363e+06	1.69769e+06	1.48298e+06	1.43995e+06	1.76746e+06
P20236|GBRA3_RAT;P19969|GBRA5_RAT;Q8CJC1|Q8CJC1_RAT	6	4	321.9	0.110454	0.82784	55623	Gamma-aminobutyric acid receptor subunit alpha-3 OS=Rattus norvegicus OX=10116 GN=Gabra3 PE=1 SV=2	350832	322994	295645	197418	272975	195651	249983	160506	254750	153311	99932	290985
P09951|SYN1_RAT	7	7	350.73	0.110871	0.82784	74114	Synapsin-1 OS=Rattus norvegicus OX=10116 GN=Syn1 PE=1 SV=3	360396	296405	330154	357815	409984	494117	385884	270238	177143	285663	48362.2	341737
D3ZNU5|D3ZNU5_RAT	1	1	33.85	0.111347	0.82784	123672	ATP/GTP-binding protein-like 3 OS=Rattus norvegicus OX=10116 GN=Agbl3 PE=4 SV=3	11399.8	16825.8	12545.5	25154.8	23867.1	20868.2	19977.6	30828.8	79172.2	60455.5	13771.9	19687.4
F1LWI8|F1LWI8_RAT	1	1	33.17	0.111459	0.82784	136325	WD repeat domain 66 OS=Rattus norvegicus OX=10116 GN=Wdr66 PE=4 SV=3	346931	336423	178812	231454	332408	372687	281289	385582	358809	373880	408297	395238
A0A0G2K737|A0A0G2K737_RAT	4	4	168.15	0.111508	0.82784	33078	Thioredoxin-like protein 1 OS=Rattus norvegicus OX=10116 GN=Txnl1 PE=1 SV=1	184604	199385	204007	210086	235981	273116	194758	220709	162904	214341	151818	186481
M0RBF1|M0RBF1_RAT	1	1	42.07	0.111677	0.82784	187746	Complement C3 OS=Rattus norvegicus OX=10116 GN=C3 PE=1 SV=1	25088	54011.6	67280.8	74111.8	33435.8	45297	49063.8	52680.6	74674.5	67908.6	76741.4	71995.8
P56574|IDHP_RAT;A0A0G2JUF6|A0A0G2JUF6_RAT	2	2	73.62	0.111855	0.82784	51391	Isocitrate dehydrogenase [NADP], mitochondrial OS=Rattus norvegicus OX=10116 GN=Idh2 PE=1 SV=2	129999	131502	95234.8	134548	136063	127272	125101	93819.6	126999	88510.7	61802.4	122301
A0A0A6YYM0|A0A0A6YYM0_RAT;B2BET9|B2BET9_RAT	3	2	202.97	0.112247	0.82784	81913	Long-chain-fatty-acid--CoA ligase 6 OS=Rattus norvegicus OX=10116 GN=Acsl6 PE=1 SV=2	538313	511053	677436	767087	404329	450940	763787	728719	455701	687232	1.25054e+06	671157
P20070|NB5R3_RAT	5	5	181.1	0.112498	0.82784	34381	NADH-cytochrome b5 reductase 3 OS=Rattus norvegicus OX=10116 GN=Cyb5r3 PE=1 SV=2	428859	479673	435587	425656	455463	512658	276349	444361	394937	379996	425366	475028
D4A456|D4A456_RAT	1	1	33.15	0.112566	0.82784	85637	Leucine-rich repeats and calponin homology domain-containing 2 OS=Rattus norvegicus OX=10116 GN=Lrch2 PE=4 SV=1	580553	581966	608341	644104	808715	510234	473441	664584	461341	478065	545469	586406
A0A0G2K9V6|A0A0G2K9V6_RAT	1	1	24.83	0.113556	0.829599	84248	Threonyl-tRNA synthetase OS=Rattus norvegicus OX=10116 GN=Tars PE=1 SV=1	25388	20314.8	21018.8	23404.2	31946.5	20688.7	19002.6	18529	15666.4	19315.4	30026.5	11906.7
P0CC10|LRC4B_RAT;D3ZXT1|D3ZXT1_RAT	3	3	74.98	0.11362	0.829599	76983	Leucine-rich repeat-containing protein 4B OS=Rattus norvegicus OX=10116 GN=Lrrc4b PE=1 SV=1	80979.7	70611.3	83460.6	73616.5	99151.3	106008	45710.7	67339.3	73581.2	88402	46788.5	91734.7
A0A096MKC1|A0A096MKC1_RAT;A0A0H2UHH7|A0A0H2UHH7_RAT;Q07014|LYN_RAT	2	2	63.17	0.114116	0.830249	60575	Tyrosine-protein kinase OS=Rattus norvegicus OX=10116 GN=Fyn PE=1 SV=1	820841	986264	851189	943297	978477	433943	1.02721e+06	1.13577e+06	832150	998037	1.0604e+06	1.0962e+06
F1LPS8|F1LPS8_RAT	3	3	90.07	0.11505	0.830382	31998	Transcriptional activator protein Pur-alpha OS=Rattus norvegicus OX=10116 GN=Pura PE=1 SV=3	114110	106519	124925	125349	128495	114276	124600	101468	81189.4	113512	45616.4	107606
D3Z831|D3Z831_RAT	1	1	17.97	0.115154	0.830382	43280	Protein NDRG4 OS=Rattus norvegicus OX=10116 GN=Ndrg4 PE=1 SV=1	59696.1	56368.6	28504.7	47328.4	75760.4	53492.9	38587.9	38520	22800.1	40832.1	3248.54	45337.3
D3Z981|D3Z981_RAT	2	2	73.06	0.115829	0.830382	216249	Plexin A1 OS=Rattus norvegicus OX=10116 GN=Plxna1 PE=1 SV=3	55470.6	52821.1	66391.9	39482.7	69376.8	51743.9	40378.2	37944.5	49617.1	53120.2	5771.72	32219.9
P62836|RAP1A_RAT;Q62636|RAP1B_RAT;O08813|O08813_RAT	5	5	339.59	0.116924	0.830382	21316	Ras-related protein Rap-1A OS=Rattus norvegicus OX=10116 GN=Rap1a PE=1 SV=1	1.11927e+06	1.75926e+06	1.78796e+06	1.87692e+06	1.29001e+06	1.55119e+06	1.32983e+06	1.11549e+06	1.1632e+06	1.33466e+06	1.47337e+06	1.44938e+06
O35913|SO1A4_RAT	1	1	25.96	0.117187	0.830382	74857	Solute carrier organic anion transporter family member 1A4 OS=Rattus norvegicus OX=10116 GN=Slco1a4 PE=2 SV=1	49304	63031.4	75068.1	66410.6	61599.2	71614.8	34630.6	61928.1	43605	48457.6	4833.61	54011.5
F1LPA6|F1LPA6_RAT	9	8	361.93	0.117609	0.830382	75893	Peptidyl arginine deiminase, type II, isoform CRA_a OS=Rattus norvegicus OX=10116 GN=Padi2 PE=4 SV=2	254911	212290	261759	347638	288092	318482	229188	200986	177224	212601	256185	323172
A0A0G2K0Q8|A0A0G2K0Q8_RAT;A0A0G2K518|A0A0G2K518_RAT	4	4	219.68	0.117651	0.830382	92214	Sushi domain-containing 2 OS=Rattus norvegicus OX=10116 GN=Susd2 PE=1 SV=1	262895	359334	276408	278647	272635	231657	209039	220501	301002	199749	72359.5	255711
B2RZ37|REEP5_RAT	1	1	27.1	0.118144	0.830382	21645	Receptor expression-enhancing protein 5 OS=Rattus norvegicus OX=10116 GN=Reep5 PE=1 SV=1	154457	61175.6	35579	75644.3	96744.7	34410.3	60159.2	124830	72115.8	97396.5	233374	186590
F1LQN3|F1LQN3_RAT;Q540J3|Q540J3_RAT	2	2	162.18	0.118232	0.830382	126780	Reticulon OS=Rattus norvegicus OX=10116 GN=Rtn4 PE=1 SV=1	479114	453848	633771	696249	487725	634383	366998	430472	360749	468204	585021	585350
G3V7S0|G3V7S0_RAT;D4A2Y7|D4A2Y7_RAT	11	10	378.08	0.120662	0.830382	84801	Folate hydrolase OS=Rattus norvegicus OX=10116 GN=Folh1 PE=1 SV=1	334165	439615	522984	336034	491863	514764	303932	413749	334114	355852	377243	423089
P85973|PNPH_RAT	4	4	209.01	0.120665	0.830382	32566	Purine nucleoside phosphorylase OS=Rattus norvegicus OX=10116 GN=Pnp PE=1 SV=1	92160.7	80249.9	92807	126218	98254.1	131888	107331	81794.1	58196.5	100998	37607.4	90895.6
Q62634|VGLU1_RAT	7	5	685.47	0.120734	0.830382	62310	Vesicular glutamate transporter 1 OS=Rattus norvegicus OX=10116 GN=Slc17a7 PE=1 SV=1	9.41439e+06	8.8306e+06	8.21874e+06	6.76894e+06	8.36983e+06	9.53913e+06	7.62455e+06	5.58956e+06	6.34353e+06	5.82865e+06	8.28708e+06	9.84107e+06
Q6TUH5|Q6TUH5_RAT	2	1	132.75	0.121335	0.830382	58898	LRRGT00069 OS=Rattus norvegicus OX=10116 GN=Tram1 PE=1 SV=1	244611	214257	195931	186293	212314	165642	152547	205613	176114	174578	151633	207755
D3ZCD4|D3ZCD4_RAT	6	3	226.2	0.121405	0.830382	31942	Phosphatidylinositol transfer protein beta isoform OS=Rattus norvegicus OX=10116 GN=Pitpnb PE=1 SV=3	195354	199704	264033	238950	221496	220833	159888	313134	279148	537632	320275	268353
Q6IRJ7|Q6IRJ7_RAT	6	5	382.07	0.12144	0.830382	50272	Annexin OS=Rattus norvegicus OX=10116 GN=Anxa7 PE=1 SV=1	888026	717610	831486	530003	841399	647611	701902	541571	607957	562642	560330	769752
Q6DUV1|Q6DUV1_RAT	1	1	23.95	0.122082	0.830382	84891	Protein kinase C epsilon type OS=Rattus norvegicus OX=10116 PE=2 SV=1	21067.7	23732.4	15384.7	23029.4	21426.7	25953.8	19209.5	19673.5	9230.54	16537.5	3233.59	22602
Q63198|CNTN1_RAT	19	19	1346.83	0.122217	0.830382	114278	Contactin-1 OS=Rattus norvegicus OX=10116 GN=Cntn1 PE=1 SV=2	4.11061e+06	4.45714e+06	5.38252e+06	4.10233e+06	4.07339e+06	4.3339e+06	4.04851e+06	2.96583e+06	4.80569e+06	3.74251e+06	3.44328e+06	4.22015e+06
A0A0G2JST3|A0A0G2JST3_RAT	6	2	401.84	0.123243	0.830382	65059	Keratin, type II cytoskeletal 1 OS=Rattus norvegicus OX=10116 GN=Krt1 PE=1 SV=1	410360	593468	365247	165782	439502	476667	901012	1.69399e+06	214717	2.44014e+06	458791	519152
D3ZF41|D3ZF41_RAT	1	1	24.25	0.123595	0.830382	276365	Zinc finger homeobox 2 OS=Rattus norvegicus OX=10116 GN=Zfhx2 PE=4 SV=1	904234	1.10559e+06	591683	787558	709850	1.25146e+06	933553	995929	2.40887e+06	992539	856639	1.68982e+06
A0A0G2JXZ9|A0A0G2JXZ9_RAT;Q62884|Q62884_RAT	4	4	103.46	0.123792	0.830382	142697	Protein tyrosine phosphatase, receptor type, J OS=Rattus norvegicus OX=10116 GN=Ptprj PE=1 SV=1	185161	195957	240159	182661	225233	139171	128662	188472	180624	160759	183339	138355
P28471|GBRA4_RAT	2	2	110.61	0.124013	0.830382	61368	Gamma-aminobutyric acid receptor subunit alpha-4 OS=Rattus norvegicus OX=10116 GN=Gabra4 PE=1 SV=1	375548	309515	282174	236040	334999	253910	271582	184671	199107	251197	179308	373874
A0A0H2UHX1|A0A0H2UHX1_RAT	2	1	164.14	0.124927	0.830382	28380	Reticulon OS=Rattus norvegicus OX=10116 GN=Rtn3 PE=1 SV=1	485428	470888	555437	635440	633016	876684	468623	472304	313329	603243	319307	675719
G3V795|G3V795_RAT	1	1	33.85	0.125049	0.830382	80029	Solute carrier organic anion transporter family member OS=Rattus norvegicus OX=10116 GN=Slco1c1 PE=3 SV=1	161620	127923	129198	87492.6	133846	102365	96438.2	96341.8	107637	72311.3	92834.8	138138
P23977|SC6A3_RAT	3	2	109.68	0.125126	0.830382	69443	Sodium-dependent dopamine transporter OS=Rattus norvegicus OX=10116 GN=Slc6a3 PE=2 SV=1	367465	207572	166915	146867	240067	61474.8	361821	217830	226218	243681	269491	316016
G3V9J6|G3V9J6_RAT;P43245|MDR1_RAT;A0A0G2KA64|A0A0G2KA64_RAT;G3V9C8|G3V9C8_RAT;Q64714|Q64714_RAT	8	6	365.87	0.125515	0.830382	141734	Phosphatidylcholine translocator ABCB4 OS=Rattus norvegicus OX=10116 GN=Abcb1b PE=1 SV=1	196080	190241	211970	212995	208998	261251	183516	187977	165335	199373	97395.5	227686
G3V9Y1|G3V9Y1_RAT;A0A0G2K6S9|A0A0G2K6S9_RAT;F1LNF0|F1LNF0_RAT;Q9R0H1|Q9R0H1_RAT	8	6	524.25	0.125549	0.830382	229826	Myosin, heavy polypeptide 10, non-muscle, isoform CRA_b OS=Rattus norvegicus OX=10116 GN=Myh10 PE=1 SV=1	450268	740306	327950	272707	389401	365573	500982	269728	293038	223923	260418	303300
P16290|PGAM2_RAT	1	1	33.94	0.125638	0.830382	28908	Phosphoglycerate mutase 2 OS=Rattus norvegicus OX=10116 GN=Pgam2 PE=1 SV=2	259510	329251	255638	216747	324440	228606	265562	269341	161706	196559	253244	202638
A0A096P6L9|A0A096P6L9_RAT	1	1	20.01	0.126256	0.830382	190786	Complement C5 OS=Rattus norvegicus OX=10116 GN=C5 PE=1 SV=2	511770	503876	591013	490692	687832	746286	356867	507569	462301	463792	612598	562064
P63081|VATL_RAT	1	1	217.3	0.126683	0.830382	15798	V-type proton ATPase 16 kDa proteolipid subunit OS=Rattus norvegicus OX=10116 GN=Atp6v0c PE=2 SV=1	5.80465e+06	6.5921e+06	9.89536e+06	4.93813e+06	474256	4.10464e+06	1.96601e+06	537744	2.97513e+06	1.30754e+06	2.60124e+06	2.11248e+06
B2RYB8|B2RYB8_RAT	2	2	101.26	0.126701	0.830382	87955	Integrin beta OS=Rattus norvegicus OX=10116 GN=Itgb2 PE=1 SV=1	74939.2	93036.1	129803	89552.1	91307.5	60273.9	76615.8	51028.5	64700.2	54656.8	93705.5	82652.8
A0A0G2JSV6|A0A0G2JSV6_RAT	4	4	449.4	0.126771	0.830382	15446	Globin c2 OS=Rattus norvegicus OX=10116 GN=Hba-a2 PE=1 SV=1	2.80754e+06	5.01958e+06	3.93935e+06	3.82032e+06	5.37171e+06	6.26194e+06	2.47691e+06	3.35275e+06	2.5081e+06	2.66117e+06	4.27613e+06	5.28621e+06
P18163|ACSL1_RAT	2	1	93.16	0.127282	0.830855	79155	Long-chain-fatty-acid--CoA ligase 1 OS=Rattus norvegicus OX=10116 GN=Acsl1 PE=1 SV=1	89293.2	77662.5	90461.9	77698	92931.1	100663	68930	91886.5	69103.1	74170.5	71066.8	95211
D4A4S3|D4A4S3_RAT;M0RCB1|M0RCB1_RAT;F1LZI1|F1LZI1_RAT;M0R8M9|M0R8M9_RAT;A0A0G2JVI3|A0A0G2JVI3_RAT;A0A0G2JUT0|A0A0G2JUT0_RAT;Q7M081|Q7M081_RAT	14	10	1265.06	0.127659	0.830855	70911	Heat shock cognate 71 kDa protein OS=Rattus norvegicus OX=10116 GN=Hspa8 PE=3 SV=3	2.54761e+06	2.78469e+06	2.40859e+06	2.34924e+06	2.73086e+06	2.89912e+06	2.56801e+06	2.44039e+06	1.98894e+06	1.94344e+06	2.96094e+06	2.06545e+06
D4ACH5|D4ACH5_RAT	1	1	36.87	0.128093	0.831024	36933	Elongation of very long chain fatty acids protein 4 OS=Rattus norvegicus OX=10116 GN=Elovl4 PE=3 SV=1	0	0	0	2089.38	144.092	6837.88	4428.55	7070.42	7525.08	14946.2	0	4581.69
P62260|1433E_RAT	7	4	523.04	0.128973	0.834077	29326	14-3-3 protein epsilon OS=Rattus norvegicus OX=10116 GN=Ywhae PE=1 SV=1	7.76878e+06	6.67491e+06	8.70831e+06	8.78118e+06	7.98197e+06	6.16395e+06	6.71574e+06	5.70147e+06	4.00178e+06	5.95516e+06	1.04764e+07	4.74203e+06
A0A0G2JYD8|A0A0G2JYD8_RAT;Q8R4C0|CAN5_RAT	7	7	279.42	0.129601	0.834451	74192	Calpain-5 OS=Rattus norvegicus OX=10116 GN=Capn5 PE=1 SV=1	265672	267324	345595	260823	294757	231989	294098	186690	232531	207007	149398	314517
A0A0G2JUG3|A0A0G2JUG3_RAT	1	1	17.55	0.130048	0.834451	52400	Lipase domain-containing protein OS=Rattus norvegicus OX=10116 PE=3 SV=1	53084.6	47278.7	31478.8	25233.5	43209.6	33188.3	35623.5	26517.2	42623.5	21474.5	6684.25	27568.9
Q9R170|Q9R170_RAT	5	5	229.32	0.130259	0.834451	41252	Branched-chain-amino-acid aminotransferase (Fragment) OS=Rattus norvegicus OX=10116 PE=2 SV=1	290543	354193	507091	598754	255105	432681	309798	223806	206658	319824	475275	262841
Q6P6R2|DLDH_RAT	12	12	820	0.130735	0.834876	54574	Dihydrolipoyl dehydrogenase, mitochondrial OS=Rattus norvegicus OX=10116 GN=Dld PE=1 SV=1	2.27346e+06	969327	1.65819e+06	810777	1.26312e+06	827997	1.44726e+06	616676	735831	763692	879544	915557
F1M9V6|F1M9V6_RAT	1	1	17.88	0.132014	0.836526	203092	Myosin X (Predicted) OS=Rattus norvegicus OX=10116 GN=Myo10 PE=1 SV=2	495020	333224	435820	360437	327757	381347	614343	348638	530101	603891	370642	418452
A0A096P6L6|A0A096P6L6_RAT	4	4	142.81	0.132216	0.836526	292623	Teneurin-2 OS=Rattus norvegicus OX=10116 GN=Tenm2 PE=4 SV=2	74719.6	34249.8	94511	79715.1	56325.2	98796.7	36998.4	46371.6	57380	58832.3	62804.6	50011.1
A0A0H2UHC9|A0A0H2UHC9_RAT	1	1	55.18	0.13269	0.836526	39908	Solute carrier family 35 member B1 OS=Rattus norvegicus OX=10116 GN=Slc35b1 PE=4 SV=1	625276	504194	537523	420472	419139	463806	343669	385292	521281	412512	120463	446954
D4A517|D4A517_RAT	2	2	58.13	0.132772	0.836526	95046	Solute carrier family 39 (Zinc transporter), member 10 (Predicted), isoform CRA_a OS=Rattus norvegicus OX=10116 GN=Slc39a10 PE=1 SV=1	148704	140217	148390	113628	166394	91938.6	118245	105079	128952	82608.6	85563	139130
P25977|UBF1_RAT	1	1	14.13	0.133047	0.836526	89723	Nucleolar transcription factor 1 OS=Rattus norvegicus OX=10116 GN=Ubtf PE=1 SV=1	26351.8	67169.4	33155.1	97115.9	26555.6	57818.5	33394.2	70901.5	79686.6	81843.5	87952.2	90771.9
Q4FZT0|STML2_RAT	2	2	167.45	0.13396	0.839675	38504	Stomatin-like protein 2, mitochondrial OS=Rattus norvegicus OX=10116 GN=Stoml2 PE=1 SV=1	737248	534903	590423	166983	313142	215155	411637	186436	281000	139676	230223	229856
A0A1K0FUA6|A0A1K0FUA6_RAT	8	1	635.29	0.134444	0.840123	16086	Globin a2 OS=Rattus norvegicus OX=10116 GN=LOC689064 PE=3 SV=1	448935	995271	554424	659339	655781	953379	372279	459261	612792	374177	548319	829464
P08753|GNAI3_RAT	8	3	642.65	0.137454	0.84391	41066	Guanine nucleotide-binding protein G(i) subunit alpha OS=Rattus norvegicus OX=10116 GN=Gnai3 PE=1 SV=3	37865	76998.2	65197	68387.1	61229.2	63019.7	48732.1	52057.5	42705.9	66520.1	48350.4	45941.8
Q6P2A7|Q6P2A7_RAT;Q6MG17|Q6MG17_RAT;A0A0G2JU52|A0A0G2JU52_RAT	6	5	246.59	0.138497	0.84391	47769	Flotillin OS=Rattus norvegicus OX=10116 PE=2 SV=1	178267	191026	152091	150779	236483	177442	153619	136939	113904	138653	36339.5	219836
A0A096MKI0|A0A096MKI0_RAT	1	1	25.53	0.138535	0.84391	111237	Adhesion G protein-coupled receptor F3 OS=Rattus norvegicus OX=10116 GN=Adgrf3 PE=3 SV=1	607259	595428	672949	682589	877592	760890	483977	522049	397355	545826	983365	544878
Q64361|LXN_RAT	2	2	80.5	0.138741	0.84391	25735	Latexin OS=Rattus norvegicus OX=10116 GN=Lxn PE=1 SV=1	70994.7	50557.3	37718.8	47406.1	59704.6	64382	85978.7	74075.2	55511.5	61461.4	87082.6	48450
G3V8T4|G3V8T4_RAT	4	4	97.28	0.138801	0.84391	128115	DNA damage-binding protein 1 OS=Rattus norvegicus OX=10116 GN=Ddb1 PE=1 SV=1	100557	68865.5	76847.7	42811.7	75235.9	54719.6	54939.9	60841.8	54593	60529.7	49464.7	50908
A0A0G2JSJ3|A0A0G2JSJ3_RAT	5	5	422.24	0.139197	0.84391	53984	Solute carrier family 2 (Facilitated glucose transporter), member 3 OS=Rattus norvegicus OX=10116 GN=Slc2a3 PE=1 SV=1	3.19394e+06	3.22263e+06	2.77109e+06	2.08675e+06	2.58335e+06	2.06344e+06	2.54888e+06	1.7314e+06	2.31846e+06	1.95683e+06	1.50578e+06	2.97475e+06
F1M572|F1M572_RAT	1	1	55.5	0.139655	0.84391	51638	Kynurenine--oxoglutarate transaminase 3 OS=Rattus norvegicus OX=10116 GN=Kyat3 PE=1 SV=3	58103.5	26694.9	34680.3	24525.7	25680.9	46537.2	58560.4	30899.9	38611	45664.1	68355.7	43329.8
A0A0G2JU48|A0A0G2JU48_RAT	2	1	142.07	0.13994	0.84391	46733	Type I keratin KA11 OS=Rattus norvegicus OX=10116 GN=Ka11 PE=3 SV=1	97448.6	102957	88735.9	90177.6	86302.8	66074	111955	232775	68814	1.01259e+06	129779	92434
E1AW38|E1AW38_RAT	1	1	60.5	0.140041	0.84391	266150	Voltage-dependent N-type calcium channel subunit alpha OS=Rattus norvegicus OX=10116 GN=Cacna1b PE=2 SV=1	33149.1	61309.8	73797	58256.6	102541	74577.7	99528	61166.7	87962.5	62218.4	113574	110688
F1LR52|F1LR52_RAT	1	1	32.67	0.140101	0.84391	145307	ATP-binding cassette subfamily C member 4 OS=Rattus norvegicus OX=10116 GN=Abcc4 PE=1 SV=3	3988.88	822.266	4264.65	932.344	784.112	6240.64	3350.16	6241.18	1608.93	5674.23	4794.94	4860.08
F1M5A9|F1M5A9_RAT	1	1	14.32	0.141043	0.84391	22891	Ribosomal_L19e domain-containing protein OS=Rattus norvegicus OX=10116 GN=RGD1562420 PE=4 SV=1	429553	405090	561247	260442	718481	265346	249296	304628	179419	306839	542337	254345
A0A0G2K502|A0A0G2K502_RAT	2	2	72.73	0.141641	0.84391	66951	Malic enzyme OS=Rattus norvegicus OX=10116 GN=Me2 PE=1 SV=1	66646.3	30527.9	45813.3	35290.7	47987	39220	58759.5	26119.9	36552.4	31375	24785.4	27262
P69897|TBB5_RAT	9	1	784.03	0.142045	0.84391	50095	Tubulin beta-5 chain OS=Rattus norvegicus OX=10116 GN=Tubb5 PE=1 SV=1	402212	339819	435654	428746	369962	471972	478031	251673	235104	351746	165220	480997
Q68FW9|CSN3_RAT	1	1	67.69	0.142626	0.84391	48398	COP9 signalosome complex subunit 3 OS=Rattus norvegicus OX=10116 GN=Cops3 PE=1 SV=1	299611	256433	350155	334381	296969	211610	273551	248264	167123	259489	317908	177248
P07896|ECHP_RAT	2	2	53.08	0.142743	0.84391	79179	Peroxisomal bifunctional enzyme OS=Rattus norvegicus OX=10116 GN=Ehhadh PE=1 SV=2	321042	294214	177931	193274	326236	156391	282047	238816	353277	299809	279158	333355
P0DP29|CALM1_RAT;D4ABV5|D4ABV5_RAT;Q5U206|CALL3_RAT;M0RCJ6|M0RCJ6_RAT	6	6	452.72	0.143184	0.84391	16827	Calmodulin-1 OS=Rattus norvegicus OX=10116 GN=Calm1 PE=1 SV=1	1.69287e+07	1.73759e+07	1.6403e+07	1.91818e+07	1.99253e+07	1.61599e+07	2.05455e+07	1.77788e+07	1.67333e+07	1.99543e+07	2.23468e+07	1.8532e+07
B1H264|B1H264_RAT	2	2	51.53	0.143701	0.84391	73263	TBC1 domain family, member 17 OS=Rattus norvegicus OX=10116 GN=Tbc1d17 PE=1 SV=1	6821.61	12738.8	10699.2	19860.2	13219.7	16477.4	8170.83	27014.5	20374.8	29094.1	48529.2	11590.4
D4A8L3|D4A8L3_RAT	2	2	166.71	0.14374	0.84391	70222	Sphingomyelin phosphodiesterase 3 OS=Rattus norvegicus OX=10116 GN=Smpd3 PE=1 SV=2	714701	670504	693290	409952	577300	370207	628341	337983	366515	421553	304826	587072
Q6AY25|TMED3_RAT	1	1	28.58	0.143992	0.84391	25722	Transmembrane emp24 domain-containing protein 3 OS=Rattus norvegicus OX=10116 GN=Tmed3 PE=1 SV=1	3894.41	4801.25	13153.2	626.424	7009.01	2125.6	3389.79	18495.1	5653.43	10574.4	8319.87	7738.87
F1LNL3|F1LNL3_RAT;Q80ZB2|Q80ZB2_RAT	5	5	106.73	0.144265	0.84391	256165	ATP-binding cassette subfamily A member 1 OS=Rattus norvegicus OX=10116 GN=Abca1 PE=1 SV=3	161310	118229	96840.7	60898.1	124078	94355.8	107538	77291	70976.9	64252.5	86058.4	92937.7
D4AAE9|D4AAE9_RAT	5	4	326.47	0.144285	0.84391	15454	CDGSH iron sulfur domain 2 OS=Rattus norvegicus OX=10116 GN=Cisd2 PE=1 SV=1	2.08464e+06	1.61435e+06	1.85735e+06	1.52328e+06	1.54048e+06	1.75283e+06	1.14036e+06	1.41215e+06	1.5737e+06	1.5583e+06	680379	2.04687e+06
A0A0G2JUV7|A0A0G2JUV7_RAT	1	1	21.62	0.144512	0.84391	85974	Centrosomal protein 85 OS=Rattus norvegicus OX=10116 GN=Cep85 PE=1 SV=1	39377.9	48150.8	25696.9	31954.9	29216.6	36753.4	45071.5	326747	24739.7	795423	29694.2	51395.5
P69682|NECP1_RAT	2	2	74.93	0.144578	0.84391	29831	Adaptin ear-binding coat-associated protein 1 OS=Rattus norvegicus OX=10116 GN=Necap1 PE=1 SV=1	105254	92579.2	212094	125419	104487	104512	139935	85843.2	68873.6	85361.9	112186	76279
Q68FQ0|TCPE_RAT	4	4	94.75	0.146092	0.846183	59955	T-complex protein 1 subunit epsilon OS=Rattus norvegicus OX=10116 GN=Cct5 PE=1 SV=1	34046.8	37271.9	37240.7	49987.9	47895.3	56248.5	35574.7	33166.2	21622.2	44122.6	42537.1	37637.8
F1M779|F1M779_RAT	33	33	1743.78	0.146199	0.846183	193205	Clathrin heavy chain OS=Rattus norvegicus OX=10116 GN=Cltc PE=1 SV=1	1.71413e+06	913109	1.06022e+06	983806	985621	849489	1.20197e+06	785165	579035	937063	792195	882985
A0A0A0MXY4|A0A0A0MXY4_RAT	1	1	23.37	0.146878	0.846183	219967	E3 ubiquitin-protein ligase TRIP12 OS=Rattus norvegicus OX=10116 GN=Trip12 PE=1 SV=2	79876.6	126335	98590.7	191018	148393	172292	101611	171346	172172	204455	214150	194987
F1M7K8|F1M7K8_RAT;A0A0G2K3K4|A0A0G2K3K4_RAT;Q8K4D6|CP4X1_RAT	2	2	67.33	0.146954	0.846183	60588	Cytochrome P450, family 4, subfamily f, polypeptide 18 OS=Rattus norvegicus OX=10116 GN=Cyp4f18 PE=3 SV=1	24228.2	32976.4	21114	24437.2	29146.3	25525.3	19805.8	28177.2	19579.8	30621.9	13917.1	18472.3
P84817|FIS1_RAT	3	3	101.11	0.147044	0.846183	17041	Mitochondrial fission 1 protein OS=Rattus norvegicus OX=10116 GN=Fis1 PE=1 SV=1	113433	165878	350593	175765	174651	152612	114075	149410	48061.9	112679	268960	91671
A0A096MJN8|A0A096MJN8_RAT	1	1	38.46	0.147971	0.84685	11650	CKLF-like MARVEL transmembrane domain-containing 5 OS=Rattus norvegicus OX=10116 GN=Cmtm5 PE=4 SV=1	985206	857141	657301	553115	910397	915857	841402	600982	580534	501380	728538	757772
Q9WUW7|Q9WUW7_RAT	1	1	30.81	0.148347	0.84685	71946	CRM1 protein (Fragment) OS=Rattus norvegicus OX=10116 GN=crm1 PE=2 SV=1	153904	108422	172239	64931	121293	0	8182.72	10448.1	0	0	114042	0
P19627|GNAZ_RAT	3	3	202.62	0.148407	0.84685	41367	Guanine nucleotide-binding protein G(z) subunit alpha OS=Rattus norvegicus OX=10116 GN=Gnaz PE=2 SV=3	489988	575388	447575	384921	438911	352259	420805	358331	430742	383356	401016	363445
F1MA36|F1MA36_RAT	2	1	63.54	0.150321	0.847014	272103	Spectrin beta chain OS=Rattus norvegicus OX=10116 GN=Sptbn2 PE=1 SV=2	14716.8	22024.4	18972.8	1502.21	11619.9	8679.87	14536.8	17476.2	40982.4	9969.78	43501.5	16416.2
B5DER3|B5DER3_RAT	1	1	21.3	0.150485	0.847014	28386	Hypertrophic agonist responsive protein B64, isoform CRA_b OS=Rattus norvegicus OX=10116 GN=Iah1 PE=2 SV=1	49770	36954	15482.3	17768.2	38343.2	40049.9	25356.9	30639.7	11720.2	19601.2	9675.2	31746.7
A0A0G2JXA8|A0A0G2JXA8_RAT	5	5	393.69	0.15181	0.847014	41804	Flotillin OS=Rattus norvegicus OX=10116 GN=Flot2 PE=1 SV=1	833830	789972	648498	496442	623276	753439	626639	401490	344380	559237	186963	1.04936e+06
Q5HZV9|PP1R7_RAT;R9PXV7|R9PXV7_RAT	3	3	92.11	0.152195	0.847014	41385	Protein phosphatase 1 regulatory subunit 7 OS=Rattus norvegicus OX=10116 GN=Ppp1r7 PE=1 SV=1	19766.2	17117.8	20928.9	19340.7	39054.4	38438	33478.5	32499.7	23836.3	28583.2	60346.5	29114.2
A0A0G2K405|A0A0G2K405_RAT	2	2	121.05	0.152253	0.847014	48457	cAMP-dependent protein kinase type II-alpha regulatory subunit OS=Rattus norvegicus OX=10116 GN=Prkar2a PE=1 SV=1	532473	658350	752945	763024	368210	368643	410629	362100	466393	469713	562288	355461
B0BNB9|B0BNB9_RAT	2	1	38.46	0.152265	0.847014	49121	HtrA serine peptidase 2 OS=Rattus norvegicus OX=10116 GN=Htra2 PE=1 SV=1	40656.5	19152.6	36622.4	26387	53574.8	40833.2	25122.2	33401.6	23290.4	25769.7	2960.64	27013.5
F1M0Z3|F1M0Z3_RAT	4	3	144.14	0.152511	0.847014	64162	Copine 4 OS=Rattus norvegicus OX=10116 GN=Cpne4 PE=4 SV=2	155686	117528	136809	101273	135007	187870	118637	89727.8	84127.7	96439.2	69133.6	205679
Q66HG4|GALM_RAT	1	1	20.33	0.152828	0.847014	38097	Aldose 1-epimerase OS=Rattus norvegicus OX=10116 GN=Galm PE=1 SV=1	31569.7	24431.7	10821.6	34528	16499	46327.3	38261.3	38747.6	29254.7	31423.9	51924.5	27981.9
P32215|PACR_RAT;D3ZWW5|D3ZWW5_RAT	2	2	69.04	0.153073	0.847014	60681	Pituitary adenylate cyclase-activating polypeptide type I receptor OS=Rattus norvegicus OX=10116 GN=Adcyap1r1 PE=2 SV=2	391135	405164	265874	127565	327777	231364	281134	155863	264509	136395	132129	240906
Q8CG09|MRP1_RAT	2	1	46.68	0.15308	0.847014	172752	Multidrug resistance-associated protein 1 OS=Rattus norvegicus OX=10116 GN=Abcc1 PE=1 SV=2	15807.3	12060.8	14743.2	11312	13207.2	16692.3	10478.4	11815.5	9056.46	13717.1	7809.62	17143.1
A0A0H2UHF6|A0A0H2UHF6_RAT	1	1	47.57	0.153269	0.847014	23680	PRA1 family protein OS=Rattus norvegicus OX=10116 GN=Arl6ip5 PE=1 SV=1	212827	236259	383982	398050	265011	281510	185965	200707	227638	218018	347628	248588
A0A096MJL9|A0A096MJL9_RAT	1	1	30.96	0.153768	0.847014	65328	Solute carrier organic anion transporter family member OS=Rattus norvegicus OX=10116 GN=Slco3a1 PE=3 SV=1	42069.2	36144.2	42472.3	22476.3	34348.2	25577.5	25225.8	20282.7	30378.3	16264.8	1811.76	37506
Q03114|CDK5_RAT	1	1	21.56	0.153841	0.847014	33689	Cyclin-dependent-like kinase 5 OS=Rattus norvegicus OX=10116 GN=Cdk5 PE=1 SV=1	47141	45227.6	47620.9	45464.8	56167	44664.8	32198.5	41181.6	16965.6	33968.5	164.406	28401.4
A0A0G2JV77|A0A0G2JV77_RAT;A0A0G2K7W4|A0A0G2K7W4_RAT;Q3SYQ1|Q3SYQ1_RAT;A0A097PIG6|A0A097PIG6_RAT	5	1	172.41	0.15467	0.849283	152275	Misshapen-like kinase 1 OS=Rattus norvegicus OX=10116 GN=Mink1 PE=1 SV=1	78879.7	69137.8	65830.9	54544	59410.5	56734	55693.8	56113	62085.1	49746.7	52604.1	66954.2
D3ZXC8|D3ZXC8_RAT	1	1	58.15	0.156164	0.851054	23738	EBP-like OS=Rattus norvegicus OX=10116 GN=Ebpl PE=1 SV=1	237225	269087	300100	378461	137083	449309	284636	292262	434037	361583	461378	422887
A0A0G2QC06|A0A0G2QC06_RAT;P12346|TRFE_RAT;Q4FZX7|SRPRB_RAT	18	18	1046.16	0.15618	0.851054	109507	Serotransferrin OS=Rattus norvegicus OX=10116 GN=Tf PE=1 SV=1	983787	991789	1.35958e+06	1.75628e+06	1.39984e+06	1.81909e+06	1.06771e+06	1.74974e+06	1.5017e+06	1.88693e+06	2.47604e+06	1.95446e+06
A0A0G2K7W2|A0A0G2K7W2_RAT	1	1	28	0.156246	0.851054	58942	Aldehyde dehydrogenase OS=Rattus norvegicus OX=10116 GN=Aldh3b1 PE=3 SV=1	1075.28	4140.08	2327.5	182.853	56.7014	6847.26	3275.49	2362.4	4494.51	2968.12	1917.16	4790.34
Q6AYT7|ABD12_RAT	5	5	176.28	0.157762	0.853394	45666	Lysophosphatidylserine lipase ABHD12 OS=Rattus norvegicus OX=10116 GN=Abhd12 PE=2 SV=1	388070	359235	515245	553373	456336	571264	380936	381885	295787	466637	242437	559644
A0A0G2JSH6|A0A0G2JSH6_RAT	4	3	310.48	0.157817	0.853394	87416	Transient receptor potential cation channel subfamily V member 2 OS=Rattus norvegicus OX=10116 GN=Trpv2 PE=1 SV=1	194140	253970	258119	276786	204053	187321	230000	166632	127252	145245	254171	221141
D3ZYI0|D3ZYI0_RAT	2	2	61.12	0.158806	0.853394	24797	Grancalcin OS=Rattus norvegicus OX=10116 GN=Gca PE=1 SV=2	52601.5	32799.3	32575.6	54447.7	51306.3	34690.7	38156.2	46157.2	39852.1	26919.4	15864.5	32754.2
Q6QIX3|ZNT3_RAT	3	3	305.93	0.159292	0.853394	42328	Zinc transporter 3 OS=Rattus norvegicus OX=10116 GN=Slc30a3 PE=1 SV=1	987955	1.70945e+06	1.35741e+06	1.98828e+06	903156	1.35533e+06	838885	709356	798598	1.0098e+06	1.8548e+06	1.12853e+06
A0A0G2JTL4|A0A0G2JTL4_RAT;Q9EQ22|Q9EQ22_RAT;B7SCJ0|B7SCJ0_RAT	6	6	164.03	0.15956	0.853394	110141	Mast/stem cell growth factor receptor OS=Rattus norvegicus OX=10116 GN=Kit PE=1 SV=1	100134	75002.3	94306.1	52341.3	86247	100349	86750.4	79813	76048.5	47120.4	51927	67577
P13221|AATC_RAT	15	14	1413.96	0.160658	0.853394	46628	Aspartate aminotransferase, cytoplasmic OS=Rattus norvegicus OX=10116 GN=Got1 PE=1 SV=3	4.75708e+06	4.03015e+06	5.4977e+06	5.30445e+06	4.68083e+06	4.55412e+06	3.97044e+06	3.84248e+06	3.09915e+06	4.56383e+06	6.02537e+06	3.55347e+06
A0A0G2JT00|A0A0G2JT00_RAT	1	1	17.05	0.160706	0.853394	16517	Divalent cation tolerant protein CUTA, isoform CRA_c OS=Rattus norvegicus OX=10116 GN=Cuta PE=1 SV=1	223612	167392	108401	107407	143486	116762	133900	122245	164505	95041.6	77333.1	75389.4
Q9QYA0|Q9QYA0_RAT	1	1	33.38	0.160973	0.853394	15665	ROAT1 transporter (Fragment) OS=Rattus norvegicus OX=10116 PE=2 SV=1	56838.7	60098.3	129843	86765.4	61666.9	72703.9	38382.3	77892.4	50315.6	56525.7	70235	64683.4
Q00939|FOXG1_RAT	1	1	15.64	0.16224	0.853394	51719	Forkhead box protein G1 OS=Rattus norvegicus OX=10116 GN=Foxg1 PE=2 SV=1	207524	249586	217747	288401	232236	371529	273372	566594	366743	589961	136589	641147
A0A0H2UI21|A0A0H2UI21_RAT	2	2	45.1	0.162257	0.853394	71424	Carnitine O-acetyltransferase OS=Rattus norvegicus OX=10116 GN=Crat PE=1 SV=1	41919.7	22912.1	36350.4	21737.8	30446.5	32280.4	31550.7	23893.7	20004.7	24370.2	10533.6	32175.8
A0A0G2JV65|A0A0G2JV65_RAT;G3V9A3|G3V9A3_RAT	10	8	995.47	0.162733	0.853394	29141	14-3-3 protein zeta/delta OS=Rattus norvegicus OX=10116 GN=Ywhaz PE=1 SV=1	1.88738e+07	1.77673e+07	1.83205e+07	2.24838e+07	2.15698e+07	1.66497e+07	1.53648e+07	1.41729e+07	8.51018e+06	1.53801e+07	2.78281e+07	1.46158e+07
G3V9T7|G3V9T7_RAT	3	3	120.34	0.163469	0.853394	39254	ATPase Get3 OS=Rattus norvegicus OX=10116 GN=Get3 PE=1 SV=1	302213	249934	384026	327217	384845	382315	210545	270287	148844	331787	389932	303993
P07895|SODM_RAT	3	3	241.01	0.164354	0.853394	24887	Superoxide dismutase [Mn], mitochondrial OS=Rattus norvegicus OX=10116 GN=Sod2 PE=1 SV=2	941701	763439	754205	717597	715480	941805	1.05459e+06	513479	660038	555150	419673	835474
P01830|THY1_RAT	7	7	566.97	0.165118	0.853394	18389	Thy-1 membrane glycoprotein OS=Rattus norvegicus OX=10116 GN=Thy1 PE=1 SV=1	1.54384e+07	3.43213e+07	2.40906e+07	2.08892e+07	1.46929e+07	1.90646e+07	1.73551e+07	8.68761e+06	2.70019e+07	1.01796e+07	3.07373e+06	2.42927e+07
F1LR33|F1LR33_RAT	1	1	74.87	0.165144	0.853394	37570	Phospholipid phosphatase-related protein type 2 OS=Rattus norvegicus OX=10116 GN=Plppr2 PE=1 SV=2	228420	248657	128499	292256	177168	201888	258077	86348	177757	114738	155843	184647
R9PXS4|R9PXS4_RAT	6	3	295.94	0.165379	0.853394	32059	Phosphatidylinositol transfer protein alpha isoform OS=Rattus norvegicus OX=10116 GN=Pitpna PE=1 SV=1	616419	577986	721229	691199	522969	648117	484656	711698	832017	780076	818535	777970
A0A0G2JWE1|A0A0G2JWE1_RAT	1	1	22.1	0.165895	0.853394	12634	Myosin light polypeptide 6 OS=Rattus norvegicus OX=10116 GN=Myl6 PE=4 SV=1	66216.6	73468.5	32685.1	80079.4	69802.5	67182.6	86845	78727.6	72433.6	86610.1	81050.6	61815.6
F1M065|F1M065_RAT	1	1	34.73	0.167185	0.853394	28843	Junctional adhesion molecule 2 OS=Rattus norvegicus OX=10116 GN=Jam2 PE=1 SV=3	442339	392975	367679	376712	514773	306079	432098	297246	346540	291672	123106	401524
A0A0G2JVJ7|A0A0G2JVJ7_RAT	1	1	31.87	0.167712	0.853394	55621	Limb development membrane protein 1-like OS=Rattus norvegicus OX=10116 GN=Lmbr1l PE=3 SV=1	83988.8	51307.1	102422	45632.8	86383.9	38189.9	36970.8	74709.2	38504.6	66163.9	30490.5	44052.7
D3Z9H2|D3Z9H2_RAT	5	4	235.94	0.168443	0.853394	43330	Hyaluronan and proteoglycan link protein 4 OS=Rattus norvegicus OX=10116 GN=Hapln4 PE=4 SV=1	174343	178290	234540	209647	174233	339993	172989	191901	123851	181900	105209	256187
Q5XIF0|Q5XIF0_RAT	1	1	18.94	0.168443	0.853394	34092	Testis expressed gene 264 homolog (Mouse), isoform CRA_a OS=Rattus norvegicus OX=10116 GN=Tex264 PE=1 SV=1	100485	88778.6	144955	118305	159069	103246	73434.4	88884.7	50101.8	108967	154642	91914.3
Q8K4Y5|LGI1_RAT	9	9	459.11	0.16935	0.853394	64429	Leucine-rich glioma-inactivated protein 1 OS=Rattus norvegicus OX=10116 GN=Lgi1 PE=1 SV=1	910984	798637	891577	587057	1.08614e+06	1.01234e+06	848927	1.3067e+06	813167	961395	1.23276e+06	1.1407e+06
D4ABB2|D4ABB2_RAT	4	4	242.94	0.169569	0.853394	45018	Megalencephalic leukoencephalopathy with subcortical cysts 1 homolog (Human) (Predicted) OS=Rattus norvegicus OX=10116 GN=Mlc1 PE=1 SV=1	227428	217739	164367	127923	207185	214150	220838	139379	131956	153284	113475	194149
Q5PPG6|NP1L5_RAT	1	1	14.46	0.169998	0.853394	17019	Nucleosome assembly protein 1-like 5 OS=Rattus norvegicus OX=10116 GN=Nap1l5 PE=2 SV=1	59911	45343	45406.6	35409.7	58055.5	70366.1	55054.3	74584.2	48041.3	57510.7	122723	58293.6
P07323|ENOG_RAT	14	10	1116.16	0.170128	0.853394	47510	Gamma-enolase OS=Rattus norvegicus OX=10116 GN=Eno2 PE=1 SV=2	2.17285e+06	2.60871e+06	5.05938e+06	4.9297e+06	4.41575e+06	2.70853e+06	2.28961e+06	1.89646e+06	2.01166e+06	3.33619e+06	4.71157e+06	1.80189e+06
A0A0G2K542|A0A0G2K542_RAT;Q5XFW3|Q5XFW3_RAT	4	4	207.76	0.170618	0.853394	57022	UTP--glucose-1-phosphate uridylyltransferase OS=Rattus norvegicus OX=10116 GN=Ugp2 PE=1 SV=1	195756	167790	232129	237779	224180	249964	173126	157926	128496	222286	245644	193399
A0A0G2JT62|A0A0G2JT62_RAT;Q4JFC6|Q4JFC6_RAT	2	1	60.13	0.170953	0.853394	213078	Receptor-type tyrosine-protein phosphatase F OS=Rattus norvegicus OX=10116 GN=Ptprf PE=1 SV=1	15926.9	9419.79	9142.58	4525.22	12385.4	19454	13653.4	13752.7	11334	17796.2	13490.6	23285.5
Q9Z2X5|HOME3_RAT	1	1	16.23	0.171335	0.853394	39867	Homer protein homolog 3 OS=Rattus norvegicus OX=10116 GN=Homer3 PE=1 SV=2	37001.2	26827.1	18911	19273.8	21113.1	41192.3	29311.5	20833.9	18708.8	14211.6	19079.8	22770.9
A0A1W2Q6P6|A0A1W2Q6P6_RAT	2	2	83.4	0.171378	0.853394	16393	DnaJ homolog subfamily C member 3 (Fragment) OS=Rattus norvegicus OX=10116 GN=Dnajc3 PE=1 SV=1	101654	87226.3	79040.5	67377.9	108753	110281	79158.3	144288	82229	116660	123571	132723
Q64542|AT2B4_RAT	12	6	929.76	0.171458	0.853394	134094	Plasma membrane calcium-transporting ATPase 4 OS=Rattus norvegicus OX=10116 GN=Atp2b4 PE=1 SV=1	2.51853e+06	2.32128e+06	1.96745e+06	1.28626e+06	1.89584e+06	1.86079e+06	1.79472e+06	1.26334e+06	1.67403e+06	1.35905e+06	1.60574e+06	2.13145e+06
G3V8T7|G3V8T7_RAT	1	1	50.33	0.171485	0.853394	62372	RCG51933, isoform CRA_a OS=Rattus norvegicus OX=10116 GN=Tdrkh PE=1 SV=1	27182.3	17602.7	30178.9	12725.8	13110.2	17116.7	43635.8	36375.6	29986.3	12953.1	18437.7	29233.8
P04897|GNAI2_RAT;Q5EEY4|Q5EEY4_RAT;Q5EEY3|Q5EEY3_RAT	9	3	834.86	0.171587	0.853394	41043	Guanine nucleotide-binding protein G(i) subunit alpha-2 OS=Rattus norvegicus OX=10116 GN=Gnai2 PE=1 SV=3	597169	681810	750539	673399	755001	721506	648166	652998	435103	805671	424802	666413
G3V9T4|G3V9T4_RAT	3	3	186.16	0.172374	0.853394	33790	Transmembrane protein 38a (Predicted), isoform CRA_b OS=Rattus norvegicus OX=10116 GN=Tmem38a PE=4 SV=1	361653	412707	581873	180069	580806	177094	161499	192662	164529	204215	598275	184175
P32198|CPT1A_RAT	1	1	18.73	0.173492	0.853394	88810	Carnitine O-palmitoyltransferase 1, liver isoform OS=Rattus norvegicus OX=10116 GN=Cpt1a PE=1 SV=2	13973.4	12211.1	8096.78	14876.7	2902.19	19505.1	15900.3	25713.3	7049.79	16306.4	57578.4	14280.6
Q5M9H4|Q5M9H4_RAT;P13638|AT1B2_RAT	10	10	966.74	0.173592	0.853394	33776	Sodium/potassium-transporting ATPase subunit beta OS=Rattus norvegicus OX=10116 GN=Atp1b2 PE=1 SV=1	2.57652e+07	2.28508e+07	2.25661e+07	1.33061e+07	3.08171e+07	2.14877e+07	2.40561e+07	1.4313e+07	1.64315e+07	1.25254e+07	1.88932e+07	2.24309e+07
A0A140TAA1|A0A140TAA1_RAT	4	4	413.29	0.174299	0.853394	65654	Immunoglobulin superfamily, member 8 OS=Rattus norvegicus OX=10116 GN=Igsf8 PE=1 SV=1	2.04307e+06	1.47031e+06	2.55528e+06	2.33912e+06	2.18251e+06	2.4919e+06	2.2483e+06	1.6453e+06	1.2584e+06	2.2171e+06	1.09985e+06	2.23151e+06
F1LQN1|F1LQN1_RAT	1	1	14.79	0.17453	0.853394	63481	Polypeptide N-acetylgalactosaminyltransferase OS=Rattus norvegicus OX=10116 GN=Galnt16 PE=3 SV=1	17827.6	16804.1	33409.7	47446	37208.2	51133.7	29198	31999.6	11996.2	33309.1	974.022	14795.7
P54900|SCN2B_RAT	3	3	293.6	0.174923	0.853394	24471	Sodium channel subunit beta-2 OS=Rattus norvegicus OX=10116 GN=Scn2b PE=1 SV=1	2.51429e+06	2.07458e+06	2.18942e+06	1.46151e+06	2.05684e+06	1.56522e+06	2.39665e+06	1.0869e+06	1.67448e+06	1.35994e+06	831861	2.14056e+06
G3V9G1|G3V9G1_RAT	1	1	21.91	0.174981	0.853394	140898	Adenylate cyclase type 5 OS=Rattus norvegicus OX=10116 GN=Adcy5 PE=3 SV=1	20032.3	13395.7	31372.6	35712.9	6232	12521.1	27384.5	19819.6	16043.5	33017.8	53708	24271.9
Q9WVR6|LAT2_RAT	6	6	214.39	0.17526	0.853394	58780	Large neutral amino acids transporter small subunit 2 OS=Rattus norvegicus OX=10116 GN=Slc7a8 PE=1 SV=1	552160	512361	464144	357606	492153	307746	390745	312471	382340	302721	327748	518455
D4AEH9|D4AEH9_RAT	3	3	99.39	0.175309	0.853394	176729	Amylo-1, 6-glucosidase, 4-alpha-glucanotransferase (Glycogen debranching enzyme, glycogen storage disease type III) (Predicted), isoform CRA_a OS=Rattus norvegicus OX=10116 GN=Agl PE=1 SV=1	39760.7	45053.4	38017.5	24290.6	42167.3	38006.3	38648.1	36159.4	22331.4	31503	32681	29075.6
B4F795|CTL2_RAT	3	3	62.67	0.175351	0.853394	81326	Choline transporter-like protein 2 OS=Rattus norvegicus OX=10116 GN=Slc44a2 PE=2 SV=1	212489	191698	124102	137249	170708	128389	178210	91447	187544	96155	39123.3	141734
Q99MZ4|GGT7_RAT	9	9	710.9	0.175915	0.853394	70795	Glutathione hydrolase 7 OS=Rattus norvegicus OX=10116 GN=Ggt7 PE=1 SV=2	2.26853e+06	1.23455e+06	3.63351e+06	4.25898e+06	2.30951e+06	2.75477e+06	1.42969e+06	1.34837e+06	1.30251e+06	2.11872e+06	3.14726e+06	2.23209e+06
Q66HS9|Q66HS9_RAT	3	3	96.75	0.176103	0.853394	53636	Monocarboxylate transporter 2 OS=Rattus norvegicus OX=10116 GN=Slc16a7 PE=1 SV=1	325696	311576	268610	215976	330621	207415	266306	198027	295674	214753	116559	254482
D4A857|D4A857_RAT	1	1	18.85	0.1765	0.853394	116964	Importin 9 OS=Rattus norvegicus OX=10116 GN=Ipo9 PE=1 SV=2	104075	81788.9	109121	72596.2	104085	115463	67142.6	96892.1	85632.1	90311.2	50483.8	101092
Q5RKI0|WDR1_RAT	2	2	118.48	0.176753	0.853394	66824	WD repeat-containing protein 1 OS=Rattus norvegicus OX=10116 GN=Wdr1 PE=1 SV=3	87600.7	68272.4	98780.1	112507	122179	94766.4	85223.3	76140	64581	93401.8	84353.6	95547.5
Q9JHL4|DBNL_RAT	2	2	36.61	0.176923	0.853394	48925	Drebrin-like protein OS=Rattus norvegicus OX=10116 GN=Dbnl PE=1 SV=1	85650	80242.4	57641.3	51556.4	77676.5	80396.6	73012.2	111090	68707.8	62903.7	111684	110840
A0A0G2JXT5|A0A0G2JXT5_RAT	1	1	20.72	0.177102	0.853394	17238	LITAF domain-containing protein OS=Rattus norvegicus OX=10116 PE=4 SV=1	180406	153714	206554	136446	280320	144979	186390	132822	88834.6	139133	177002	152699
Q566R0|THEM4_RAT	3	2	48.32	0.177203	0.853394	26415	Acyl-coenzyme A thioesterase THEM4 OS=Rattus norvegicus OX=10116 GN=Them4 PE=2 SV=1	132456	91929.4	98103.1	84051.9	105377	105003	106749	90537.2	83180.5	83399.6	60958.3	107670
A0A0G2K7Y0|A0A0G2K7Y0_RAT	1	1	27.09	0.177788	0.853624	70556	Complement component receptor 1-like protein OS=Rattus norvegicus OX=10116 GN=Cr1l PE=1 SV=1	156376	129359	158663	130693	95278.1	152867	172561	58220.6	91355.2	108222	121896	117982
D3ZR79|D3ZR79_RAT	3	3	140.73	0.178089	0.853624	98163	Transmembrane protein 245 OS=Rattus norvegicus OX=10116 GN=Tmem245 PE=1 SV=1	30395	22701.6	30198.7	29501	21341.4	105724	42439.7	79195.5	45424.1	47486.8	26069.2	126132
A0JPJ7|OLA1_RAT	3	3	139.01	0.179699	0.857794	44792	Obg-like ATPase 1 OS=Rattus norvegicus OX=10116 GN=Ola1 PE=2 SV=1	84347.5	70923.3	71125.6	112984	99390.5	106135	74752.4	64940	48765.7	90828.1	69699.9	104034
A0A0G2K6I5|A0A0G2K6I5_RAT	1	1	29.57	0.180378	0.857794	24981	Transgelin OS=Rattus norvegicus OX=10116 GN=Tagln3 PE=1 SV=1	369756	272594	375103	375479	462022	384573	393582	341744	153714	315128	11521.9	279463
A0A0G2QC21|A0A0G2QC21_RAT	1	1	14.26	0.180604	0.857794	97846	Rho guanine nucleotide exchange factor 7 OS=Rattus norvegicus OX=10116 GN=Arhgef7 PE=1 SV=1	50998.3	26676.2	34432.2	31783.4	31618.8	23156.9	27812.4	21321	29319	21776.4	687.533	22243.7
C7C5T2|C7C5T2_RAT;A0A0A0MXY5|A0A0A0MXY5_RAT	5	5	233.9	0.181293	0.857794	86635	ATP-dependent 6-phosphofructokinase OS=Rattus norvegicus OX=10116 GN=Pfkp PE=2 SV=1	216827	212169	201626	367522	282485	317463	300860	182472	113205	255392	127311	275933
P50475|SYAC_RAT	1	1	41.09	0.181499	0.857794	107522	Alanine--tRNA ligase, cytoplasmic OS=Rattus norvegicus OX=10116 GN=Aars PE=1 SV=3	94725.1	65429.3	97474.8	137482	120585	111826	107980	104502	45789.8	101686	20420.1	84954.3
P51146|RAB4B_RAT	2	1	116.71	0.182402	0.857794	23899	Ras-related protein Rab-4B OS=Rattus norvegicus OX=10116 GN=Rab4b PE=2 SV=1	20818	14963.6	16337.1	21582	24267.4	26130.4	20490.7	28841.7	16088.3	29342.5	34904.1	24898.4
Q2YDU6|NARF_RAT	1	1	32.22	0.18257	0.857794	52345	Nuclear prelamin A recognition factor OS=Rattus norvegicus OX=10116 GN=Narf PE=2 SV=1	27418.7	35941.6	29888	27155.6	45911.5	36449.1	37458.7	38455.7	39840.1	30543.2	43769.9	40089.2
G3V7Y3|G3V7Y3_RAT	1	1	81.1	0.1831	0.857794	17552	ATP synthase subunit delta, mitochondrial OS=Rattus norvegicus OX=10116 GN=Atp5f1d PE=1 SV=1	26123.8	16628.6	1.13078e+06	740517	151572	29029.4	26222.4	16997.8	53571	20874	128815	24897
G3V6L8|G3V6L8_RAT	1	1	14.91	0.183417	0.857794	86544	RCG61894, isoform CRA_a OS=Rattus norvegicus OX=10116 GN=Strn PE=1 SV=1	28718.4	22128.3	12419	10023.2	7609.25	14637.9	15870.6	10659.9	8407.27	6890.58	17325.9	3488.51
G3V9S0|G3V9S0_RAT	3	3	264.56	0.183913	0.857794	34382	NADH-cytochrome b5 reductase OS=Rattus norvegicus OX=10116 GN=Cyb5r1 PE=1 SV=1	560229	500348	500933	305773	382116	465566	433094	392181	367984	327837	173180	483859
A0A0U1RRZ0|A0A0U1RRZ0_RAT	1	1	14.08	0.184074	0.857794	15757	WAS protein family, member 3 (Fragment) OS=Rattus norvegicus OX=10116 GN=Wasf3 PE=4 SV=1	58972	10519.2	11007.6	6524.48	5988.52	11757.9	7218	12585	0	813.892	6183.52	11112.7
A0A0G2JWK7|A0A0G2JWK7_RAT	1	1	24.15	0.184846	0.857794	23439	Transgelin OS=Rattus norvegicus OX=10116 GN=Tagln PE=1 SV=1	11232.6	12566.2	22277.9	18938.3	8562.82	15786	9414.38	10987.1	17230.6	19258.4	3976.43	3898.36
Q9QZI3|Q9QZI3_RAT	2	1	50.64	0.185024	0.857794	117462	Robo2 (Fragment) OS=Rattus norvegicus OX=10116 GN=Robo2 PE=2 SV=1	454737	368035	465058	412143	462301	913198	549905	600240	455463	616406	670858	790808
A1L1J9|LMF2_RAT	1	1	51.42	0.185127	0.857794	80431	Lipase maturation factor 2 OS=Rattus norvegicus OX=10116 GN=Lmf2 PE=2 SV=1	31783.7	31436.7	25848.3	40524.6	21049	64769.5	30590	45121.6	45920.3	44399.3	39322.5	63154
D3ZA46|D3ZA46_RAT	1	1	16.2	0.185305	0.857794	108157	Gem-interacting protein OS=Rattus norvegicus OX=10116 GN=Gmip PE=1 SV=1	451488	562543	437348	465309	488568	652617	443362	523834	814937	639524	570182	581326
G3V9B3|G3V9B3_RAT;Q6LBV1|Q6LBV1_RAT	6	6	314.02	0.186914	0.857794	65163	Myelin-associated glycoprotein OS=Rattus norvegicus OX=10116 GN=Mag PE=1 SV=1	660629	838225	523002	505234	786132	789994	737423	513114	300018	529665	743072	510354
G3V945|G3V945_RAT	4	4	204.52	0.186938	0.857794	56737	Succinate-semialdehyde dehydrogenase OS=Rattus norvegicus OX=10116 GN=Aldh5a1 PE=1 SV=1	404364	158990	262221	187911	296299	292328	306307	146325	132051	211716	129456	284233
D4AAE5|D4AAE5_RAT	2	2	116.09	0.187184	0.857794	30477	Transmembrane protein 56 OS=Rattus norvegicus OX=10116 GN=Tmem56 PE=4 SV=1	92940	108962	116305	129140	107626	105517	65757.3	104948	93131.6	80914.7	10004.6	127406
A0A0G2K7L3|A0A0G2K7L3_RAT	1	1	41.93	0.187588	0.857794	10080	MPV17 mitochondrial inner membrane protein-like OS=Rattus norvegicus OX=10116 GN=Mpv17l PE=3 SV=2	93073.3	82694.9	65348.5	93583.3	80667.4	51497.2	66129.9	64864	90304.8	48998	22471.9	70798.1
A0A0G2KB11|A0A0G2KB11_RAT	1	1	41.12	0.18788	0.857794	40556	StAR-related lipid transfer domain-containing 10 OS=Rattus norvegicus OX=10116 GN=Stard10 PE=1 SV=1	27821.3	10049.5	27888.2	30405.9	28914.4	42030.5	22948.5	54770.1	22702.9	36462.9	38474.4	75633.5
B0BNF6|B0BNF6_RAT	2	2	169.24	0.188076	0.857794	31781	Membrane associated ring-CH-type finger 5 OS=Rattus norvegicus OX=10116 GN=March5 PE=1 SV=1	165252	150398	159832	170579	115284	163497	125382	135697	106815	135990	11027.5	139245
P36876|2ABA_RAT;A0A0G2JSQ0|A0A0G2JSQ0_RAT	2	2	123.91	0.190003	0.857794	52159	Serine/threonine-protein phosphatase 2A 55 kDa regulatory subunit B alpha isoform OS=Rattus norvegicus OX=10116 GN=Ppp2r2a PE=2 SV=1	149243	129856	158256	175028	166529	134863	152564	128232	77928.9	133049	176972	118327
Q8CHM7|HACL1_RAT	2	2	32.99	0.190079	0.857794	64431	2-hydroxyacyl-CoA lyase 1 OS=Rattus norvegicus OX=10116 GN=Hacl1 PE=1 SV=1	222.906	796.886	888.266	2522.78	2103.01	6916.68	2492.88	3551.06	2520.43	5368.75	990.58	4709.05
A0A0G2K121|A0A0G2K121_RAT	10	9	442.89	0.19051	0.857794	32960	Unc-119 lipid-binding chaperone B OS=Rattus norvegicus OX=10116 GN=Mlec PE=1 SV=1	832062	791649	824524	1.00286e+06	740696	1.02282e+06	646544	779377	642205	774628	741160	1.04255e+06
A0A0G2K1M5|A0A0G2K1M5_RAT	1	1	37.86	0.192176	0.857794	50116	Divergent protein kinase domain 2A OS=Rattus norvegicus OX=10116 GN=Dipk2a PE=1 SV=1	16206	16874.5	22861.4	24389.2	21171.6	30047.8	10629.5	20378.4	13139.2	23470.9	794.502	20809.3
A0A0G2JSJ8|A0A0G2JSJ8_RAT	1	1	14.37	0.192237	0.857794	53723	Alpha-L-fucosidase OS=Rattus norvegicus OX=10116 GN=Fuca1 PE=1 SV=1	147773	95330.9	158398	109756	154102	132576	80817.6	89421.2	85468.3	110272	206575	87443.6
A0A0G2JSS8|A0A0G2JSS8_RAT	9	9	616.3	0.192249	0.857794	22535	Peroxiredoxin OS=Rattus norvegicus OX=10116 GN=Prdx5 PE=1 SV=1	1.86329e+06	1.22236e+06	1.79156e+06	1.59473e+06	1.67095e+06	2.00287e+06	2.03792e+06	1.24811e+06	1.10825e+06	1.42081e+06	1.29624e+06	1.62327e+06
D3ZCI2|D3ZCI2_RAT	1	1	69.74	0.192406	0.857794	40596	Solute carrier family 9 (Sodium/hydrogen exchanger), member 7 (Predicted) OS=Rattus norvegicus OX=10116 GN=Slc9a7 PE=1 SV=2	87751.3	138949	82609.2	103323	88705.1	152203	102203	136502	113439	122297	128976	155764
B0BNL8|B0BNL8_RAT	7	7	401.26	0.192699	0.857794	41601	Agpat3 protein (Fragment) OS=Rattus norvegicus OX=10116 GN=Agpat3 PE=2 SV=1	762873	679708	1.03206e+06	991564	974540	871010	627362	802879	641118	875834	577835	1.04615e+06
A0A0G2K4H6|A0A0G2K4H6_RAT	1	1	46.54	0.194148	0.857794	58540	N-acetylgalactosamine-6-sulfatase OS=Rattus norvegicus OX=10116 GN=Galns PE=1 SV=1	93408.8	89413.6	104119	96351.7	72201.5	74149.5	31645.7	45617.4	49872.1	58784.9	7.39808	66317.3
O35264|PA1B2_RAT	3	3	163.97	0.194205	0.857794	25736	Platelet-activating factor acetylhydrolase IB subunit beta OS=Rattus norvegicus OX=10116 GN=Pafah1b2 PE=1 SV=1	249775	215292	239902	368798	372842	332107	267033	284231	137041	312685	200415	244075
Q6LDG5|Q6LDG5_RAT	4	4	194.78	0.195244	0.857794	18043	Hypoxanthine phosphoribosyltransferase (Fragment) OS=Rattus norvegicus OX=10116 PE=2 SV=1	282996	389843	448563	437142	357037	499404	343860	356095	348086	420008	283379	339242
A0A0G2K5Q2|A0A0G2K5Q2_RAT	1	1	24.31	0.195613	0.857794	83744	Crooked neck-like protein 1 OS=Rattus norvegicus OX=10116 GN=Crnkl1 PE=1 SV=1	2.2962e+06	2.23242e+06	1.8596e+06	1.80774e+06	2.23107e+06	1.53293e+06	1.80127e+06	1.46027e+06	1.24396e+06	1.11764e+06	3.02283e+06	1.41595e+06
F1M3T8|F1M3T8_RAT	1	1	27.45	0.195831	0.857794	129136	Attractin-like 1 OS=Rattus norvegicus OX=10116 GN=Atrnl1 PE=4 SV=3	58439.1	47748.3	47445.4	47855.3	54460	54912.6	50752.6	45060.8	53359.1	57900	77556.9	101224
M0RBN6|M0RBN6_RAT;Q63373|NRX1B_RAT	9	2	305.23	0.196007	0.857794	102398	Neurexin-1-beta (Fragment) OS=Rattus norvegicus OX=10116 GN=Nrxn1 PE=4 SV=3	317421	287110	211496	171768	183635	256123	374205	261278	250667	253691	242946	280633
F1LN34|F1LN34_RAT	8	7	323.91	0.196162	0.857794	54773	Progressive ankylosis protein homolog OS=Rattus norvegicus OX=10116 GN=Ankh PE=1 SV=2	305728	323187	441266	429084	240272	686678	280981	475475	409167	616831	886425	654763
F1LMR7|F1LMR7_RAT	20	19	1380.5	0.196411	0.857794	91842	Dipeptidyl aminopeptidase-like protein 6 OS=Rattus norvegicus OX=10116 GN=Dpp6 PE=1 SV=2	4.48757e+06	2.3168e+06	4.24322e+06	3.05182e+06	3.29737e+06	2.18948e+06	2.80737e+06	1.75922e+06	2.41984e+06	2.58886e+06	1.9868e+06	3.93472e+06
D4ACF3|D4ACF3_RAT	1	1	13.27	0.196593	0.857794	33551	Hypothetical LOC310764 (Predicted), isoform CRA_b OS=Rattus norvegicus OX=10116 GN=Inka2 PE=4 SV=1	33535.6	14599.6	14023.7	8041.51	14282	6573.42	27214.8	4168.71	10310.8	6087.62	5022.67	7235.85
A0A0G2K808|A0A0G2K808_RAT	1	1	37.54	0.198786	0.857794	95404	ArfGAP with SH3 domain, ankyrin repeat and PH domain 2 OS=Rattus norvegicus OX=10116 GN=Asap2 PE=1 SV=1	524606	1.24788e+06	600060	262753	624917	915054	1.43584e+06	6.34813e+06	242198	5.14139e+06	621155	845031
P18484|AP2A2_RAT;A0A0G2K943|A0A0G2K943_RAT	20	1	1206.46	0.199264	0.857794	104891	AP-2 complex subunit alpha-2 OS=Rattus norvegicus OX=10116 GN=Ap2a2 PE=1 SV=3	692428	614836	1.25604e+06	1.42102e+06	981422	1.14051e+06	516125	833277	514240	951924	829728	1.05221e+06
A0A1B0GWQ7|A0A1B0GWQ7_RAT	1	1	27.32	0.199586	0.857794	32372	Translin OS=Rattus norvegicus OX=10116 GN=Tsn PE=1 SV=1	27786.1	25294.9	29209.8	29040.9	32641.4	28587.6	29207.5	31106.3	21002.1	23549.7	946.672	14690.1
D3ZU86|D3ZU86_RAT	1	1	19.3	0.19999	0.857794	46602	Ceramide synthase 4 OS=Rattus norvegicus OX=10116 GN=Cers4 PE=4 SV=1	95616.3	74686.4	65569.7	98915	83023.5	58043.8	55190.7	76575.7	65730.2	69465.3	67902.1	75634.6
Q5XIA6|Q5XIA6_RAT	2	2	32.4	0.200098	0.857794	70685	Sphingomyelin phosphodiesterase OS=Rattus norvegicus OX=10116 GN=Smpd1 PE=1 SV=1	68222.1	50167.2	58614.7	73236	67311.4	71780.1	53285.8	62432.2	56250.7	64135.1	16149.2	57674.9
Q6P6T4|EMAL2_RAT	1	1	50.81	0.20013	0.857794	71579	Echinoderm microtubule-associated protein-like 2 OS=Rattus norvegicus OX=10116 GN=Eml2 PE=1 SV=1	37696.4	50084.2	63800.5	46229.4	74442.5	56578	42364.1	66532.9	51903.6	41822.9	21210.3	39699.8
G3V728|G3V728_RAT	7	7	508.55	0.20031	0.857794	33610	4-nitrophenylphosphatase domain and non-neuronal SNAP25-like protein homolog 1 (C. elegans), isoform CRA_b OS=Rattus norvegicus OX=10116 GN=Nipsnap1 PE=1 SV=1	2.95954e+06	2.08873e+06	2.73436e+06	1.79167e+06	2.2622e+06	1.85788e+06	1.99385e+06	1.85301e+06	1.89216e+06	1.58027e+06	2.30967e+06	2.19664e+06
Q6MG51|CF047_RAT	1	1	27.74	0.20044	0.857794	31977	Uncharacterized protein C6orf47 homolog OS=Rattus norvegicus OX=10116 GN=G4 PE=1 SV=1	45243.4	48351.6	50606.8	42369.4	39439.4	44230.1	25495.4	32380.8	40347.2	35885.5	397.061	37607.2
Q6P505|Q6P505_RAT	2	2	94.82	0.20118	0.857794	29765	Proteasome subunit alpha type OS=Rattus norvegicus OX=10116 GN=Psma4 PE=2 SV=1	378035	405043	451844	438297	538873	269348	387960	298127	350654	376872	405708	280928
D3ZM22|D3ZM22_RAT	1	1	35.05	0.201272	0.857794	55341	RCG46279 OS=Rattus norvegicus OX=10116 GN=Slc41a1 PE=1 SV=2	0	1375.13	2307.07	11484.9	1425.56	19479.7	14343.1	5656.3	5052.23	8907.43	4552.78	12728.6
A0A0G2JTH4|A0A0G2JTH4_RAT	2	2	105.54	0.202668	0.857794	39530	Leukocyte surface antigen CD47 OS=Rattus norvegicus OX=10116 GN=Cd47 PE=1 SV=1	8.07579e+06	8.85078e+06	7.45275e+06	4.82272e+06	8.185e+06	5.16883e+06	6.27153e+06	4.70676e+06	6.9436e+06	4.3105e+06	5.45467e+06	7.35372e+06
P62632|EF1A2_RAT	6	2	237.29	0.203894	0.857794	50764	Elongation factor 1-alpha 2 OS=Rattus norvegicus OX=10116 GN=Eef1a2 PE=1 SV=1	156730	122050	225672	223437	212694	254503	139070	162817	66794.6	208008	222631	134657
B0BN20|B0BN20_RAT	2	2	98.79	0.203973	0.857794	28144	Tetraspanin OS=Rattus norvegicus OX=10116 GN=Tspan6 PE=1 SV=1	252082	181315	212322	139602	242472	204347	164868	202920	133829	144284	182309	218168
A0A0G2K8B7|A0A0G2K8B7_RAT;Q6P3V8|Q6P3V8_RAT;Q812C4|Q812C4_RAT	3	3	97.68	0.204237	0.857794	41492	Eukaryotic initiation factor 4A-II OS=Rattus norvegicus OX=10116 GN=Eif4a2 PE=1 SV=1	93607.6	83108.5	70874.7	67908	81834.3	107280	84851.3	62104.5	52586.7	71686.4	88883.4	77819.4
A0A0G2KA95|A0A0G2KA95_RAT	4	4	111.96	0.205065	0.857794	150134	Neural cell adhesion molecule L1 OS=Rattus norvegicus OX=10116 GN=L1cam PE=1 SV=1	231800	339059	353353	376892	314893	335534	226975	252225	300778	363201	239939	319956
Q9QZK5|HTRA1_RAT	1	1	27.16	0.205362	0.857794	52210	Serine protease HTRA1 OS=Rattus norvegicus OX=10116 GN=Htra1 PE=2 SV=1	13819.2	9919.61	17441.2	10261.6	17162.2	17939.1	12922.1	12324.4	11030.8	12621.5	2379.6	12852.3
P0C5X8|TTYH1_RAT	2	2	218.53	0.205543	0.857794	49685	Protein tweety homolog 1 OS=Rattus norvegicus OX=10116 GN=Ttyh1 PE=1 SV=1	2.9344e+06	1.91047e+06	1.64051e+06	1.38254e+06	1.43925e+06	1.64864e+06	1.86144e+06	845752	1.2412e+06	1.20357e+06	1.5319e+06	2.04827e+06
D4A0W1|D4A0W1_RAT	1	1	40.71	0.205673	0.857794	20315	ER membrane protein complex subunit 4 OS=Rattus norvegicus OX=10116 GN=Emc4 PE=1 SV=1	82579.1	97885.3	86379.5	81140.8	76989	103722	74954.8	83099.2	78624	85460	21228	80168.7
Q5U2V8|EMC3_RAT	2	2	56.94	0.206275	0.857794	29960	ER membrane protein complex subunit 3 OS=Rattus norvegicus OX=10116 GN=Emc3 PE=2 SV=3	21840.8	20122.3	53242.5	40953.6	48351.6	32393.1	27900.2	40114.4	11224.7	46448.5	8239.22	21857.6
F1M5J3|F1M5J3_RAT	2	2	57.07	0.206345	0.857794	34488	Non imprinted in Prader-Willi/Angelman syndrome 1 homolog (human) OS=Rattus norvegicus OX=10116 GN=Nipa1 PE=4 SV=2	54547.2	56778.8	55379.1	46041.2	51037.9	30568.6	52652.8	57467.8	38384.6	64626.7	211548	62696.3
Q63666|VAMP1_RAT	2	2	173.95	0.206792	0.857794	12903	Vesicle-associated membrane protein 1 OS=Rattus norvegicus OX=10116 GN=Vamp1 PE=1 SV=2	466227	672631	568485	470846	728659	454984	431046	440134	552888	363600	102533	696551
A0A0G2K2L8|A0A0G2K2L8_RAT;A0A0G2JVI6|A0A0G2JVI6_RAT;O35807|O35807_RAT	3	2	72.71	0.206908	0.857794	104058	Peripheral plasma membrane protein CASK OS=Rattus norvegicus OX=10116 GN=LOC100910506 PE=1 SV=1	47935.7	85665.9	120187	127986	18300.1	69805.6	91145.9	86945.2	92275.1	112046	178641	74117.7
Q6IRK9|CBPQ_RAT	2	2	63.63	0.206985	0.857794	52066	Carboxypeptidase Q OS=Rattus norvegicus OX=10116 GN=Cpq PE=1 SV=1	49444	53223.1	86245.2	108098	44187.6	76784	47645.3	42772.4	35678.4	78627.4	55443.6	59492.9
P50408|VATF_RAT;B2GUW7|B2GUW7_RAT	3	3	197.08	0.206993	0.857794	13362	V-type proton ATPase subunit F OS=Rattus norvegicus OX=10116 GN=Atp6v1f PE=1 SV=1	197652	154362	187494	170346	204442	237456	195551	168551	108196	221405	72196.3	184926
D3ZWR4|D3ZWR4_RAT	3	2	168.69	0.207139	0.857794	54826	Copine VII (Predicted), isoform CRA_b OS=Rattus norvegicus OX=10116 GN=Cpne7 PE=4 SV=1	98431.7	98299.4	61080.5	72328.3	65269	114148	78436.3	66887.9	63484.7	55192	35672.2	109112
B5DEN4|B5DEN4_RAT;Q6P9U7|Q6P9U7_RAT;H9N9H4|H9N9H4_RAT;Q7TNA8|Q7TNA8_RAT	11	10	780.79	0.208339	0.857794	36712	L-lactate dehydrogenase OS=Rattus norvegicus OX=10116 GN=Ldha PE=1 SV=1	2.51026e+06	2.37399e+06	2.85933e+06	5.11047e+06	2.77067e+06	3.44965e+06	2.28356e+06	1.95944e+06	1.56152e+06	2.61576e+06	4.61035e+06	2.1536e+06
D3ZD11|D3ZD11_RAT	1	1	74.22	0.209653	0.857794	25186	Signal peptidase complex subunit 2 OS=Rattus norvegicus OX=10116 GN=Spcs2 PE=1 SV=1	147708	170785	98672.9	113026	122642	164609	167377	119789	214447	120816	993592	164389
D3ZGR6|D3ZGR6_RAT	1	1	16.88	0.21021	0.857794	78810	Coiled-coil domain-containing 138 OS=Rattus norvegicus OX=10116 GN=Ccdc138 PE=1 SV=1	6687.38	7024.19	3976.1	3293.82	3941.45	7908.04	11970.4	9559.53	19859.6	5694.82	4828.99	3501.43
D3ZUP5|D3ZUP5_RAT	1	1	44.4	0.210569	0.857794	8812	BRICK1 subunit of SCAR/WAVE actin nucleating complex OS=Rattus norvegicus OX=10116 GN=Brk1 PE=1 SV=1	8147.29	49238.2	53054.1	30955.5	56059.9	44866.9	51198.8	48245.1	42766.5	50705.4	79709.1	47990.8
A0MV40|A0MV40_RAT	1	1	46.72	0.211776	0.857794	22194	Proline rich membrane protein OS=Rattus norvegicus OX=10116 GN=Shisa4 PE=2 SV=1	494822	540393	403360	445061	349600	505268	449443	292325	421431	374901	334424	517229
Q6DGG1|ABHEB_RAT;F1M5R3|F1M5R3_RAT	2	2	50.58	0.212736	0.857794	22718	Protein ABHD14B OS=Rattus norvegicus OX=10116 GN=Abhd14b PE=2 SV=1	67798.5	51848.6	49115.5	60738.1	107793	81450.7	48590.6	69613.1	50879.5	61246.5	56069.5	54359.6
Q5FVJ6|BSCL2_RAT	1	1	23.61	0.213121	0.857794	42724	Seipin OS=Rattus norvegicus OX=10116 GN=Bscl2 PE=1 SV=1	83740.1	79098.1	105471	115198	105265	106429	68755.6	106677	70746.4	93132.1	53313	117113
B0BN93|PSD13_RAT	1	1	54.2	0.213398	0.857794	43075	26S proteasome non-ATPase regulatory subunit 13 OS=Rattus norvegicus OX=10116 GN=Psmd13 PE=1 SV=1	10791.9	9042.98	46633.4	76564.4	21428.4	13406.8	17616.3	7400.75	4650.96	13896.1	36804.7	8221.1
A0A0G2K6H2|A0A0G2K6H2_RAT	1	1	18.61	0.214757	0.857794	24076	Maleylacetoacetate isomerase OS=Rattus norvegicus OX=10116 GN=Gstz1 PE=1 SV=1	6805.91	0	17842.6	47068.1	8082.93	50757.4	68145.9	19095	17438.8	38558.4	46031.8	48782.5
A0A0G2K0Y3|A0A0G2K0Y3_RAT	1	1	13.9	0.215042	0.857794	97204	Storkhead box 2 OS=Rattus norvegicus OX=10116 GN=Stox2 PE=4 SV=1	11324.6	9258.15	6962.16	19588.1	13999.7	25507.4	13992.4	19795.8	14715.2	23544.2	16201.1	17601.5
D4ACZ5|D4ACZ5_RAT	1	1	23.43	0.215161	0.857794	38814	N-myc downstream regulated gene 3 OS=Rattus norvegicus OX=10116 GN=LOC679863 PE=1 SV=3	62928.1	49134.8	69943.5	46131.2	54288.2	62536	54872.6	50861.3	37683.2	53296.6	11092.8	62790.6
Q498D6|FGFR4_RAT	1	1	19.03	0.215677	0.857794	89507	Fibroblast growth factor receptor 4 OS=Rattus norvegicus OX=10116 GN=Fgfr4 PE=1 SV=1	52647.4	35717.1	27559.6	100500	52938.7	48539.2	47983.3	31086.5	6671.57	24726.1	56027.4	50886.6
B4F760|B4F760_RAT	2	2	69.86	0.215979	0.857794	69509	Slc5a6 protein OS=Rattus norvegicus OX=10116 GN=Slc5a6 PE=2 SV=1	59945.9	60458.7	43951.4	30343.5	65755.6	50313.3	53540.2	40212.8	28463.1	39298.2	2379.61	52782.5
G3V936|G3V936_RAT;Q0QEL8|Q0QEL8_RAT	8	8	511.03	0.216134	0.857794	52083	Citrate synthase OS=Rattus norvegicus OX=10116 GN=Cs PE=1 SV=1	3.92567e+06	2.73862e+06	2.13672e+06	1.93667e+06	2.39703e+06	2.41934e+06	3.11639e+06	1.71411e+06	2.63795e+06	1.71995e+06	883464	2.31333e+06
D3ZZC1|D3ZZC1_RAT	8	8	477.19	0.216397	0.857794	47008	RCG43947 OS=Rattus norvegicus OX=10116 GN=Txndc5 PE=1 SV=1	395838	311378	503594	432704	447794	379092	292562	419963	343206	409816	234504	434496
Q4FZY0|EFHD2_RAT	1	1	24.4	0.216655	0.857794	26743	EF-hand domain-containing protein D2 OS=Rattus norvegicus OX=10116 GN=Efhd2 PE=1 SV=1	11775.8	17335.5	26557.5	43532.3	23371.1	42549.7	22455.6	18431.5	7047.96	31809.2	636.714	25464.6
D4AA63|D4AA63_RAT	2	2	72.46	0.217263	0.857794	67275	Ubiquilin 2 OS=Rattus norvegicus OX=10116 GN=Ubqln2 PE=1 SV=1	128558	91461.5	63942.6	48915.4	111820	83014.7	88896.8	70670.9	67751	55547.1	13868.3	83837.1
Q6AZ83|G6PC3_RAT	1	1	120.15	0.218309	0.857794	39207	Glucose-6-phosphatase 3 OS=Rattus norvegicus OX=10116 GN=G6pc3 PE=2 SV=1	307926	246475	390081	472707	297967	661285	356786	539246	353466	668896	387273	760376
Q62765|NLGN1_RAT;A0A0H2UHW8|A0A0H2UHW8_RAT	3	1	146.9	0.218407	0.857794	95146	Neuroligin-1 OS=Rattus norvegicus OX=10116 GN=Nlgn1 PE=1 SV=1	26084.6	21590.1	48908.1	47528	47544.7	32494.2	21226	29003.2	25629.9	27240	42690.8	28436.3
Q64057|AL7A1_RAT	1	1	14.81	0.218573	0.857794	59225	Alpha-aminoadipic semialdehyde dehydrogenase OS=Rattus norvegicus OX=10116 GN=Aldh7a1 PE=1 SV=2	50172.3	38190.5	32863	45839.7	30573.9	30925.4	30350.4	24120.7	21014.1	30254.2	46262.5	39544.1
A0A0G2JUW7|A0A0G2JUW7_RAT;A0A0G2JUP5|A0A0G2JUP5_RAT;M0R5V7|M0R5V7_RAT;G3V9J1|G3V9J1_RAT	8	1	329.89	0.218675	0.857794	167023	Murinoglobulin-1 OS=Rattus norvegicus OX=10116 GN=Mug1 PE=4 SV=1	193117	179000	237527	201074	171036	176011	111156	178665	204780	151413	175173	201269
A0A0G2K926|A0A0G2K926_RAT	8	1	321.92	0.218675	0.857794	164986	Murinoglobulin-1 OS=Rattus norvegicus OX=10116 GN=LOC297568 PE=1 SV=1	72735.5	67418.3	89461.8	75732.4	64418.8	66292.7	41865.6	67292.3	77128	57028.2	65977.1	75805.8
M0R9Y7|M0R9Y7_RAT	2	1	70.69	0.218738	0.857794	28280	Transmembrane protein 41a OS=Rattus norvegicus OX=10116 GN=Tmem41a PE=4 SV=1	261310	242379	340951	403735	274111	387933	239237	230538	237771	357593	250944	317457
B5DFD8|B5DFD8_RAT	1	1	16.34	0.218809	0.857794	12849	SH3 domain-binding glutamic acid-rich-like protein OS=Rattus norvegicus OX=10116 GN=Sh3bgrl PE=1 SV=1	42321.9	42982.9	50794.7	62204.8	61332.2	51194.6	39727.4	54222.3	39105.3	47984.2	2603.38	39747.6
G3V8D0|G3V8D0_RAT	1	1	35.24	0.218832	0.857794	44216	ST8 alpha-N-acetyl-neuraminide alpha-2,8-sialyltransferase 3 OS=Rattus norvegicus OX=10116 GN=St8sia3 PE=1 SV=1	5998.98	4235.27	8276.28	5349.35	6663.37	7228.26	3834.82	7176.6	4361.27	4550.64	445.812	7216.48
Q63488|S20A2_RAT;Q7TP93|Q7TP93_RAT	2	2	61.44	0.219122	0.857794	71272	Sodium-dependent phosphate transporter 2 OS=Rattus norvegicus OX=10116 GN=Slc20a2 PE=1 SV=1	165404	140182	135698	167908	154528	259509	235149	85198.6	92491.6	153758	86225.3	177456
D4A7B6|D4A7B6_RAT	1	1	34.4	0.219536	0.857794	63564	Transmembrane protein 87B OS=Rattus norvegicus OX=10116 GN=Tmem87b PE=1 SV=2	56683.9	43248.2	42055.3	35042.7	42523.9	52120.8	36382.6	41118.8	37997.4	26563.4	39782.6	53621.1
A0A0U1RRW6|A0A0U1RRW6_RAT	3	3	108.91	0.219787	0.857794	40282	Sn1-specific diacylglycerol lipase beta (Fragment) OS=Rattus norvegicus OX=10116 GN=Daglb PE=4 SV=1	43983.9	54751.1	67286.9	54140.3	77390.7	55550.5	55875.9	41164.2	37812.7	64339	37278.4	63916.5
F1LTZ5|F1LTZ5_RAT	1	1	45.8	0.220201	0.857794	51604	Ectonucleotide pyrophosphatase/phosphodiesterase 4 OS=Rattus norvegicus OX=10116 GN=Enpp4 PE=1 SV=2	248219	234395	309657	248460	254894	303915	181245	294571	193749	262749	127374	312685
Q5RKH9|Q5RKH9_RAT	2	2	67.54	0.220225	0.857794	28930	Derlin OS=Rattus norvegicus OX=10116 GN=Derl1 PE=2 SV=1	312795	355039	227559	171954	153406	258801	190046	361432	420925	316080	221494	365663
F1LT30|F1LT30_RAT	1	1	22.54	0.220249	0.857794	36307	PWI domain-containing protein OS=Rattus norvegicus OX=10116 PE=4 SV=2	1.56636e+06	654169	853563	448565	832786	771343	836985	475500	590545	422226	654340	801885
A0A0G2K7R3|A0A0G2K7R3_RAT	10	9	792.77	0.220306	0.857794	79861	Neural cell adhesion molecule 2 OS=Rattus norvegicus OX=10116 GN=Ncam2 PE=1 SV=1	1.20846e+06	1.41988e+06	903791	655192	902188	765548	717020	736650	1.12172e+06	707154	353016	981631
B2RYW9|FAHD2_RAT	3	3	110.88	0.221253	0.857794	34958	Fumarylacetoacetate hydrolase domain-containing protein 2 OS=Rattus norvegicus OX=10116 GN=Fahd2 PE=1 SV=1	146690	82061	98010.9	84052.9	76550	99216.2	115088	54245.2	81479.7	78931.2	33799.2	106990
Q6MFX9|Q6MFX9_RAT	4	4	477.92	0.221602	0.857794	28153	Myelin-oligodendrocyte glycoprotein OS=Rattus norvegicus OX=10116 GN=Mog PE=1 SV=1	4.86434e+06	7.01068e+06	3.79849e+06	2.32076e+06	5.95354e+06	4.04824e+06	5.59644e+06	3.57472e+06	2.80696e+06	2.81781e+06	2.38752e+06	3.94577e+06
B2RYP8|B2RYP8_RAT	1	1	17.26	0.221859	0.857794	103622	Gamma-tubulin complex component OS=Rattus norvegicus OX=10116 GN=Tubgcp2 PE=1 SV=1	289342	277833	185654	159683	199959	283486	234601	134854	131247	121660	166625	344906
A0A0G2K9E0|A0A0G2K9E0_RAT	2	2	40.16	0.223184	0.857794	55866	Ribonuclease inhibitor OS=Rattus norvegicus OX=10116 GN=Rnh1 PE=1 SV=1	96357.3	85762.5	58109.8	73234.8	107676	107644	90919.3	109642	85953.1	92045.3	116161	105144
Q9WV97|TIM9_RAT	1	1	73.11	0.223399	0.857794	10597	Mitochondrial import inner membrane translocase subunit Tim9 OS=Rattus norvegicus OX=10116 GN=Timm9 PE=1 SV=3	250994	130557	227120	175195	325736	153961	171266	146623	114417	177000	208038	175465
Q7M730|SCN4B_RAT	1	1	27.1	0.223467	0.857794	25516	Sodium channel subunit beta-4 OS=Rattus norvegicus OX=10116 GN=Scn4b PE=1 SV=1	692725	530021	382963	345012	677178	324261	644478	535689	492055	459898	716878	638336
A0A0G2K8S6|A0A0G2K8S6_RAT	1	1	89.46	0.223501	0.857794	92077	Glucosidase 1 OS=Rattus norvegicus OX=10116 GN=LOC103692171 PE=1 SV=1	170831	115760	203509	157276	129312	160405	114755	134282	93314	119057	198958	138084
Q09426|CGT_RAT	1	1	63.31	0.224293	0.857794	61372	2-hydroxyacylsphingosine 1-beta-galactosyltransferase OS=Rattus norvegicus OX=10116 GN=Ugt8 PE=1 SV=1	44837.2	75555.3	107777	84950.4	48354.4	99908.8	57029.9	51837.1	54892.8	48901.2	88823.2	54850.5
D3Z8L7|RRAS_RAT	1	1	46.25	0.224777	0.857794	24065	Ras-related protein R-Ras OS=Rattus norvegicus OX=10116 GN=Rras PE=1 SV=1	24654.6	10640.8	15164.8	29053.7	12685.9	23134.8	21394.6	20773.9	21737.3	29052.9	486705	17441.1
D3ZSA9|D3ZSA9_RAT	16	16	708.86	0.225096	0.857794	134442	Nodal modulator 1 OS=Rattus norvegicus OX=10116 GN=Nomo1 PE=1 SV=1	265048	207437	262029	249648	291255	251685	213739	352167	249535	249565	559730	317708
D4A8G6|D4A8G6_RAT	1	1	14.41	0.225692	0.857794	62234	DDB1 and CUL4-associated factor 10 OS=Rattus norvegicus OX=10116 GN=Dcaf10 PE=1 SV=1	114837	110907	59925.4	80952	138495	108568	67421.8	82580.2	66126.9	67110.3	113259	100227
B0BNJ4|B0BNJ4_RAT	1	1	24.14	0.22579	0.857794	28172	ETHE1, persulfide dioxygenase OS=Rattus norvegicus OX=10116 GN=Ethe1 PE=1 SV=1	55045.2	22814.7	40327.1	20151.8	33822.4	31018.5	37940	29196.7	25880.1	20470.1	2324.52	25152.7
Q3T1K5|CAZA2_RAT;B2GUZ5|CAZA1_RAT	3	3	82.04	0.226214	0.857794	33118	F-actin-capping protein subunit alpha-2 OS=Rattus norvegicus OX=10116 GN=Capza2 PE=1 SV=1	120531	101178	139912	133639	147937	104149	122096	103490	61075.5	113954	126692	116870
D3ZKR8|D3ZKR8_RAT	2	2	108.79	0.22699	0.857794	8208	Protein kish OS=Rattus norvegicus OX=10116 GN=Tmem167a PE=3 SV=2	457632	434714	559738	510513	545074	461249	270957	455219	415902	436931	578713	469106
F1M455|F1M455_RAT	1	1	24.65	0.227238	0.857794	394300	Spen family transcriptional repressor OS=Rattus norvegicus OX=10116 GN=Spen PE=1 SV=3	174653	165652	96748.5	112339	130732	267754	227312	190245	127505	169126	192890	235016
Q5D059|Q5D059_RAT;M0R9K1|M0R9K1_RAT	3	3	104.32	0.227652	0.857794	51281	Heterogeneous nuclear ribonucleoprotein K OS=Rattus norvegicus OX=10116 GN=Hnrnpk PE=1 SV=1	28885.8	31839.9	53068.7	45414.6	59064.7	47495.9	31369	50953.2	23371	51723.5	29596.3	27387.5
A0A0G2K0Z7|A0A0G2K0Z7_RAT;A0A0G2K1F9|A0A0G2K1F9_RAT	10	10	531.57	0.228328	0.857794	69474	Glycerol-3-phosphate dehydrogenase, mitochondrial OS=Rattus norvegicus OX=10116 GN=Gpd2 PE=1 SV=1	1.50411e+06	939159	986335	611248	825340	946162	1.23964e+06	680791	690688	662205	60795.1	846830
D2E6K0|D2E6K0_RAT	3	3	207.68	0.228639	0.857794	51969	NADH-ubiquinone oxidoreductase chain 4 OS=Rattus norvegicus OX=10116 GN=ND4 PE=3 SV=1	1.14238e+06	846346	734767	371634	535896	484490	754353	615596	532391	424539	120754	483542
A0A0G2K2K6|A0A0G2K2K6_RAT;A0A0G2K839|A0A0G2K839_RAT	2	1	85.14	0.228875	0.857794	97562	Chloride channel protein OS=Rattus norvegicus OX=10116 GN=Clcn3 PE=1 SV=1	32654.2	92268.5	84924.2	204082	261578	249697	147485	300295	70585.5	242293	470123	254201
A0A090BZQ0|A0A090BZQ0_RAT	1	1	58.76	0.22913	0.857794	19068	Vasoactive intestinal polypeptide OS=Rattus norvegicus OX=10116 GN=Vip PE=2 SV=1	0	1016.44	7845.53	7019.2	1087	29217.2	8182.92	8800.5	2585.73	14796.8	3796.16	25468.5
P35467|S10A1_RAT	1	1	63.94	0.22961	0.857794	10610	Protein S100-A1 OS=Rattus norvegicus OX=10116 GN=S100a1 PE=1 SV=3	913430	936553	1.6758e+06	2.08365e+06	1.39674e+06	904820	1.26768e+06	1.18653e+06	753886	1.11614e+06	1.15449e+06	580376
A0A0G2JTH6|A0A0G2JTH6_RAT	1	1	61.08	0.229984	0.857794	65163	EH domain-containing protein 3 OS=Rattus norvegicus OX=10116 GN=Ehd3 PE=1 SV=1	121293	113167	145268	176085	176491	139931	136762	130729	131101	118707	15262.4	125695
A0A140TAI8|A0A140TAI8_RAT;D3ZWL6|D3ZWL6_RAT	5	4	327.21	0.230145	0.857794	53945	S-adenosylhomocysteine hydrolase-like protein 1 OS=Rattus norvegicus OX=10116 GN=Ahcyl1 PE=1 SV=1	223667	156407	164138	170363	164276	187775	243339	154128	114292	132108	128176	163714
Q68FZ8|Q68FZ8_RAT;P07633|PCCB_RAT	3	3	86.97	0.230316	0.857794	59268	Propionyl coenzyme A carboxylase, beta polypeptide OS=Rattus norvegicus OX=10116 GN=Pccb PE=1 SV=1	1.10684e+06	771083	1.02949e+06	1.11872e+06	1.60925e+06	569925	909735	1.27994e+06	515375	986601	139191	713577
F7FJQ3|F7FJQ3_RAT	1	1	29.91	0.230987	0.857794	17137	NPC intracellular cholesterol transporter 2 OS=Rattus norvegicus OX=10116 GN=Npc2 PE=1 SV=1	58441	16086.6	156636	25926	34213.9	91170.9	97642.9	78559.6	66863.8	85294.9	52053.8	78979
Q5RJR9|Q5RJR9_RAT	3	3	138.19	0.231276	0.857794	46646	Serine (Or cysteine) proteinase inhibitor, clade H, member 1, isoform CRA_b OS=Rattus norvegicus OX=10116 GN=Serpinh1 PE=1 SV=1	102408	58068.6	103576	107735	118741	96920.5	67632.5	109427	54920.5	104354	29013.2	102612
Q5M9F7|Q5M9F7_RAT	1	1	30.24	0.231685	0.857794	46754	ARP10 actin-related protein 10 homolog (S. cerevisiae) OS=Rattus norvegicus OX=10116 GN=Actr10 PE=1 SV=1	50828.1	39090.4	43653.3	69690.9	30482.1	65117.9	67899.2	13607.9	15415.4	39555	60578.3	34360.1
A0A0G2JZ56|A0A0G2JZ56_RAT;A0A0G2JUJ5|A0A0G2JUJ5_RAT	4	4	108.27	0.232212	0.857794	204121	Ankyrin 2 OS=Rattus norvegicus OX=10116 GN=Ank2 PE=1 SV=1	119426	114127	130003	191078	195361	265592	169345	168781	132338	248056	284321	279286
A0A140TAB3|A0A140TAB3_RAT	2	2	59.83	0.232314	0.857794	63270	Kinesin light chain 1 OS=Rattus norvegicus OX=10116 GN=Klc1 PE=1 SV=1	99964.9	69370	59761.6	42089.2	29935.5	44328.4	66865.5	35696.6	53281.2	36237.8	29005.6	33190
P11232|THIO_RAT;R4GNK3|R4GNK3_RAT	3	3	339.19	0.232529	0.857794	12008	Thioredoxin OS=Rattus norvegicus OX=10116 GN=Txn PE=1 SV=2	946355	855472	968242	895162	1.04431e+06	1.10381e+06	1.06214e+06	1.06846e+06	919079	952507	1.15373e+06	1.04442e+06
Q7TQ94|NIT1_RAT	4	4	212.39	0.233815	0.857794	36811	Deaminated glutathione amidase OS=Rattus norvegicus OX=10116 GN=Nit1 PE=2 SV=2	103196	108849	130349	151780	108394	102880	92580.1	96835.1	56050.3	92416.8	147237	119002
F1LQ92|F1LQ92_RAT;Q925P0|Q925P0_RAT	3	3	104.69	0.234137	0.857794	88899	Protein sel-1 homolog 1 OS=Rattus norvegicus OX=10116 GN=Sel1l PE=1 SV=1	60323.9	49736.4	64764.4	59147	55209.3	63402.7	41818.4	72469.3	65955.9	64576.3	93668.7	82939.5
Q9QYP0|MEGF8_RAT	1	1	15.25	0.23417	0.857794	308535	Multiple epidermal growth factor-like domains protein 8 OS=Rattus norvegicus OX=10116 GN=Megf8 PE=1 SV=2	40582	31152.6	43048.7	34651.1	55396.1	48157.7	31560.8	42240.2	49418.6	54122.8	84493.4	55719.7
Q5M9I5|QCR6_RAT	2	2	345.66	0.234193	0.857794	10702	Cytochrome b-c1 complex subunit 6, mitochondrial OS=Rattus norvegicus OX=10116 GN=Uqcrh PE=3 SV=1	7.69949e+06	4.50727e+06	3.86913e+06	1.99741e+06	2.92572e+06	2.50261e+06	4.41859e+06	3.01208e+06	3.1003e+06	2.1275e+06	232707	2.56398e+06
D4A6M8|D4A6M8_RAT	1	1	27.54	0.234423	0.857794	60081	MAGE family member E2 OS=Rattus norvegicus OX=10116 GN=Magee2 PE=4 SV=1	241.617	891.418	298.053	579.904	1636.41	304.338	0	549.031	192.71	377.014	536.699	280.467
G3V9C5|G3V9C5_RAT	3	2	88.31	0.235211	0.857794	149672	Glutamate receptor ionotropic, NMDA 2A OS=Rattus norvegicus OX=10116 GN=Grin2a PE=1 SV=2	98922	76259.4	66095.9	40961.2	72077.4	47022.2	63924.7	39045.8	65136.3	38354.8	41472.2	70126.5
B5DEI0|B5DEI0_RAT	7	7	436.36	0.235403	0.857794	54770	Pcyox1l protein OS=Rattus norvegicus OX=10116 GN=Pcyox1l PE=2 SV=1	674735	701713	845877	823103	664629	807371	536083	672470	619722	742505	351862	987892
G3V851|G3V851_RAT	7	5	484.43	0.235475	0.857794	65202	Solute carrier family 17 (Sodium-dependent inorganic phosphate cotransporter), member 6 OS=Rattus norvegicus OX=10116 GN=Slc17a6 PE=4 SV=1	495219	532820	731205	615031	801897	592798	356658	580940	368052	536020	848527	519068
F1LM47|F1LM47_RAT	6	6	193.63	0.235959	0.857794	50616	Succinate--CoA ligase [ADP-forming] subunit beta, mitochondrial OS=Rattus norvegicus OX=10116 GN=Sucla2 PE=1 SV=1	584713	262528	468419	346218	606782	390530	460330	223943	213356	295800	547461	354854
P28037|AL1L1_RAT;A0A0G2K0D8|A0A0G2K0D8_RAT	7	7	160.31	0.236208	0.857794	99724	Cytosolic 10-formyltetrahydrofolate dehydrogenase OS=Rattus norvegicus OX=10116 GN=Aldh1l1 PE=1 SV=3	75563.5	61210.1	103406	76781.7	97181.1	82166.1	88870.4	74741.7	40132	73073.9	75877.6	70875.3
Q75T81|Q75T81_RAT	1	1	40.93	0.236436	0.857794	58318	Asc-type amino acid transporter 1 OS=Rattus norvegicus OX=10116 GN=Slc7a10 PE=1 SV=1	155665	125676	116482	67661.1	140793	97749.8	130659	81788.2	100257	61695.1	106346	89776.1
Q5U2X6|CCD47_RAT	2	2	53.14	0.236977	0.857794	56039	Coiled-coil domain-containing protein 47 OS=Rattus norvegicus OX=10116 GN=Ccdc47 PE=2 SV=1	25409.8	23154.1	31439.7	31865.4	41714.2	59355.6	30835.8	73841.4	25251.5	47920.5	46225.2	57919.3
D3ZWJ9|F234B_RAT	5	3	224.52	0.237068	0.857794	67398	Protein FAM234B OS=Rattus norvegicus OX=10116 GN=Fam234b PE=1 SV=1	170495	172160	234552	218026	232770	216301	176819	232261	195044	292515	273582	249215
Q5RJY4|DRS7B_RAT	3	3	123.02	0.237644	0.858232	35662	Dehydrogenase/reductase SDR family member 7B OS=Rattus norvegicus OX=10116 GN=Dhrs7b PE=1 SV=1	451925	310572	498841	360116	347487	373975	292743	343608	283580	296208	451090	390789
Q4V8G6|Q4V8G6_RAT	1	1	34.77	0.238636	0.858232	65329	Methyltransferase-like 3 OS=Rattus norvegicus OX=10116 GN=Mettl3 PE=1 SV=1	29954.1	58460.3	49035.5	32859.4	43509.4	22622.2	37768.6	205698	30840.4	360612	67258.3	19062.6
A0A0G2JXT0|A0A0G2JXT0_RAT	1	1	26.37	0.238941	0.858232	34672	Vacuolar protein sorting-associated protein 26A OS=Rattus norvegicus OX=10116 GN=Vps26a PE=1 SV=1	26330.1	33107.4	26291.8	32876	27145	24239.7	22289.5	26831.3	24289.7	24756.2	399.98	20386.1
D4ADC1|D4ADC1_RAT	1	1	17.39	0.239553	0.858232	41682	Proline-rich 11 OS=Rattus norvegicus OX=10116 GN=Prr11 PE=4 SV=1	87347.3	116346	56330.9	42459.4	30499.4	33022.5	35818.1	37978.4	84574.4	34109.5	1457.25	40015.2
D3ZJK8|D3ZJK8_RAT	3	2	103.66	0.240172	0.858232	12166	PhoLip_ATPase_N domain-containing protein OS=Rattus norvegicus OX=10116 PE=1 SV=3	832876	672651	822614	575360	627404	695493	413411	596817	528149	544988	878983	733771
Q5NDF0|PMGT2_RAT	6	6	228.71	0.240195	0.858232	67188	Protein O-linked-mannose beta-1,4-N-acetylglucosaminyltransferase 2 OS=Rattus norvegicus OX=10116 GN=Pomgnt2 PE=1 SV=1	828091	840104	917307	655859	902385	961976	783220	705333	647879	961558	845228	670548
Q5XIP2|Q5XIP2_RAT	1	1	47.99	0.240239	0.858232	45207	GPI-anchor transamidase OS=Rattus norvegicus OX=10116 GN=Pigk PE=1 SV=1	143983	106210	161214	178483	119428	129893	109653	113947	78252.6	129125	13542.8	206926
G3V816|G3V816_RAT	1	1	18.76	0.240635	0.858232	19278	Nucleoside diphosphate kinase OS=Rattus norvegicus OX=10116 GN=Nme3 PE=1 SV=1	6049.85	2237.58	1890.35	3341.21	2907.11	4069.66	2718.77	3224.24	2782.57	2712.64	28.8817	1636.7
G3V667|G3V667_RAT;Q924W2|Q924W2_RAT;Q924W3|Q924W3_RAT	9	9	428.78	0.240981	0.858232	120544	Integrin subunit alpha 6 OS=Rattus norvegicus OX=10116 GN=Itga6 PE=1 SV=1	466699	379999	301413	220684	273672	262045	328034	184708	316845	218616	72843.8	368552
Q68G16|Q68G16_RAT	3	3	131.08	0.24297	0.859937	57493	Serine/threonine-protein phosphatase OS=Rattus norvegicus OX=10116 GN=Ppp5c PE=2 SV=1	146947	163662	143654	154988	154579	197526	160676	146656	149889	142443	89811.9	167480
G3V7C6|G3V7C6_RAT;Q6P9T8|TBB4B_RAT	11	1	806.72	0.243048	0.859937	61832	Tubulin beta chain OS=Rattus norvegicus OX=10116 GN=Tubb4b PE=1 SV=2	878435	750300	1.01867e+06	869291	942258	917558	1.05134e+06	569825	475099	802474	808009	1.00291e+06
D3ZU83|D3ZU83_RAT	3	3	118.37	0.244197	0.859937	43766	ERGIC and golgi 3 OS=Rattus norvegicus OX=10116 GN=Ergic3 PE=1 SV=1	38552	41470.9	84915.8	98350.6	77867.5	92471.7	64506	79619	59480	110723	104700	133600
G3V8W2|G3V8W2_RAT	3	3	253.03	0.244301	0.859937	51972	Phosphatidate cytidylyltransferase OS=Rattus norvegicus OX=10116 GN=Cds2 PE=1 SV=1	4.16142e+06	5.05402e+06	6.2709e+06	7.92154e+06	5.11464e+06	5.87198e+06	3.97146e+06	4.31487e+06	3.76006e+06	4.49468e+06	7.10402e+06	5.66451e+06
A0A0G2K8F6|A0A0G2K8F6_RAT	1	1	14.13	0.244755	0.859937	115031	Alpha-mannosidase OS=Rattus norvegicus OX=10116 GN=Man2b2 PE=1 SV=1	139580	107127	108372	104054	147596	123297	152175	81142.6	92940.8	97514.7	37923.6	146851
P11530|DMD_RAT;D3ZEK8|D3ZEK8_RAT	2	1	37.56	0.244791	0.859937	427559	Dystrophin OS=Rattus norvegicus OX=10116 GN=Dmd PE=1 SV=2	734442	915506	949405	1.108e+06	864591	483588	714247	595605	910537	805588	45098.4	597345
C0HL12|AGRB1_RAT	1	1	22.34	0.244936	0.859937	176251	Adhesion G protein-coupled receptor B1 OS=Rattus norvegicus OX=10116 GN=Adgrb1 PE=1 SV=1	11599.2	39990.6	133244	106978	2143.46	109687	42329.4	56559.1	47103.3	136445	208969	98271.6
B2RYC4|B2RYC4_RAT	1	1	25.87	0.245163	0.859937	67342	Syvn1 protein OS=Rattus norvegicus OX=10116 GN=Syvn1 PE=2 SV=1	185164	162778	124748	130425	165765	145979	125780	177309	175849	186956	222120	152906
A0A0G2JV20|A0A0G2JV20_RAT	1	1	23.04	0.246099	0.859937	53139	Phenylalanine--tRNA ligase, mitochondrial OS=Rattus norvegicus OX=10116 GN=Fars2 PE=1 SV=1	60837.2	49692.6	61349.2	33824.6	54371.7	41233.1	38714	56635.3	36418.6	34035.4	53246.6	37168.1
A0A096MJG4|A0A096MJG4_RAT;A0A096MJM0|A0A096MJM0_RAT	2	2	52.43	0.2466	0.859937	70994	Cartilage acidic protein 1 OS=Rattus norvegicus OX=10116 GN=Crtac1 PE=4 SV=1	39820.6	48324.7	36494	34196.4	47414.5	48060.4	39844.1	38062.5	45510.5	49636.9	70651.3	50923.2
A0A0G2K1M7|A0A0G2K1M7_RAT	1	1	18.53	0.247011	0.859937	106911	Anoctamin OS=Rattus norvegicus OX=10116 GN=Ano6 PE=1 SV=1	10968	13836.8	13314.6	20381.8	26215.5	23341.1	14215.9	25405.6	16995.9	26494.8	26541.7	21801.8
P57756|FCN2_RAT	1	1	27.54	0.24739	0.859937	35175	Ficolin-2 OS=Rattus norvegicus OX=10116 GN=Fcn2 PE=2 SV=1	7467.42	8231.21	1.33342e+06	691298	50187.9	3620.07	6179.87	7760.01	30285.4	26591.5	16381.9	6343.05
F1LMC2|F1LMC2_RAT	1	1	16.95	0.247736	0.859937	375943	Xin actin-binding repeat-containing protein 2 OS=Rattus norvegicus OX=10116 GN=Xirp2 PE=1 SV=1	1.15306e+06	358580	589713	557239	475490	579224	503187	304418	482926	476693	8253.36	719677
P04166|CYB5B_RAT	1	1	70.95	0.247987	0.859937	16312	Cytochrome b5 type B OS=Rattus norvegicus OX=10116 GN=Cyb5b PE=1 SV=2	1.18923e+06	1.15388e+06	1.27829e+06	715453	854192	880633	926854	670841	940153	707707	50290.3	1.21096e+06
P97878|EXOC5_RAT	1	1	38.74	0.248844	0.859937	82711	Exocyst complex component 5 OS=Rattus norvegicus OX=10116 GN=Exoc5 PE=1 SV=1	1268.78	3538.97	2831.49	10792.2	15983.5	8556.35	8232.46	6978.31	9001.15	6742.91	10763.6	9176.47
B2GV74|B2GV74_RAT	1	1	16.03	0.249586	0.859937	68968	Kinesin light chain 2 OS=Rattus norvegicus OX=10116 GN=Klc2 PE=1 SV=1	48135.6	106226	12701.7	27337.5	34838.8	28057.6	30858.6	70104.9	99921.4	38664	45290	53507
A0A0G2K7Q8|A0A0G2K7Q8_RAT	3	3	185.84	0.249801	0.859937	121521	6-phosphogluconate dehydrogenase, decarboxylating OS=Rattus norvegicus OX=10116 GN=Kif1b PE=1 SV=1	242647	224169	158869	187235	266158	220244	192235	194821	123477	175820	264037	176247
P20267|PO3F1_RAT	1	1	13.92	0.25003	0.859937	45696	POU domain, class 3, transcription factor 1 OS=Rattus norvegicus OX=10116 GN=Pou3f1 PE=2 SV=2	89204.3	96053.3	98956	143081	131171	155161	77885.3	231538	106702	209523	169106	150300
O70595|ABCB6_RAT;A0A0G2K4U1|A0A0G2K4U1_RAT	7	7	264.32	0.250339	0.859937	93816	ATP-binding cassette sub-family B member 6, mitochondrial OS=Rattus norvegicus OX=10116 GN=Abcb6 PE=2 SV=1	264459	174369	224787	192453	173527	269888	130222	171708	130662	218395	239020	223000
Q9JHE5|S38A2_RAT	1	1	34.31	0.250352	0.859937	55916	Sodium-coupled neutral amino acid transporter 2 OS=Rattus norvegicus OX=10116 GN=Slc38a2 PE=1 SV=1	63187.5	66299.1	69718.9	47263.4	72300.6	59798.6	42803.3	61029.1	51040.2	60706.3	1952.98	61455.4
Q5XIS2|CPTP_RAT	1	1	26.16	0.250774	0.859937	24678	Ceramide-1-phosphate transfer protein OS=Rattus norvegicus OX=10116 GN=Cptp PE=2 SV=1	172.161	7876.7	7906.74	108.92	6439.1	6605.28	4824.63	5434.2	6207.88	5586.58	9398.73	2943.98
D3ZB51|TUTLB_RAT	2	2	79.5	0.251702	0.859937	145900	Protein turtle homolog B OS=Rattus norvegicus OX=10116 GN=Igsf9b PE=1 SV=1	8983.41	43552.5	22170.7	18166	20851.7	17877.7	25987.5	7749.59	23046.5	8724.71	9181.32	17607.1
O35814|STIP1_RAT	2	2	40.35	0.252052	0.859937	63158	Stress-induced-phosphoprotein 1 OS=Rattus norvegicus OX=10116 GN=Stip1 PE=1 SV=1	245064	192882	210481	306344	309688	245762	251777	195891	134852	334572	94368.3	247695
A0A0G2K961|A0A0G2K961_RAT	1	1	26.07	0.252873	0.859937	78605	Ral guanine nucleotide dissociation stimulator-like 3 OS=Rattus norvegicus OX=10116 GN=Rgl3 PE=1 SV=1	1.53599e+06	3.23571e+06	1.83318e+06	1.93254e+06	2.42872e+06	2.76259e+06	1.28232e+06	1.59003e+06	1.92758e+06	1.26614e+06	2.37502e+06	2.79581e+06
Q6IRF8|Q6IRF8_RAT	1	1	33.62	0.253073	0.859937	51185	ATPase, H+ transporting, lysosomal accessory protein 1 OS=Rattus norvegicus OX=10116 GN=Atp6ap1 PE=1 SV=1	117914	36580.5	105770	197210	157029	246771	155528	43753.9	20000.8	223922	648.188	181070
A0A0G2K7W7|A0A0G2K7W7_RAT	1	1	20.7	0.253218	0.859937	51164	Glycogen synthase kinase-3 alpha OS=Rattus norvegicus OX=10116 GN=Gsk3a PE=1 SV=1	23004.5	23970.5	14549	18464.9	30105.6	25878.6	14581	24632.9	9982.4	17852.4	0	12540.8
P63029|TCTP_RAT	2	2	161.24	0.253242	0.859937	19564	Translationally-controlled tumor protein OS=Rattus norvegicus OX=10116 GN=Tpt1 PE=1 SV=1	192503	159291	221534	251816	255328	234187	200160	178002	121983	214373	254882	172445
D3Z955|D3Z955_RAT	1	1	72.81	0.253279	0.859937	71102	Phosphoglucomutase 2-like 1 OS=Rattus norvegicus OX=10116 GN=Pgm2l1 PE=1 SV=1	84070.5	132597	56044.7	49915.4	32354.5	39517.8	33966.2	91505	37038.5	35574	50283.4	25924.9
Q5BK81|PTGR2_RAT	1	1	20.78	0.254069	0.861185	38511	Prostaglandin reductase 2 OS=Rattus norvegicus OX=10116 GN=Ptgr2 PE=2 SV=2	32636.9	27506.5	25039.4	25504.8	33100.7	31941.2	35767.3	29862.9	12638.7	24567.2	0	9063.23
F1M1D5|F1M1D5_RAT	1	1	15.11	0.256807	0.866915	135225	Tubulin folding cofactor D OS=Rattus norvegicus OX=10116 GN=Tbcd PE=1 SV=3	32815	55975	5343.81	14893.6	29921	104808	54526.1	122627	8961.87	135423	58135.6	64874.6
A0A140TAB9|A0A140TAB9_RAT	2	2	101.62	0.257105	0.866915	21236	Protein-L-isoaspartate O-methyltransferase OS=Rattus norvegicus OX=10116 GN=Pcmt1 PE=1 SV=1	299733	230930	200761	200358	279050	275517	262069	256003	248985	245239	1.00474e+06	288898
P14669|ANXA3_RAT;Q6TXF2|Q6TXF2_RAT	15	14	937.9	0.257302	0.866915	36569	Annexin A3 OS=Rattus norvegicus OX=10116 GN=Anxa3 PE=1 SV=4	1.12582e+06	1.04971e+06	964926	807877	1.09127e+06	1.07366e+06	917342	988908	814087	837829	705761	1.25189e+06
Q5XIN6|LETM1_RAT	6	6	197.69	0.257462	0.866915	83635	Mitochondrial proton/calcium exchanger protein OS=Rattus norvegicus OX=10116 GN=Letm1 PE=1 SV=1	708973	468331	340128	234710	366797	295295	395499	348401	305050	211496	348761	243985
P62804|H4_RAT	3	3	224.81	0.258921	0.869719	11360	Histone H4 OS=Rattus norvegicus OX=10116 GN=H4c2 PE=1 SV=2	4.26769e+06	1.93118e+06	2.48957e+06	1.60825e+06	3.6482e+06	2.40349e+06	1.93966e+06	2.26952e+06	2.72169e+06	1.14533e+06	3.0421e+06	1.49327e+06
P54313|GBB2_RAT;O35353|GBB4_RAT;Q45QL6|Q45QL6_RAT;A0A0G2K8M9|A0A0G2K8M9_RAT;Q91XL4|Q91XL4_RAT;Q45QL2|Q45QL2_RAT;D4A752|D4A752_RAT	6	5	495.22	0.259178	0.869719	38048	Guanine nucleotide-binding protein G(I)/G(S)/G(T) subunit beta-2 OS=Rattus norvegicus OX=10116 GN=Gnb2 PE=1 SV=4	4.14592e+06	4.41017e+06	5.39764e+06	5.03825e+06	6.00573e+06	3.94477e+06	4.09072e+06	3.50671e+06	2.91481e+06	5.53598e+06	5.44764e+06	3.88714e+06
D3ZMM8|D3ZMM8_RAT;Q63016|LAT1_RAT	1	1	35.97	0.261082	0.869719	57519	Solute carrier family 7 (Cationic amino acid transporter, y+ system), member 6 (Predicted) OS=Rattus norvegicus OX=10116 GN=Slc7a6 PE=1 SV=1	384519	385948	335601	325265	480365	622691	554649	459852	349013	499413	431892	655553
B2GV33|B2GV33_RAT	12	11	717.4	0.262099	0.869719	59393	Amine oxidase (Fragment) OS=Rattus norvegicus OX=10116 GN=Maoa PE=2 SV=1	1.644e+06	1.21027e+06	1.23395e+06	770761	1.29017e+06	1.10675e+06	1.1984e+06	1.1523e+06	982411	840985	923259	1.12125e+06
O35095|NCDN_RAT	5	5	212.34	0.262818	0.869719	80355	Neurochondrin OS=Rattus norvegicus OX=10116 GN=Ncdn PE=1 SV=2	157857	131785	173712	231431	204278	287064	175467	166804	65535.8	196954	149065	201050
A0A0G2K5K8|A0A0G2K5K8_RAT	1	1	14.7	0.263127	0.869719	44896	H/ACA ribonucleoprotein complex non-core subunit NAF1 OS=Rattus norvegicus OX=10116 GN=Naf1 PE=1 SV=1	4.32992e+06	4.39066e+06	3.31093e+06	2.43741e+06	3.19803e+06	2.11586e+06	3.22106e+06	1.70779e+06	3.46273e+06	1.79929e+06	2.97721e+06	2.94378e+06
Q9Z122|FADS2_RAT;A0A140TAE1|A0A140TAE1_RAT	2	2	66.09	0.263347	0.869719	52461	Acyl-CoA 6-desaturase OS=Rattus norvegicus OX=10116 GN=Fads2 PE=1 SV=1	21378.7	20781.1	28741.5	29614.3	21725.9	33693.3	14634.8	22221	14785.4	21562.3	28495.8	31170.2
Q6P9X2|Q6P9X2_RAT	2	2	101.54	0.263401	0.869719	20613	Signal peptidase complex catalytic subunit SEC11 OS=Rattus norvegicus OX=10116 GN=Sec11a PE=1 SV=1	172792	138960	207954	170869	157582	197216	119518	156589	97331.1	170439	185782	189644
Q5XIK2|TMX2_RAT	6	6	234.65	0.263477	0.869719	34243	Thioredoxin-related transmembrane protein 2 OS=Rattus norvegicus OX=10116 GN=Tmx2 PE=2 SV=1	1.04754e+06	867272	603576	557887	683072	757958	814226	585285	670422	629923	434892	719928
G3V7J1|G3V7J1_RAT	1	1	64.47	0.263656	0.869719	107072	Calsyntenin-3 OS=Rattus norvegicus OX=10116 GN=Clstn3 PE=4 SV=1	108506	62917.9	100695	117809	100666	174595	100940	142653	69665.2	150851	209891	220360
D3ZN27|D3ZN27_RAT	3	3	146.79	0.263989	0.869719	256627	DnaJ heat shock protein family (Hsp40) member C13 OS=Rattus norvegicus OX=10116 GN=Dnajc13 PE=1 SV=2	25803.7	19153	50942.9	32370.3	40506.9	51331.3	29934.9	40354	34840.4	46886	66649.1	53058.9
A0A1B0GWM0|A0A1B0GWM0_RAT	1	1	24	0.264163	0.869719	110914	Phosphatidylinositol 3,4,5-trisphosphate 5-phosphatase 2 (Fragment) OS=Rattus norvegicus OX=10116 GN=Inppl1 PE=1 SV=1	3.90409e+07	4.80626e+07	8.43056e+07	3.94304e+07	4.91249e+07	3.50755e+07	5.19341e+07	4.92294e+07	6.74376e+07	6.01418e+07	4.43459e+07	6.57398e+07
Q9Z2T2|KCNK1_RAT	1	1	44.74	0.26447	0.869719	38660	Potassium channel subfamily K member 1 OS=Rattus norvegicus OX=10116 GN=Kcnk1 PE=1 SV=1	169057	183163	265708	258567	181137	223766	180711	121571	147498	183738	220130	253541
A0A0G2JZH0|A0A0G2JZH0_RAT;D3ZJ77|D3ZJ77_RAT	1	1	19.51	0.264607	0.869719	40019	Calcium-binding protein 39 OS=Rattus norvegicus OX=10116 GN=Cab39 PE=1 SV=1	16546	16343.7	19587.5	20116.2	27518.7	17433	14233.6	18687.6	7779.39	18574.6	28873.6	10814.9
A0A0G2K5C6|A0A0G2K5C6_RAT;Q63330|Q63330_RAT	7	6	187.67	0.26481	0.869719	327070	Microtubule-associated protein 1A OS=Rattus norvegicus OX=10116 GN=Map1a PE=1 SV=1	106651	93964.9	80765.8	107421	179276	130539	106971	108469	46910.2	96380	118774	92087.7
A0A0G2K890|A0A0G2K890_RAT	7	3	292.94	0.265706	0.869719	69359	Ezrin OS=Rattus norvegicus OX=10116 GN=Ezr PE=1 SV=1	330901	189896	154532	263970	239140	252744	202902	164496	110325	201169	237938	267603
P07335|KCRB_RAT	7	7	641.3	0.265968	0.869719	42983	Creatine kinase B-type OS=Rattus norvegicus OX=10116 GN=Ckb PE=1 SV=2	7.14968e+06	5.22786e+06	9.48164e+06	1.05443e+07	8.08046e+06	8.2883e+06	6.68498e+06	5.99707e+06	3.84516e+06	9.94445e+06	7.88419e+06	6.52564e+06
D4ABI7|D4ABI7_RAT	1	1	99.98	0.265979	0.869719	43247	Very-long-chain (3R)-3-hydroxyacyl-CoA dehydratase OS=Rattus norvegicus OX=10116 GN=Hacd3 PE=1 SV=2	3.48045e+06	3.03776e+06	5.7171e+06	4.93253e+06	3.79454e+06	2.70275e+06	2.30746e+06	3.46075e+06	2.56647e+06	3.00842e+06	4.78191e+06	3.41841e+06
P00507|AATM_RAT	13	13	912.27	0.266467	0.869917	47683	Aspartate aminotransferase, mitochondrial OS=Rattus norvegicus OX=10116 GN=Got2 PE=1 SV=2	4.97412e+06	1.52703e+06	3.88555e+06	2.92645e+06	3.58463e+06	3.66965e+06	3.55732e+06	1.33039e+06	1.67882e+06	2.92893e+06	2.52293e+06	3.66128e+06
P85108|TBB2A_RAT;Q3KRE8|TBB2B_RAT;Q8K5B7|Q8K5B7_RAT	11	3	841.91	0.267128	0.870679	50274	Tubulin beta-2A chain OS=Rattus norvegicus OX=10116 GN=Tubb2a PE=1 SV=1	1.05292e+06	894629	1.27721e+06	1.20105e+06	1.17275e+06	1.14718e+06	1.24304e+06	719346	523527	1.00517e+06	1.13933e+06	1.24366e+06
F1M4R7|F1M4R7_RAT	2	2	58.96	0.269925	0.872791	61819	Chondroitin sulfate proteoglycan 5 OS=Rattus norvegicus OX=10116 GN=Cspg5 PE=4 SV=3	126652	66603.6	88195.7	47923.4	60234.5	68468.3	143194	21087.7	23547.2	39685.7	33221.2	121986
A0A0G2JXK1|A0A0G2JXK1_RAT;O70368|O70368_RAT	2	2	79.55	0.270107	0.872791	269450	Voltage-dependent P/Q-type calcium channel subunit alpha OS=Rattus norvegicus OX=10116 GN=Cacna1a PE=1 SV=1	300891	272827	267036	142996	245420	162243	242630	155328	244242	155791	55704.2	243682
D3ZF97|D3ZF97_RAT;B2RZ15|B2RZ15_RAT	3	3	163.28	0.271106	0.872791	55430	Endoplasmic reticulum lectin 1 OS=Rattus norvegicus OX=10116 GN=Erlec1 PE=1 SV=2	277366	129984	177600	173559	176402	192160	112652	169513	155870	172992	100893	235574
F1LPB9|F1LPB9_RAT	2	2	123.83	0.271783	0.872791	76611	Rabphilin-3A OS=Rattus norvegicus OX=10116 GN=Rph3a PE=1 SV=1	218327	196870	217804	183331	171194	163561	209983	148690	229521	203495	343314	222510
A1L108|ARP5L_RAT	1	1	38.18	0.272684	0.872791	17057	Actin-related protein 2/3 complex subunit 5-like protein OS=Rattus norvegicus OX=10116 GN=Arpc5l PE=1 SV=2	47888	62018.2	33529	54488.9	39058.1	98609.6	70230.6	22389.5	24360.1	54678.7	981.558	82808.6
Q9JJZ1|GTR8_RAT	1	1	26.57	0.272776	0.872791	51938	Solute carrier family 2, facilitated glucose transporter member 8 OS=Rattus norvegicus OX=10116 GN=Slc2a8 PE=1 SV=1	1623.11	9008.68	186432	216438	113666	157779	99221.8	88761.7	77920.8	140560	270313	148763
Q9EPX4|P2Y12_RAT	3	3	73.86	0.272806	0.872791	39592	P2Y purinoceptor 12 OS=Rattus norvegicus OX=10116 GN=P2ry12 PE=1 SV=1	79632.4	52319.2	62833.1	49108.3	62068.2	48743.5	56418.2	45103.1	46712.1	41465.8	67953.7	55108
Q6AXN3|TMED5_RAT	1	1	41.09	0.273609	0.872791	26233	Transmembrane emp24 domain-containing protein 5 OS=Rattus norvegicus OX=10116 GN=Tmed5 PE=2 SV=1	560602	465880	564128	503524	617771	612639	356359	583033	508841	496524	92470.7	699219
Q5XI77|Q5XI77_RAT	11	10	833.99	0.274039	0.872791	54468	Annexin OS=Rattus norvegicus OX=10116 GN=Anxa11 PE=1 SV=1	1.07462e+06	982605	1.05009e+06	957171	1.0323e+06	708194	1.00994e+06	711946	816595	797848	632616	1.1909e+06
A0A0F7RQL3|A0A0F7RQL3_RAT	1	1	28.44	0.274117	0.872791	12640	Macrophage migration inhibitory factor OS=Rattus norvegicus OX=10116 GN=Mif PE=4 SV=1	1.00154e+06	783832	1.12545e+06	766832	1.58276e+06	1.67722e+06	979672	1.25411e+06	589179	1.00668e+06	677362	1.04167e+06
G3V6H5|G3V6H5_RAT	9	9	654.97	0.274189	0.872791	34286	Mitochondrial 2-oxoglutarate/malate carrier protein OS=Rattus norvegicus OX=10116 GN=Slc25a11 PE=1 SV=1	4.89971e+06	3.72876e+06	3.24092e+06	1.74119e+06	2.95656e+06	2.33209e+06	3.44874e+06	2.71723e+06	2.11986e+06	2.05123e+06	2.23261e+06	2.44219e+06
D3ZDU2|D3ZDU2_RAT;Q5BK61|SNX20_RAT	2	2	77.41	0.27427	0.872791	151222	Regulatory-associated protein of MTOR, complex 1 OS=Rattus norvegicus OX=10116 GN=Rptor PE=1 SV=2	16141.9	14403.6	18523.7	22654.8	22355.5	24494.2	14329.3	23416.6	11370.7	16966.9	17091.8	19213.3
A0A0G2JX77|A0A0G2JX77_RAT	1	1	28.06	0.274953	0.872791	87554	WD repeat-containing protein 44 OS=Rattus norvegicus OX=10116 GN=Wdr44 PE=1 SV=1	21742.2	17614.6	3848.33	23426.8	25367.1	26818	26054.9	26201.5	18139	27271.3	28211.9	21182.4
P11240|COX5A_RAT	5	5	273.82	0.275906	0.872791	16347	Cytochrome c oxidase subunit 5A, mitochondrial OS=Rattus norvegicus OX=10116 GN=Cox5a PE=1 SV=1	9.68423e+06	5.93183e+06	1.27487e+07	7.93083e+06	4.92036e+06	5.95197e+06	8.12608e+06	4.94901e+06	3.70714e+06	5.70014e+06	9.18949e+06	5.50306e+06
D3ZW08|D3ZW08_RAT	1	1	26.48	0.276064	0.872791	55615	Adenylosuccinate lyase OS=Rattus norvegicus OX=10116 GN=Adsl PE=1 SV=1	73475	78898.3	79449.5	92579	80017.3	85411	65825.3	91152.4	66474.9	70206.5	5909.94	89687.8
P16617|PGK1_RAT;M0R6Y8|M0R6Y8_RAT;Q5XIV1|Q5XIV1_RAT;A0A096MJL6|A0A096MJL6_RAT	7	6	432.75	0.276276	0.872791	44909	Phosphoglycerate kinase 1 OS=Rattus norvegicus OX=10116 GN=Pgk1 PE=1 SV=2	830321	702466	1.06354e+06	1.37262e+06	739884	1.71393e+06	1.00744e+06	534119	433726	1.22273e+06	762880	1.06122e+06
Q920Q0|PALM_RAT	2	2	162.79	0.276644	0.872791	42072	Paralemmin-1 OS=Rattus norvegicus OX=10116 GN=Palm PE=1 SV=1	176713	116763	127403	199282	136310	149657	189321	126636	85891.3	142620	60313.3	159670
Q6AXM5|CEPT1_RAT	1	1	43.08	0.276832	0.872791	47380	Choline/ethanolaminephosphotransferase 1 OS=Rattus norvegicus OX=10116 GN=Cept1 PE=2 SV=1	52993.7	68153.7	75143.3	102522	80681.2	98203.1	61519	95547.5	62393.5	123312	376296	95758.6
Q9QX69|LANC1_RAT	4	3	103.73	0.277376	0.872791	45952	Glutathione S-transferase LANCL1 OS=Rattus norvegicus OX=10116 GN=Lancl1 PE=1 SV=2	154954	132595	119745	117392	161037	170564	171356	124507	130362	161910	232202	164097
Q6Q0N0|CSTN1_RAT	5	4	253.21	0.277669	0.872791	107392	Calsyntenin-1 OS=Rattus norvegicus OX=10116 GN=Clstn1 PE=1 SV=1	284745	215314	307177	289575	336945	348472	258931	315239	264391	374950	408589	418472
Q9ES21|SAC1_RAT	3	3	103.91	0.277804	0.872791	67509	Phosphatidylinositide phosphatase SAC1 OS=Rattus norvegicus OX=10116 GN=Sacm1l PE=1 SV=1	18342.2	19732	31694	42560	45044.4	40846.5	18668.2	43208.2	10523.7	42646.3	17522.9	20945.7
A0A0G2JSV2|A0A0G2JSV2_RAT;A0A096MJ24|A0A096MJ24_RAT;A0A0G2K658|A0A0G2K658_RAT;O08559|O08559_RAT;B2GV72|B2GV72_RAT	5	5	129.1	0.277876	0.872791	30920	Carbonyl reductase [NADPH] 1-like OS=Rattus norvegicus OX=10116 GN=Cbr1 PE=1 SV=1	93620.6	72423	103526	97274.2	137870	75831.5	62786.4	83494.1	40278.4	86380.9	152035	63155.6
A0A0H2UI26|A0A0H2UI26_RAT	1	1	20.28	0.278301	0.872791	56036	Metalloreductase STEAP3 OS=Rattus norvegicus OX=10116 GN=Steap3 PE=1 SV=1	661588	478562	357849	245888	368781	341254	471063	243424	385705	185730	220912	447864
P06687|AT1A3_RAT;Q5PQV3|Q5PQV3_RAT;A0A0G2JWS9|A0A0G2JWS9_RAT;F1LRK1|F1LRK1_RAT	41	20	4841.6	0.278474	0.872791	113045	Sodium/potassium-transporting ATPase subunit alpha-3 OS=Rattus norvegicus OX=10116 GN=Atp1a3 PE=1 SV=2	1.10261e+08	8.77819e+07	9.95452e+07	6.34977e+07	1.20573e+08	1.01162e+08	1.07041e+08	7.31287e+07	5.53063e+07	75913390	7.2545e+07	1.15561e+08
D4A105|D4A105_RAT	2	2	103.48	0.278744	0.872791	96280	Transmembrane protein 63B OS=Rattus norvegicus OX=10116 GN=Tmem63b PE=1 SV=2	71114.1	47978.3	110970	93020.6	89579	69491.5	48704	53439.6	48481.1	68813.8	114265	64747.4
P24388|CRHBP_RAT	1	1	36.43	0.278929	0.872791	36724	Corticotropin-releasing factor-binding protein OS=Rattus norvegicus OX=10116 GN=Crhbp PE=2 SV=1	26970.8	26389.4	35792.3	37658.5	10767.1	42437.8	21269.7	34543.2	26236.1	42483.2	60506.1	53669.3
Q6AYH6|EMC10_RAT	1	1	48.29	0.279904	0.872791	27180	ER membrane protein complex subunit 10 OS=Rattus norvegicus OX=10116 GN=Emc10 PE=1 SV=1	10809.4	2208.43	5256.66	7709.5	20941.5	18090.5	4223.37	45296.6	0	38208.8	0	28534.5
G3V7Q6|G3V7Q6_RAT;P28075|PSB5_RAT	4	4	218.81	0.280241	0.872791	28712	Proteasome subunit beta OS=Rattus norvegicus OX=10116 GN=Psmb5 PE=1 SV=1	76198	58394.9	53993.8	73705.3	62490	102040	97964.5	70132.5	46056.9	86668.8	124433	108561
Q5PPN5|TPPP3_RAT	1	1	51.86	0.280537	0.872791	19139	Tubulin polymerization-promoting protein family member 3 OS=Rattus norvegicus OX=10116 GN=Tppp3 PE=2 SV=1	115381	85362.7	89947.9	109335	87392.6	116804	120796	113028	82323.8	114080	304717	97142.4
Q68FR9|EF1D_RAT	1	1	21.78	0.283691	0.872791	31425	Elongation factor 1-delta OS=Rattus norvegicus OX=10116 GN=Eef1d PE=1 SV=2	42885.8	45447.5	33823.5	569.625	92096.8	50516.7	55449.8	90387.7	30144.5	35976.9	107845	61656.9
Q9JJP0|S20A1_RAT	2	2	154.87	0.284669	0.872791	74880	Sodium-dependent phosphate transporter 1 OS=Rattus norvegicus OX=10116 GN=Slc20a1 PE=1 SV=1	116377	186022	205284	219907	48674.5	344616	461285	97445.8	297197	196203	252431	261922
A0A0G2K5P8|A0A0G2K5P8_RAT;Q9JLZ1|GLRX3_RAT	2	2	72.66	0.284672	0.872791	32724	Glutaredoxin-3 OS=Rattus norvegicus OX=10116 GN=Glrx3 PE=1 SV=1	63693.5	47417.3	49797.4	50204.5	50477.6	64994.9	61543.5	56925.8	51553.7	59639.1	72597.6	52881.8
B1WC18|B1WC18_RAT	1	1	41.78	0.284947	0.872791	65369	Podocalyxin-like 2 OS=Rattus norvegicus OX=10116 GN=Podxl2 PE=2 SV=1	32162	30800	26187.2	47646.7	26958.2	69958.2	28990.8	32811.8	15311.8	43458.2	0	28924.6
D4A6P1|D4A6P1_RAT	3	3	211.27	0.285389	0.872791	100628	RCG40132, isoform CRA_a OS=Rattus norvegicus OX=10116 GN=Sez6l2 PE=4 SV=1	381297	269700	377687	378404	319102	397583	267099	342791	262321	330875	351108	373202
O88788|AG10B_RAT	1	1	51.56	0.285489	0.872791	56221	Putative Dol-P-Glc:Glc(2)Man(9)GlcNAc(2)-PP-Dol alpha-1,2-glucosyltransferase OS=Rattus norvegicus OX=10116 GN=Alg10b PE=1 SV=1	143309	110422	120858	144438	109515	117285	78753.7	123161	121926	116006	4463.62	141280
P02091|HBB1_RAT;A0A0G2JSW3|A0A0G2JSW3_RAT;O88752|O88752_RAT	9	1	805.2	0.28602	0.872791	16083	Hemoglobin subunit beta-1 OS=Rattus norvegicus OX=10116 GN=Hbb PE=1 SV=3	7.19581e+06	1.47818e+07	1.05509e+07	11981935	1.27871e+07	1.64928e+07	6.68062e+06	9.33344e+06	9.76334e+06	7.98011e+06	1.24577e+07	1.49664e+07
D4A4U3|D4A4U3_RAT	1	1	14.16	0.28614	0.872791	18656	Magnesium-dependent phosphatase 1 OS=Rattus norvegicus OX=10116 GN=Mdp1 PE=1 SV=1	164.097	2790.77	17497.1	23018	8083.08	9160.57	15426.9	13092.6	12778.5	15505.7	7370.5	7605.22
A0A140TAH5|A0A140TAH5_RAT	7	7	437.51	0.286506	0.872791	49837	AP-2 complex subunit mu OS=Rattus norvegicus OX=10116 GN=Ap2m1 PE=1 SV=1	825314	1.19781e+06	937396	997184	903746	990896	951218	754911	957232	1.15233e+06	520603	875502
A0A0G2K1P0|A0A0G2K1P0_RAT;M0RCZ9|M0RCZ9_RAT	5	5	300.26	0.287234	0.872791	18433	Peptidyl-prolyl cis-trans isomerase OS=Rattus norvegicus OX=10116 GN=Ppia PE=1 SV=1	3.62753e+06	3.19174e+06	3.50898e+06	2.81432e+06	3.33606e+06	3.03325e+06	3.03616e+06	2.91188e+06	2.75821e+06	2.57955e+06	4.09947e+06	2.624e+06
A0A096MJW6|A0A096MJW6_RAT	5	5	199.39	0.288709	0.872791	80659	Interleukin-1 receptor accessory protein-like 1 OS=Rattus norvegicus OX=10116 GN=Il1rapl1 PE=4 SV=1	140401	114089	111532	83395.9	104745	69337.7	104423	78013.8	107832	67738.4	63680.9	109088
Q9JIX3|FHIT_RAT	1	1	17	0.288987	0.872791	17394	Bis(5'-adenosyl)-triphosphatase OS=Rattus norvegicus OX=10116 GN=Fhit PE=1 SV=1	117756	74227.2	94595.4	104505	87834.1	99475.4	135382	83704	62616.2	92774.3	7311.88	85189.4
D4AE68|D4AE68_RAT;Q45QM4|Q45QM4_RAT;Q7M0H6|Q7M0H6_RAT	10	6	924.07	0.289087	0.872791	42416	Guanine nucleotide binding protein, alpha q polypeptide, isoform CRA_a OS=Rattus norvegicus OX=10116 GN=Gnaq PE=1 SV=2	3.38809e+06	3.52386e+06	3.41769e+06	2.2068e+06	2.60837e+06	2.64964e+06	3.29936e+06	2.14582e+06	2.588e+06	2.44028e+06	1.22834e+06	3.53658e+06
A9LRS8|A9LRS8_RAT	1	1	46.45	0.289158	0.872791	15659	Vesicular glutamate transporter 1 variant (Fragment) OS=Rattus norvegicus OX=10116 GN=Slc17a7 PE=4 SV=1	729580	673673	772082	567837	1.01898e+06	539357	429308	613716	520946	491506	853980	777248
Q9R0I8|PI42A_RAT	2	2	158.2	0.289421	0.872791	46409	Phosphatidylinositol 5-phosphate 4-kinase type-2 alpha OS=Rattus norvegicus OX=10116 GN=Pip4k2a PE=1 SV=1	373655	348575	342850	356855	368567	362335	318669	357572	411106	322917	701183	453449
Q5VLR5|Q5VLR5_RAT	8	7	516.59	0.289708	0.872791	47248	BWK4 OS=Rattus norvegicus OX=10116 GN=Erp44 PE=1 SV=1	607676	576780	812033	784355	817678	761959	541416	732923	614992	751247	277506	840375
Q9QZA6|CD151_RAT	1	1	34.26	0.289991	0.872791	29192	CD151 antigen OS=Rattus norvegicus OX=10116 GN=Cd151 PE=1 SV=2	272565	257055	174982	118950	258067	263455	213038	164561	177536	108064	162329	265442
A0A0U1RRQ6|A0A0U1RRQ6_RAT	1	1	39.79	0.290468	0.872791	35493	Solute carrier family 25, member 44 OS=Rattus norvegicus OX=10116 GN=Slc25a44 PE=1 SV=1	33377.1	20861.6	13792.9	11461	11781.4	15724.2	19841.7	14207.6	18989.3	9689.69	2483.32	14390.4
D3ZUY0|D3ZUY0_RAT	1	1	17.53	0.290914	0.872791	36458	Retinol dehydrogenase 14 OS=Rattus norvegicus OX=10116 GN=Rdh14 PE=1 SV=1	39590.2	34741.8	26046.1	23109.6	18256	37136.4	22313.7	38311.8	26441.1	25452.1	156549	54174.1
Q7TPB1|TCPD_RAT	2	2	58.02	0.291089	0.872791	58576	T-complex protein 1 subunit delta OS=Rattus norvegicus OX=10116 GN=Cct4 PE=1 SV=3	55879.7	54248.5	97944	114789	87656.5	81490.9	53540.8	53513.3	50017.4	61130.6	109918	78475.2
A2VD09|A2VD09_RAT	1	1	22.97	0.291095	0.872791	52413	Abi1 protein OS=Rattus norvegicus OX=10116 GN=Abi1 PE=1 SV=1	55858.9	34290.6	58100.9	54306.1	36236.5	73404.7	87577.6	66401.1	24918	64977	104495	80891.3
A0A0G2JTM0|A0A0G2JTM0_RAT	1	1	33.37	0.291116	0.872791	63998	Acid-sensing ion channel 2 OS=Rattus norvegicus OX=10116 GN=Asic2 PE=3 SV=1	15471.6	13177.8	3780.54	331.932	16635.3	10442.1	14118.4	17640	11309.8	16032	18894.6	4248.04
B2GV54|NCEH1_RAT	8	8	523.18	0.291191	0.872791	46021	Neutral cholesterol ester hydrolase 1 OS=Rattus norvegicus OX=10116 GN=Nceh1 PE=1 SV=1	2.37488e+06	2.21769e+06	3.6985e+06	3.49492e+06	2.99972e+06	4.1251e+06	2.49326e+06	3.40659e+06	3.21133e+06	3.83962e+06	4.35659e+06	4.62049e+06
Q924A5|S36A1_RAT	1	1	52.2	0.29139	0.872791	53105	Proton-coupled amino acid transporter 1 OS=Rattus norvegicus OX=10116 GN=Slc36a1 PE=2 SV=1	128071	87383.9	161400	142152	132875	194450	114929	115367	78525.8	149171	8302.28	203214
A0A0G2JTA1|A0A0G2JTA1_RAT;D3ZHI9|D3ZHI9_RAT	4	3	175.92	0.292035	0.872791	55078	Serine/threonine-protein phosphatase 2A 56 kDa regulatory subunit OS=Rattus norvegicus OX=10116 GN=Ppp2r5e PE=1 SV=1	65272.6	59673.2	61951.9	69166.7	89701	65804.9	53718.5	61862.3	64527.8	72072.2	67359.4	58050.6
D4A3X6|D4A3X6_RAT	8	7	337.48	0.293075	0.872791	132675	Phospholipid-transporting ATPase OS=Rattus norvegicus OX=10116 GN=Atp8a2 PE=1 SV=3	196101	165910	215901	175845	196609	252099	172955	174363	146253	196176	161707	237502
A0A0G2JYS4|A0A0G2JYS4_RAT	1	1	24.64	0.293479	0.872791	45580	Mitogen-activated protein kinase OS=Rattus norvegicus OX=10116 GN=Mapk9 PE=1 SV=1	37270	29815.9	39136.2	47951.6	54480.1	48634.5	41209.1	43929	19770.1	49379	25150	39525.4
P07483|FABPH_RAT	2	2	86.95	0.293865	0.872791	14766	Fatty acid-binding protein, heart OS=Rattus norvegicus OX=10116 GN=Fabp3 PE=1 SV=2	352139	373626	355734	330679	312973	290288	274323	314160	276481	315008	412517	277026
G3V832|G3V832_RAT	1	1	19.84	0.294156	0.872791	19656	Centrin 1 OS=Rattus norvegicus OX=10116 GN=Cetn1 PE=4 SV=1	24897.5	22157.7	24734.8	37142.8	18173	25928.5	18387.2	31243.8	45046.1	28112.8	33237.6	27301.8
B3DM90|B3DM90_RAT	5	5	319.95	0.294182	0.872791	67641	Ncstn protein OS=Rattus norvegicus OX=10116 GN=Ncstn PE=1 SV=1	460419	478355	382879	323378	344071	419388	345503	335392	424135	333272	204434	478559
Q66HM2|Q66HM2_RAT	20	1	1150.16	0.294539	0.872791	105020	AP-2 complex subunit alpha OS=Rattus norvegicus OX=10116 GN=Ap2a2 PE=1 SV=1	146235	126623	263862	308642	199769	249084	107711	178059	105516	206079	195819	240444
A0A0G2JZY6|A0A0G2JZY6_RAT;Q5D002|Q5D002_RAT;Q99MI4|Q99MI4_RAT	26	25	1226.88	0.295181	0.872791	268653	Spectrin beta chain OS=Rattus norvegicus OX=10116 GN=Sptbn1 PE=1 SV=1	438619	504515	469868	385728	506147	348768	424409	445136	480400	376848	350902	338331
A0A0G2JSM7|A0A0G2JSM7_RAT	1	1	17.26	0.295885	0.872791	80688	Adducin 1 (Alpha), isoform CRA_b OS=Rattus norvegicus OX=10116 GN=Add1 PE=1 SV=1	20755.9	7444.38	15891.5	18274.1	31756.1	11290.9	34199.5	23943.2	9698.2	27861.6	52868.6	12299.5
P62716|PP2AB_RAT	3	1	118.86	0.297107	0.872791	36123	Serine/threonine-protein phosphatase 2A catalytic subunit beta isoform OS=Rattus norvegicus OX=10116 GN=Ppp2cb PE=2 SV=1	41199	36320.3	33769	32023.6	26399.2	30677.2	31905.4	26259.2	31414.2	33860.1	13675.9	37143.2
B0BMW8|FACE2_RAT	1	1	19.75	0.297313	0.872791	34536	CAAX prenyl protease 2 OS=Rattus norvegicus OX=10116 GN=Rce1 PE=2 SV=1	9469.05	14357.4	0	8697.99	6386.07	25979.9	12421	14929.9	10225.2	19354.8	7487.15	25524.1
A0A0G2K1U5|A0A0G2K1U5_RAT	1	1	71.49	0.297479	0.872791	52089	Reticulophagy regulator 2 OS=Rattus norvegicus OX=10116 GN=Retreg2 PE=1 SV=1	55251.4	42543.8	80542.6	55444.7	55126.5	50299	40840.4	69614.5	65833.4	54151.7	91229.4	82943.7
D3ZSX6|D3ZSX6_RAT	1	1	18.32	0.297699	0.872791	94735	PAX-interacting protein 1 OS=Rattus norvegicus OX=10116 GN=Paxip1 PE=4 SV=2	2.48419e+07	3.54912e+07	1.37226e+07	7.64249e+06	2.99978e+07	1.73477e+07	2.59934e+07	1.43855e+07	9.4823e+06	9.74309e+06	1.20613e+07	1.8112e+07
M0RBS9|M0RBS9_RAT	1	1	16.94	0.297738	0.872791	61574	Sorting nexin family member 27, isoform CRA_a OS=Rattus norvegicus OX=10116 GN=Snx27 PE=1 SV=1	833918	796933	845542	841990	889245	926520	977111	717301	843780	836310	252899	812759
A0A0G2JUL7|A0A0G2JUL7_RAT	5	3	240.02	0.298058	0.872791	49595	Septin 11 OS=Rattus norvegicus OX=10116 GN=Sept11 PE=1 SV=1	141256	84307	266737	273379	297017	69034.9	103584	69873	90115	135884	273178	84062.1
Q5M7T0|Q5M7T0_RAT	1	1	49.75	0.29844	0.872791	43471	Dol-P-Man:Man(5)GlcNAc(2)-PP-Dol alpha-1,3-mannosyltransferase OS=Rattus norvegicus OX=10116 GN=Alg3 PE=2 SV=1	948.705	1184.92	890.502	66.5419	2129.7	189.333	606.085	695.957	792.425	1232.04	103649	443.353
D3ZZR9|D3ZZR9_RAT	3	3	214.39	0.298929	0.872791	15549	Peptidylprolyl isomerase OS=Rattus norvegicus OX=10116 GN=Fkbp2 PE=1 SV=1	891137	474121	735712	826729	917018	951818	627714	889178	797927	945769	1.703e+06	967225
A0A0G2JSZ0|A0A0G2JSZ0_RAT	1	1	31.74	0.298943	0.872791	68596	Calcium channel, voltage-dependent, beta 2 subunit, isoform CRA_d OS=Rattus norvegicus OX=10116 GN=Cacnb2 PE=1 SV=1	38976.1	31633.1	27738.9	29438.5	32057.5	20606.7	40496.8	23379.4	18036.9	25817.9	0	20942.1
M0R4S2|M0R4S2_RAT	2	2	59.28	0.299272	0.872791	21822	Apolipoprotein D OS=Rattus norvegicus OX=10116 GN=Apod PE=3 SV=1	242344	198355	217027	157724	280591	267890	187160	220926	149525	166875	246577	224617
F1LTU4|F1LTU4_RAT	1	1	25.27	0.300316	0.872791	22205	Ribosome assembly factor mrt4 OS=Rattus norvegicus OX=10116 GN=Mrto4 PE=1 SV=2	100934	79859.6	96029.6	152646	125823	109681	79186.7	110958	59987.5	144675	57900.9	114661
F1M403|F1M403_RAT	1	1	30.52	0.300467	0.872791	126509	Ubiquitin-conjugating enzyme E2O OS=Rattus norvegicus OX=10116 GN=Ube2o PE=1 SV=2	10019.4	12929.4	4583.74	7353.94	8324.39	28523.1	7823.3	10853.2	2439.45	11105	26.1537	19475.3
D4A3V2|D4A3V2_RAT	1	1	50.01	0.300557	0.872791	15214	NADH dehydrogenase [ubiquinone] 1 alpha subcomplex subunit 6 OS=Rattus norvegicus OX=10116 GN=Ndufa6 PE=1 SV=1	311746	123513	207114	97907.7	179352	125544	249473	97940	79303.8	119007	133108	123733
A0A0G2JYW3|A0A0G2JYW3_RAT;A0A0G2K9M5|A0A0G2K9M5_RAT	2	2	55.11	0.300793	0.872791	25621	Clathrin light chain OS=Rattus norvegicus OX=10116 GN=Clta PE=1 SV=1	153761	84636	144486	120665	127143	108815	93198.8	107614	75951.3	122009	124002	124536
B0BNM1|NNRE_RAT	2	2	42.28	0.301149	0.872791	31213	NAD(P)H-hydrate epimerase OS=Rattus norvegicus OX=10116 GN=Naxe PE=2 SV=1	36098	17326.9	29778.4	18011.8	26901.1	39720	36198.2	18979	14843.4	19676.6	1552.17	41830
A0A096MK30|A0A096MK30_RAT	7	3	212.7	0.301618	0.872791	67899	Moesin OS=Rattus norvegicus OX=10116 GN=Msn PE=1 SV=1	109109	96235.4	135945	104724	111701	109253	102599	111608	78557.3	60878.8	171199	67191.1
A1L1J8|A1L1J8_RAT	3	1	119.16	0.301626	0.872791	23888	RAB5B, member RAS oncogene family OS=Rattus norvegicus OX=10116 GN=Rab5b PE=1 SV=1	209851	170162	178149	148437	198105	170099	171130	139739	186572	148422	168107	182508
A0A0G2K4C6|A0A0G2K4C6_RAT	4	4	362.76	0.302051	0.872791	64023	Malic enzyme OS=Rattus norvegicus OX=10116 GN=Me3 PE=3 SV=1	830675	456072	740040	555595	372236	460606	661738	258229	306857	370261	727374	474733
Q6IN39|Q6IN39_RAT	15	15	784.36	0.302866	0.872946	81551	Hsd17b4 protein OS=Rattus norvegicus OX=10116 GN=Hsd17b4 PE=1 SV=1	453856	340885	563331	439276	426613	1.21802e+06	759754	612874	432713	750294	642448	769831
P52481|CAP2_RAT	3	1	123.06	0.302981	0.872946	53164	Adenylyl cyclase-associated protein 2 OS=Rattus norvegicus OX=10116 GN=Cap2 PE=1 SV=1	175891	149497	163995	166766	188395	137987	180505	168433	149379	172641	60350.5	126286
Q9Z2Z8|DHCR7_RAT	2	2	71.35	0.303392	0.872946	54861	7-dehydrocholesterol reductase OS=Rattus norvegicus OX=10116 GN=Dhcr7 PE=1 SV=1	145640	130387	156802	121365	169869	188346	115091	148828	115805	114680	165228	161659
A0A0G2QC25|A0A0G2QC25_RAT;M0RCE9|M0RCE9_RAT	2	2	99.07	0.303819	0.872946	228113	Voltage-dependent L-type calcium channel subunit alpha OS=Rattus norvegicus OX=10116 GN=Cacna1c PE=1 SV=1	181100	191024	194697	199532	191572	164258	204052	138411	155352	147894	201980	195822
A0A097PE04|A0A097PE04_RAT	1	1	18.97	0.304887	0.87363	26048	Cytochrome c oxidase subunit 2 OS=Rattus norvegicus OX=10116 GN=COX2 PE=3 SV=1	118280	72633.2	61587.8	36747.8	36581	98918.4	87771.8	28945.5	50285.1	61163.2	0	58542.4
E9PTX9|E9PTX9_RAT;Q9R1N0|Q9R1N0_RAT;Q9Z267|Q9Z267_RAT	4	4	177.74	0.304915	0.87363	130968	Solute carrier family 12 member 2 OS=Rattus norvegicus OX=10116 GN=Slc12a2 PE=1 SV=1	130746	128977	92684.7	115796	142575	192161	123490	94554.7	73116.3	116033	129086	152097
A0A0G2JVD2|A0A0G2JVD2_RAT	1	1	28.12	0.305799	0.874541	48763	Solute carrier family 25 member 23 OS=Rattus norvegicus OX=10116 GN=Slc25a23 PE=1 SV=1	63687.2	41865.9	28195.8	24208.5	42020.3	25751.4	38499.2	20228.6	25160.9	19006.4	39278	35994.7
Q32Q06|AP1M1_RAT	1	1	41.45	0.306998	0.874541	48697	AP-1 complex subunit mu-1 OS=Rattus norvegicus OX=10116 GN=Ap1m1 PE=1 SV=3	35773.6	37732.6	43825.8	58040.4	43622.6	42743.5	45498.1	50856	36351.8	68163.2	42537.3	54088.1
A0A0G2K261|A0A0G2K261_RAT	2	2	186.37	0.307524	0.874541	113688	Isoleucyl-tRNA synthetase 2, mitochondrial OS=Rattus norvegicus OX=10116 GN=Iars2 PE=1 SV=1	209304	107533	133976	89840.7	111545	104581	212252	56469.5	104735	76018.3	87502.4	92809.5
M0RB67|M0RB67_RAT	1	1	40.76	0.307536	0.874541	45240	Peptidylprolyl isomerase D-like 1 OS=Rattus norvegicus OX=10116 GN=Ppidl1 PE=4 SV=2	45691.9	54722.6	37809.5	42672.8	34576.6	37126.3	47367.3	36957	48726.2	43446.7	343344	40202.1
A0A023ILN6|A0A023ILN6_RAT	1	1	16.54	0.307565	0.874541	20909	RT1-DMa (Fragment) OS=Rattus norvegicus OX=10116 GN=DMA1 PE=2 SV=1	311101	274383	525682	311733	449837	185686	279786	168999	242530	215097	468336	269373
A0A1W2Q6G8|A0A1W2Q6G8_RAT	3	2	131.53	0.307808	0.874541	29080	Mitochondrial carrier 1 (Fragment) OS=Rattus norvegicus OX=10116 GN=Mtch1 PE=1 SV=1	489527	408141	432294	290176	454406	424358	446535	425028	268774	299260	367544	416887
F8WG67|F8WG67_RAT	1	1	34.53	0.30857	0.874896	41398	Acyl-CoA thioesterase 7, isoform CRA_a OS=Rattus norvegicus OX=10116 GN=Acot7 PE=1 SV=2	31641	37302.7	36157.2	75868	78069	116735	66325.2	61222.2	15038.4	78341.5	5965.17	48935.4
Q6MFX8|Q6MFX8_RAT;B5D5S8|B5D5S8_RAT;A0A0G2JUQ1|A0A0G2JUQ1_RAT	11	11	683.14	0.309216	0.874896	109219	Gamma-aminobutyric acid (GABA) B receptor 1 OS=Rattus norvegicus OX=10116 GN=Gabbr1 PE=1 SV=1	1.59222e+06	1.45594e+06	1.4412e+06	1.00444e+06	1.31135e+06	1.06209e+06	957635	923617	1.42237e+06	988457	1.1456e+06	1.54817e+06
B0BMY8|B0BMY8_RAT;A0A0G2K0N8|A0A0G2K0N8_RAT;A0A0G2K9I5|A0A0G2K9I5_RAT	3	3	261.36	0.309338	0.874896	15376	Histone H3 OS=Rattus norvegicus OX=10116 GN=H3f3b PE=2 SV=1	3.3015e+06	2.07836e+06	3.66938e+06	1.81479e+06	1.09933e+06	1.54692e+06	1.87677e+06	1.96767e+06	3.20716e+06	786981	1.46227e+06	927586
Q7TNK0|SERC1_RAT;Q6QI17|Q6QI17_RAT	3	3	85.24	0.309651	0.874896	51546	Serine incorporator 1 OS=Rattus norvegicus OX=10116 GN=Serinc1 PE=1 SV=1	168102	137668	198386	175825	205563	202296	135165	129187	99067.1	135562	298338	166314
Q9R1K8|GRP1_RAT	1	1	29.41	0.311619	0.87493	91384	RAS guanyl-releasing protein 1 OS=Rattus norvegicus OX=10116 GN=Rasgrp1 PE=1 SV=1	97246.4	88931.3	128901	100455	77802.8	87674.6	43778.6	101006	95905.7	112039	17474.8	120299
A0A0G2JVI9|A0A0G2JVI9_RAT	1	1	19.05	0.311675	0.87493	109999	Contactin-4 OS=Rattus norvegicus OX=10116 GN=Cntn4 PE=4 SV=1	75303.2	78007.5	71113.4	82265.3	64757.8	65237.9	69283.3	61517.1	80765.1	99099.5	158119	68916.4
A0A0G2K103|A0A0G2K103_RAT	1	1	23.42	0.311923	0.87493	59133	Serine palmitoyltransferase 2 OS=Rattus norvegicus OX=10116 GN=Sptlc2 PE=1 SV=1	69173.9	34519.6	71294.9	56630.8	64632.9	60281.3	33276.9	59182.9	37704.5	45796.1	69858.4	57031.2
D4ADL7|D4ADL7_RAT	1	1	41.94	0.312638	0.87493	44340	Xyloside xylosyltransferase 1 OS=Rattus norvegicus OX=10116 GN=Xxylt1 PE=4 SV=1	56089	55977.9	53510.4	52259.4	51679.1	69153.6	34437.6	55304.2	60941.2	64795.5	5683	61194.1
D4A7R3|D4A7R3_RAT	2	1	58.12	0.312928	0.87493	229367	Nucleoporin 205 OS=Rattus norvegicus OX=10116 GN=Nup205 PE=1 SV=1	3.1269e+06	3.11867e+06	2.19192e+06	1.80122e+06	2.90404e+06	1.71644e+06	1.97484e+06	1.83834e+06	3.16546e+06	1.84026e+06	1.30782e+06	2.41931e+06
Q5RJQ8|CAHM2_RAT	1	1	32.59	0.313461	0.87493	36365	Calcium homeostasis modulator protein 2 OS=Rattus norvegicus OX=10116 GN=Calhm2 PE=2 SV=1	31054.4	3208.97	8811.62	0	0	0	0	0	0	0	34205.8	0
A0A0G2K6A2|A0A0G2K6A2_RAT	2	2	50.76	0.31381	0.87493	62574	Tyrosine-protein phosphatase non-receptor type 9 OS=Rattus norvegicus OX=10116 GN=Ptpn9 PE=1 SV=1	20556.1	45767.9	23290.8	27827.7	28807.7	47421.8	28829.9	40572.9	20865.7	4848.8	43131.1	16682.3
F1M855|F1M855_RAT;A0A0G2JVC0|A0A0G2JVC0_RAT	4	4	227.74	0.314181	0.87493	95359	Glutamate receptor ionotropic, kainate 2 OS=Rattus norvegicus OX=10116 GN=Grik2 PE=3 SV=3	265955	208171	164670	115858	179698	135815	211707	148426	212307	141179	463279	227551
M0R531|M0R531_RAT	1	1	27.14	0.314623	0.87493	34336	Protein lifeguard 2-like OS=Rattus norvegicus OX=10116 GN=LOC102551901 PE=3 SV=2	58440.3	23014.5	45416.2	47034.1	75233.6	80408.6	61477.2	78818.7	23942.6	80693.3	105187	117141
F1MA14|F1MA14_RAT	1	1	17.46	0.314629	0.87493	123759	Guanylate cyclase OS=Rattus norvegicus OX=10116 GN=Gucy2g PE=3 SV=1	739041	788541	984922	413068	1.18704e+06	405213	790736	1.52702e+06	714672	654125	1.06619e+06	779657
Q9JM15|S38A1_RAT	1	1	36.17	0.315182	0.87493	54381	Sodium-coupled neutral amino acid transporter 1 OS=Rattus norvegicus OX=10116 GN=Slc38a1 PE=1 SV=1	121978	93468.3	43516.9	46407.6	141208	107348	89265.5	127562	86577.3	93153.9	142289	109004
D4A5W8|D4A5W8_RAT	1	1	40.92	0.315331	0.87493	58175	CDP-diacylglycerol--glycerol-3-phosphate 3-phosphatidyltransferase OS=Rattus norvegicus OX=10116 GN=Pgs1 PE=3 SV=2	78869.4	65212.9	53263	49422.6	38660.3	72103.4	54594.2	51733.6	57332.1	54043.4	5333.89	61371.4
A0A482IDN3|A0A482IDN3_RAT	7	7	303.84	0.315691	0.87493	61088	Hsp60 OS=Rattus norvegicus OX=10116 GN=Hspd1 PE=2 SV=1	302795	176578	229398	171975	195795	230658	286951	95560.2	124898	162891	225932	226467
D4AD89|D4AD89_RAT	2	2	114.19	0.315988	0.87493	106319	Seizure-related 6 homolog-like OS=Rattus norvegicus OX=10116 GN=Sez6l PE=4 SV=3	170354	154144	283727	291373	187603	278559	144700	161788	102108	217107	273864	238872
M0RAM5|M0RAM5_RAT	3	3	86.17	0.316531	0.87493	22312	Glutathione peroxidase OS=Rattus norvegicus OX=10116 GN=Gpx1 PE=1 SV=1	79390.3	71368.6	81732.9	67674.5	90331.5	66540.6	60368	74427.8	67977	63379.6	92357.3	63244.8
D3ZP47|D3ZP47_RAT	1	1	55.66	0.316851	0.87493	14173	Phosphohistidine phosphatase 1 OS=Rattus norvegicus OX=10116 GN=Phpt1 PE=1 SV=1	300724	236082	302520	358236	195970	328710	308728	273721	228172	375934	690046	312014
A0A0G2K1D2|A0A0G2K1D2_RAT	5	4	282.76	0.316964	0.87493	58045	RAP1, GTP-GDP dissociation stimulator 1 (Predicted), isoform CRA_a OS=Rattus norvegicus OX=10116 GN=Rap1gds1 PE=1 SV=1	237720	211334	230364	337505	194861	333648	264177	184455	97568.3	255093	270916	237450
A0JN17|A0JN17_RAT	3	2	121.12	0.317717	0.875695	21709	V-Ki-ras2 Kirsten rat sarcoma viral oncogene homolog OS=Rattus norvegicus OX=10116 GN=Kras PE=2 SV=1	129164	147214	164202	162851	164851	156924	125046	156960	106891	195214	117639	147340
P15650|ACADL_RAT	1	1	97.79	0.318101	0.875695	48242	Long-chain specific acyl-CoA dehydrogenase, mitochondrial OS=Rattus norvegicus OX=10116 GN=Acadl PE=1 SV=1	15226.3	36783	177508	143327	153881	175907	161139	142827	162101	150266	68457.3	166088
F1LUV9|F1LUV9_RAT	15	1	1260.66	0.318712	0.87619	92377	Neural cell adhesion molecule 1 OS=Rattus norvegicus OX=10116 GN=Ncam1 PE=1 SV=3	114844	135075	135957	104408	241304	147824	103818	161919	70340.9	136779	156800	101964
Q63011|Q63011_RAT;Q62670|Q62670_RAT;Q63223|Q63223_RAT	7	1	373.81	0.320028	0.877294	15953	Zero beta-globin (Fragment) OS=Rattus norvegicus OX=10116 PE=3 SV=1	52404.5	95586.7	61274.9	61231.9	82865.5	105357	46388.9	57171.3	51194.8	41622.5	108975	81423.2
F1LSY2|F1LSY2_RAT	6	6	408.13	0.320511	0.877294	52663	Neuronal pentraxin receptor OS=Rattus norvegicus OX=10116 GN=Nptxr PE=1 SV=1	374066	585223	884846	809202	727732	940983	387385	618365	298105	1.02999e+06	310282	909186
B2RYC9|B2RYC9_RAT	6	5	330.41	0.320777	0.877294	57854	Glucosylceramidase OS=Rattus norvegicus OX=10116 GN=Gba PE=1 SV=1	389627	273795	472395	472860	422698	591361	349855	384698	287956	471321	50400.1	605290
D3Z956|D3Z956_RAT	1	1	29.76	0.321155	0.877294	36712	Retinaldehyde binding protein 1 (Predicted), isoform CRA_a OS=Rattus norvegicus OX=10116 GN=Rlbp1 PE=4 SV=1	9224.03	7123.13	10.8218	1395.6	3329.34	6733.5	4956.59	9899.25	2836.75	4095.29	5941.07	5026.97
Q5PQJ9|CC175_RAT	1	1	14.96	0.321266	0.877294	97287	Coiled-coil domain-containing protein 175 OS=Rattus norvegicus OX=10116 GN=Ccdc175 PE=1 SV=2	56176.2	72002.7	94872.6	124315	39992	146327	99344.3	62969	75811.6	136943	190491	113933
P23928|CRYAB_RAT	1	1	17.75	0.322523	0.877812	20076	Alpha-crystallin B chain OS=Rattus norvegicus OX=10116 GN=Cryab PE=1 SV=1	28516.9	23726.6	26248.9	27090.4	55021.7	34930.5	28633.3	34824.7	12320.7	16634.4	45098.3	23600.2
B2RYK4|B2RYK4_RAT	2	2	67.07	0.32256	0.877812	46580	Similar to RIKEN cDNA 1200007B05 OS=Rattus norvegicus OX=10116 GN=Slc25a46 PE=1 SV=1	203415	138958	169443	107091	136807	147599	138227	142228	105724	127501	145618	142596
Q5XHZ0|TRAP1_RAT	2	1	184.48	0.322749	0.877812	80639	Heat shock protein 75 kDa, mitochondrial OS=Rattus norvegicus OX=10116 GN=Trap1 PE=1 SV=1	262407	206074	187830	210967	282182	217053	234626	192821	162737	179218	270849	198327
A0A0G2K2B3|A0A0G2K2B3_RAT	1	1	18.49	0.323572	0.878323	77157	Far upstream element-binding protein 2 OS=Rattus norvegicus OX=10116 GN=Khsrp PE=1 SV=1	69041.3	166078	61683.1	113464	63715.8	264771	79790.2	56610.6	94647.4	78235.2	23057.8	178100
Q9ERH3|WDR7_RAT	2	2	58.08	0.324434	0.878323	165595	WD repeat-containing protein 7 OS=Rattus norvegicus OX=10116 GN=Wdr7 PE=1 SV=1	128902	121696	97530.3	94482.8	100298	118630	85998.5	96703.5	87163.3	87970.9	129986	118474
Q64566|AT2C1_RAT	1	1	15.8	0.325003	0.878323	101519	Calcium-transporting ATPase type 2C member 1 OS=Rattus norvegicus OX=10116 GN=Atp2c1 PE=2 SV=1	174160	218321	159916	139826	106650	160856	143436	154291	166160	127616	63044.9	162623
P15431|GBRB1_RAT	6	2	477.63	0.325357	0.878323	54323	Gamma-aminobutyric acid receptor subunit beta-1 OS=Rattus norvegicus OX=10116 GN=Gabrb1 PE=1 SV=1	1.0572e+06	840933	993642	694104	899765	518961	799244	573248	729902	539709	894382	769834
M0RAQ6|M0RAQ6_RAT	17	1	1480.44	0.32574	0.878323	100919	Hexokinase-1 OS=Rattus norvegicus OX=10116 GN=Hk1 PE=1 SV=2	1.65506e+06	1.20882e+06	1.005e+06	646373	1.02014e+06	865139	1.22811e+06	726195	925991	613747	788123	1.03353e+06
A0A0G2JVL6|A0A0G2JVL6_RAT;F7EXQ7|F7EXQ7_RAT	5	5	249.03	0.327617	0.878323	20408	NADH dehydrogenase [ubiquinone] 1 alpha subcomplex subunit 8 OS=Rattus norvegicus OX=10116 GN=Ndufa8 PE=1 SV=1	1.83339e+06	1.08583e+06	1.07727e+06	603694	1.06493e+06	720313	1.28901e+06	977497	764497	699851	532222	805664
Q5M7A7|CNRP1_RAT	3	2	90.12	0.328673	0.878323	18818	CB1 cannabinoid receptor-interacting protein 1 OS=Rattus norvegicus OX=10116 GN=Cnrip1 PE=1 SV=1	85734.8	59438.3	81719.6	103582	111821	77915.9	71863	63008.8	40276.2	79628.6	141114	55441.6
D4A9P9|D4A9P9_RAT	3	3	140.27	0.330385	0.878323	56968	Gup1, glycerol uptake/transporter homolog (Yeast) (Predicted) OS=Rattus norvegicus OX=10116 GN=Hhatl PE=3 SV=1	89361.9	78775.2	93842.1	100733	120457	124557	71809.2	135358	63884.3	99573.8	28599.8	125540
A0A0G2JUM3|A0A0G2JUM3_RAT	1	1	44.1	0.330462	0.878323	45887	RP2 activator of ARL3 GTPase OS=Rattus norvegicus OX=10116 GN=Rp2 PE=1 SV=1	3.55438e+06	3.25258e+06	1.37838e+06	1.56166e+06	1.39209e+06	1.97645e+06	2.49576e+06	1.0182e+06	2.81945e+06	1.24935e+06	41199.7	2.77475e+06
A0A0G2JTM6|A0A0G2JTM6_RAT	1	1	19.05	0.330837	0.878323	79336	DEAH-box helicase 35 OS=Rattus norvegicus OX=10116 GN=Dhx35 PE=4 SV=1	268154	291268	137535	201464	217903	248903	154969	302272	349697	224390	305479	283646
A0A0G2K1Q9|A0A0G2K1Q9_RAT;A0A0G2K161|A0A0G2K161_RAT	9	6	335.74	0.331811	0.878323	103085	Erythrocyte membrane protein band 4.1-like 3 OS=Rattus norvegicus OX=10116 GN=Epb41l3 PE=1 SV=1	765929	755492	797568	804973	754037	772909	745052	810075	613658	721188	166078	980025
D3ZL85|D3ZL85_RAT	1	1	26.84	0.331938	0.878323	31452	Cytochrome c heme lyase OS=Rattus norvegicus OX=10116 GN=Hccs PE=1 SV=1	68968.4	30827.9	48029.8	17046.9	36369.6	38052.4	77211.5	47013.7	30407.7	39494.4	50718.4	44061.9
Q5XIC2|ECSIT_RAT	1	1	36.42	0.332161	0.878323	49873	Evolutionarily conserved signaling intermediate in Toll pathway, mitochondrial OS=Rattus norvegicus OX=10116 GN=Ecsit PE=1 SV=1	112443	83723.1	75811.6	51409.2	68955.2	46072.5	57241.6	59039.5	45182.6	53873.8	97381.4	50849.1
Q5YLM1|DGLA_RAT	2	2	38.53	0.332539	0.878323	116767	Sn1-specific diacylglycerol lipase alpha OS=Rattus norvegicus OX=10116 GN=Dagla PE=1 SV=1	235850	325658	227738	332729	299446	151092	217178	208224	189504	240182	321088	149689
O35112|CD166_RAT	11	11	588.47	0.333101	0.878323	65665	CD166 antigen OS=Rattus norvegicus OX=10116 GN=Alcam PE=1 SV=1	1.42559e+06	1.58262e+06	1.90866e+06	1.25748e+06	1.1871e+06	1.18031e+06	1.03949e+06	1.18929e+06	1.76262e+06	1.2016e+06	949878	1.46285e+06
F1LSR8|F1LSR8_RAT	7	7	306.04	0.334473	0.878323	123569	Voltage-dependent calcium channel subunit alpha-2/delta-3 OS=Rattus norvegicus OX=10116 GN=Cacna2d3 PE=1 SV=3	237180	264953	259923	219487	269967	181510	221681	234377	213757	227802	54430.8	273922
A0A0G2K0K8|A0A0G2K0K8_RAT	1	1	37.1	0.335451	0.878323	162389	Ral GTPase-activating protein subunit beta OS=Rattus norvegicus OX=10116 GN=Ralgapb PE=1 SV=1	16481.7	22861.4	33319.6	11650.7	20450.4	24323.4	15871	25653.3	20820.5	18874.7	1143.8	18953.4
F1LXP8|F1LXP8_RAT	1	1	24.65	0.335558	0.878323	75237	Rho GTPase activating protein 18 (Predicted), isoform CRA_a OS=Rattus norvegicus OX=10116 GN=Arhgap18 PE=1 SV=2	142307	118531	158427	98197.8	255149	169328	163964	153090	77362.2	106580	144849	129812
Q9R066|CXAR_RAT	4	4	93.48	0.336388	0.878323	40493	Coxsackievirus and adenovirus receptor homolog OS=Rattus norvegicus OX=10116 GN=Cxadr PE=1 SV=2	395189	330885	405034	273132	307314	266748	240306	294218	392022	265858	245255	341649
M0RAX4|M0RAX4_RAT	3	3	122.85	0.337134	0.878323	39440	Guanine nucleotide-binding protein subunit beta-5 OS=Rattus norvegicus OX=10116 GN=Gnb5 PE=4 SV=2	144226	135323	125501	111719	159507	150549	158194	140886	112182	117699	69667.8	144418
F1LPK7|F1LPK7_RAT;Q562B2|Q562B2_RAT	4	1	145.83	0.339078	0.878323	71217	Plastin 3 (T-isoform), isoform CRA_a OS=Rattus norvegicus OX=10116 GN=Pls3 PE=1 SV=2	4542.41	3856.77	6561.18	6140.25	10032.9	5127.35	8508.18	4906.27	3208.91	3590.35	4420.56	5256.21
A0A0G2KBC7|A0A0G2KBC7_RAT	3	3	222.04	0.339557	0.878323	94377	ATP-dependent 6-phosphofructokinase OS=Rattus norvegicus OX=10116 GN=Pfkm PE=1 SV=1	106606	69907.1	100110	167894	117923	145825	121317	84655.1	40206.6	126895	107926	104505
B2RYS8|B2RYS8_RAT	3	3	233.38	0.339579	0.878323	22058	NADH dehydrogenase [ubiquinone] 1 beta subcomplex subunit 8, mitochondrial OS=Rattus norvegicus OX=10116 GN=Ndufb8 PE=1 SV=1	702469	470603	505753	275956	446439	321182	585560	483978	310214	359135	111959	363816
Q9QYC6|GPR37_RAT	3	3	221.93	0.339643	0.878323	68514	Prosaposin receptor GPR37 OS=Rattus norvegicus OX=10116 GN=Gpr37 PE=2 SV=1	548115	476935	350055	328182	402831	343430	538947	254242	322922	277453	298315	463799
A0A0G2K428|A0A0G2K428_RAT	2	2	45.22	0.339874	0.878323	140438	Dynactin subunit 1 OS=Rattus norvegicus OX=10116 GN=Dctn1 PE=1 SV=1	48295.5	92621	44483.4	72902.7	58148.4	81641	53943.3	46141	71360.8	60225.6	30373.6	72177.9
P61227|RAP2B_RAT;A0A0G2JTW1|A0A0G2JTW1_RAT	4	4	233	0.340597	0.878323	20719	Ras-related protein Rap-2b OS=Rattus norvegicus OX=10116 GN=Rap2b PE=2 SV=1	439141	486303	588313	379994	431267	382869	492778	332647	392085	422391	328935	487963
G3V7G1|G3V7G1_RAT	1	1	21.56	0.340921	0.878323	63779	High affinity choline transporter 1 OS=Rattus norvegicus OX=10116 GN=Slc5a7 PE=3 SV=1	94630.1	87237.1	107016	13544.1	119175	92600.3	101579	101883	68340.9	86580	132876	133721
M0RC17|M0RC17_RAT	1	1	19.26	0.341009	0.878323	136666	Cell adhesion molecule L1-like OS=Rattus norvegicus OX=10116 GN=Chl1 PE=1 SV=2	89239	72229	110538	137895	105886	134791	85107.3	83302.8	49457.9	105865	142021	93671.6
G3V746|G3V746_RAT;A0A0G2KA46|A0A0G2KA46_RAT	5	4	200.18	0.34122	0.878323	167634	Glutamate receptor ionotropic, NMDA 2B OS=Rattus norvegicus OX=10116 GN=Grin2b PE=1 SV=1	399379	355687	289067	181522	340622	196203	306245	191381	258930	171865	250255	286963
D4A0T8|D4A0T8_RAT	4	4	244.17	0.341431	0.878323	38925	Dehydrogenase/reductase 7 OS=Rattus norvegicus OX=10116 GN=Dhrs7 PE=1 SV=3	607615	505790	637227	607087	528465	722062	516227	557188	495461	631149	87794.5	797450
F1M8K0|F1M8K0_RAT	2	2	110.57	0.341552	0.878323	96988	Dystroglycan 1 OS=Rattus norvegicus OX=10116 GN=Dag1 PE=1 SV=1	130195	100563	24921.5	73403.5	117092	113323	108446	126612	68816.5	103776	133794	123187
B6DYP8|B6DYP8_RAT;A0A0G2JVT2|A0A0G2JVT2_RAT;A0A0G2JTB1|A0A0G2JTB1_RAT;Q6AXY0|GSTA6_RAT	3	3	76.03	0.342109	0.878323	25360	Glutathione S-transferase OS=Rattus norvegicus OX=10116 GN=Gsta1 PE=2 SV=1	188327	134642	164498	190948	226792	236002	172915	161156	89004.5	155620	252259	167223
A0A0G2JTD9|A0A0G2JTD9_RAT	1	1	47.23	0.343018	0.878323	23541	RAB17, member RAS oncogene family OS=Rattus norvegicus OX=10116 GN=Rab17 PE=1 SV=1	120579	114226	114420	143762	98853.7	134774	122195	102849	104761	204678	196143	128191
Q5XII0|EPDR1_RAT	4	4	230.72	0.343079	0.878323	26022	Mammalian ependymin-related protein 1 OS=Rattus norvegicus OX=10116 GN=Epdr1 PE=1 SV=1	742588	558790	854063	671462	728780	1.00748e+06	765282	769240	668211	867726	883970	1.10407e+06
A0A0H2UHA7|A0A0H2UHA7_RAT	8	8	279	0.343153	0.878323	83308	Solute carrier family 15 (H+/peptide transporter), member 2, isoform CRA_a OS=Rattus norvegicus OX=10116 GN=Slc15a2 PE=1 SV=1	601423	473427	291084	228248	534385	420446	469420	286287	327773	232377	262321	487194
D3ZUD8|D3ZUD8_RAT	1	1	47.79	0.343888	0.878323	70778	Transmembrane 9 superfamily member OS=Rattus norvegicus OX=10116 GN=Tm9sf3 PE=1 SV=2	260660	197666	377550	306343	135614	223346	237205	213628	127120	181265	329100	137849
A0A0G2K1M8|A0A0G2K1M8_RAT	2	1	78.83	0.343893	0.878323	81467	Prolyl endopeptidase OS=Rattus norvegicus OX=10116 GN=Prep PE=1 SV=1	9049.08	11875.9	2074.04	7534.32	3266.95	9031.09	2484.65	3437.82	7372.12	4111.27	6443.39	4296.52
Q505J5|Q505J5_RAT	1	1	33.25	0.344377	0.878323	48580	Synaptotagmin XI OS=Rattus norvegicus OX=10116 GN=Syt11 PE=2 SV=1	15255.5	4640.97	69721.1	6511.49	47585.4	33826.7	28645.2	11609	9529.93	17704.6	0	36301.7
Q0GLB5|Q0GLB5_RAT;F1LPW1|F1LPW1_RAT	15	14	940.36	0.344393	0.878323	90556	DPPY splice variant d OS=Rattus norvegicus OX=10116 GN=Dpp10 PE=2 SV=1	2.09559e+06	836483	2.23184e+06	1.70235e+06	1.97735e+06	1.60677e+06	1.54115e+06	796959	961925	1.58203e+06	1.26409e+06	2.43784e+06
M0RC85|M0RC85_RAT	1	1	15.18	0.344616	0.878323	54966	Centrobin, centriole duplication and spindle assembly protein OS=Rattus norvegicus OX=10116 GN=Cntrob PE=1 SV=1	2.05563e+06	2.01976e+06	1.56656e+06	1.26225e+06	2.26549e+06	1.79417e+06	1.57832e+06	1.55256e+06	1.49435e+06	1.24085e+06	1.55824e+06	2.30508e+06
A0A0G2JUJ9|A0A0G2JUJ9_RAT	2	2	51.52	0.346323	0.878323	88061	SEC63 homolog, protein translocation regulator OS=Rattus norvegicus OX=10116 GN=Sec63 PE=1 SV=1	45869.8	39384.4	52521.2	44517.8	49177.6	61592.6	40029.9	57149.1	26336.8	54673.5	27181.3	55394.3
F7EN52|F7EN52_RAT;A0A0G2JWG7|A0A0G2JWG7_RAT	8	8	339.42	0.34644	0.878323	57120	Cyp46a1 protein OS=Rattus norvegicus OX=10116 GN=Cyp46a1 PE=2 SV=2	388376	335117	513658	526282	550900	386836	286282	527312	274192	568539	357463	366556
D3ZSY8|D3ZSY8_RAT	1	1	46.99	0.34696	0.878323	87109	TBC1 domain family, member 10b OS=Rattus norvegicus OX=10116 GN=Tbc1d10b PE=1 SV=1	23340.2	29502.7	23491.2	22651.3	31431.2	25993.7	18136.7	29179.1	12377.3	22514.3	37599.7	20082.9
P63138|GBRB2_RAT	8	3	568.18	0.347165	0.878323	54826	Gamma-aminobutyric acid receptor subunit beta-2 OS=Rattus norvegicus OX=10116 GN=Gabrb2 PE=1 SV=1	2.29426e+06	1.83608e+06	1.71728e+06	1.32398e+06	1.41168e+06	990447	1.66856e+06	868935	1.56967e+06	1.01599e+06	1.23673e+06	1.74327e+06
B2RYJ5|B2RYJ5_RAT	1	1	24.04	0.347382	0.878323	60307	Tmprss13 protein OS=Rattus norvegicus OX=10116 GN=Tmprss13 PE=2 SV=1	2566.17	12521.8	1037.61	1292.99	882.27	3496.48	8276.09	5530.53	5791.1	3411.38	624.356	6479.96
P31596|EAA2_RAT;A0A159KIH4|A0A159KIH4_RAT;I1T7F1|I1T7F1_RAT;G3V6R0|G3V6R0_RAT;Q8R4I5|Q8R4I5_RAT;Q6PUA8|Q6PUA8_RAT	13	13	1370.06	0.347486	0.878323	62579	Excitatory amino acid transporter 2 OS=Rattus norvegicus OX=10116 GN=Slc1a2 PE=1 SV=2	1.53695e+07	1.71484e+07	2.50829e+07	2.38822e+07	3.68572e+07	3.37564e+07	2.02111e+07	1.99792e+07	6.17663e+06	2.59667e+07	3.1548e+07	1.91539e+07
A0A0G2K7A6|A0A0G2K7A6_RAT;A0A0G2JX52|A0A0G2JX52_RAT	4	4	163.92	0.347611	0.878323	74310	Transporter OS=Rattus norvegicus OX=10116 GN=Slc6a7 PE=1 SV=1	191533	237513	243042	209960	312294	132498	158229	137153	182152	188702	327776	138435
A0A0G2K327|A0A0G2K327_RAT	1	1	33.68	0.348025	0.878323	108903	Oxysterol-binding protein OS=Rattus norvegicus OX=10116 GN=Osbpl1a PE=1 SV=1	18315.4	23716.2	9114.95	19745.1	21706.9	25704	18924.8	23302.9	24842.2	26720.9	18584.9	21142
A0A0A1G491|A0A0A1G491_RAT	1	1	37.24	0.348307	0.878323	38574	NADH-ubiquinone oxidoreductase chain 2 OS=Rattus norvegicus OX=10116 GN=ND2 PE=3 SV=1	327739	262083	182003	121705	127862	164341	234739	217981	254556	137764	0	136875
Q6AZ61|LMBD1_RAT	1	1	37.05	0.348413	0.878323	61663	Probable lysosomal cobalamin transporter OS=Rattus norvegicus OX=10116 GN=Lmbrd1 PE=1 SV=1	12854.9	11235.2	5356.31	0	2992.69	45462.3	15313.2	15640.3	9983.43	10409.8	1940.24	30762.1
A0A0G2K459|A0A0G2K459_RAT	3	3	284.14	0.349222	0.878323	34420	Mitochondrial carrier 2 OS=Rattus norvegicus OX=10116 GN=Mtch2 PE=1 SV=1	1.58427e+06	1.49878e+06	1.30843e+06	1.09848e+06	882515	1.33135e+06	1.7205e+06	873613	960476	956978	1.08033e+06	1.22306e+06
A0A0G2JVE6|A0A0G2JVE6_RAT	1	1	37.91	0.349314	0.878323	109765	Aminopeptidase OS=Rattus norvegicus OX=10116 GN=Anpep PE=1 SV=1	12045.5	29441.4	1443.12	46.2145	11920.1	48745.1	8652.13	15979.5	9366.37	22866.3	20079.1	12388.7
P14604|ECHM_RAT	3	3	287.83	0.349463	0.878323	31895	Enoyl-CoA hydratase, mitochondrial OS=Rattus norvegicus OX=10116 GN=Echs1 PE=1 SV=1	917951	382980	686981	619185	679348	504762	673466	261354	319167	444148	1.0531e+06	476453
Q5HZE2|T120A_RAT	2	2	29.78	0.35	0.878323	41087	Transmembrane protein 120A OS=Rattus norvegicus OX=10116 GN=Tmem120a PE=2 SV=1	40416.8	13633	42041.6	18603.7	44302.8	17535.2	9900.42	12868.9	13918	8887.13	128217	10673.1
F1LSH6|F1LSH6_RAT;A0A0H2UHH6|A0A0H2UHH6_RAT;Q9QZW7|Q9QZW7_RAT	5	3	261.09	0.350721	0.878323	102048	Potassium/sodium hyperpolarization-activated cyclic nucleotide-gated channel 1 OS=Rattus norvegicus OX=10116 GN=Hcn1 PE=4 SV=1	432640	427601	386522	290873	408433	442976	481548	323494	271120	305925	377147	411445
A0A0A0MXV8|A0A0A0MXV8_RAT;Q9QY85|Q9QY85_RAT	4	4	270.66	0.351185	0.878323	106667	Gamma-aminobutyric acid type B receptor subunit 2 OS=Rattus norvegicus OX=10116 GN=Gabbr2 PE=1 SV=1	1.11356e+06	1.23156e+06	892579	604654	1.10513e+06	786280	825874	626304	909238	603794	829246	1.15332e+06
D3ZHY9|D3ZHY9_RAT	1	1	29.06	0.351282	0.878323	90396	RAS protein activator like 1 (GAP1 like) (Predicted) OS=Rattus norvegicus OX=10116 GN=Rasal1 PE=4 SV=2	160735	177929	153355	167716	132276	203062	146914	169254	127308	185850	31035.6	197144
A0A0G2JVZ6|A0A0G2JVZ6_RAT	10	10	482.3	0.352153	0.878323	116821	Integrin subunit alpha V OS=Rattus norvegicus OX=10116 GN=Itgav PE=1 SV=1	1.41974e+06	1.2227e+06	851279	666370	1.30655e+06	926562	1.05906e+06	798633	931731	848880	658187	1.15717e+06
O35567|PUR9_RAT	2	2	77.66	0.352254	0.878323	64681	Bifunctional purine biosynthesis protein PURH OS=Rattus norvegicus OX=10116 GN=Atic PE=1 SV=2	39835.1	36345.6	40628.4	46925.8	45593.7	58888.3	47621.3	37285.3	32713.3	45793.1	12455.9	57216
D3ZF54|D3ZF54_RAT	2	2	58.02	0.352697	0.878323	79730	Anoctamin OS=Rattus norvegicus OX=10116 GN=Ano10 PE=1 SV=2	61079.2	90486.4	75477.6	94612.2	77759.2	139752	61989.4	69956.7	30380.7	74105.9	128768	90545.3
G3V6L4|G3V6L4_RAT;A0A0G2K070|A0A0G2K070_RAT;A0A0G2K0Q2|A0A0G2K0Q2_RAT	2	2	64.65	0.353092	0.878323	109643	Kinesin-like protein OS=Rattus norvegicus OX=10116 GN=Kif5c PE=1 SV=3	1199.23	2842.36	1802.2	3022.27	2897.81	2890.5	1490.03	1944.65	2969.75	2361.28	40372.5	3805.43
A0A0G2K3Q6|A0A0G2K3Q6_RAT;A0A0G2QC57|A0A0G2QC57_RAT	16	14	1082.43	0.353357	0.878323	40915	Fructose-bisphosphate aldolase OS=Rattus norvegicus OX=10116 GN=Aldoc PE=1 SV=1	2.14864e+06	1.95131e+06	2.05059e+06	2.41646e+06	2.71211e+06	2.78669e+06	2.15941e+06	2.25889e+06	1.13834e+06	1.94123e+06	3.23663e+06	1.85999e+06
I2FHN3|I2FHN3_RAT	1	1	53.89	0.353713	0.878323	38206	Cathepsin L OS=Rattus norvegicus OX=10116 GN=CatL PE=2 SV=1	200407	97045.8	163098	149456	206013	189173	162308	201523	142293	154274	276851	231173
Q6TUH9|Q6TUH9_RAT	3	3	109.8	0.354595	0.878323	128542	Corticosteroid 11-beta-dehydrogenase isozyme 1 OS=Rattus norvegicus OX=10116 GN=Hsd11b1 PE=1 SV=1	185916	185793	251830	242837	229265	221969	138124	190554	143807	221087	237392	265583
O35987|NSF1C_RAT;A0A0G2K911|A0A0G2K911_RAT	2	2	65.37	0.354632	0.878323	40655	NSFL1 cofactor p47 OS=Rattus norvegicus OX=10116 GN=Nsfl1c PE=1 SV=1	77113.5	51127.4	62772.6	88462.1	98863.2	95999.7	75950.6	76544.7	44270.8	68958.6	80307.9	64890.3
Q62703|RCN2_RAT	5	5	459.14	0.355656	0.878323	37410	Reticulocalbin-2 OS=Rattus norvegicus OX=10116 GN=Rcn2 PE=1 SV=2	1.43752e+06	972627	3.41013e+06	2.7336e+06	2.52365e+06	2.11972e+06	1.1836e+06	1.91558e+06	1.25928e+06	2.63265e+06	999306	2.21557e+06
Q5BJT9|Q5BJT9_RAT;P25809|KCRU_RAT;A0A0G2JVQ1|A0A0G2JVQ1_RAT	8	8	706.22	0.355926	0.878323	47331	Creatine kinase U-type, mitochondrial OS=Rattus norvegicus OX=10116 GN=Ckmt1 PE=1 SV=1	6.22002e+06	3.05941e+06	5.54674e+06	4.31228e+06	5.4327e+06	5.58479e+06	4.96945e+06	3.48012e+06	2.19451e+06	5.61702e+06	3.84345e+06	5.79109e+06
Q80XF7|CXG2_RAT	2	2	78.68	0.355969	0.878323	47645	Gap junction gamma-2 protein OS=Rattus norvegicus OX=10116 GN=Gjc2 PE=1 SV=2	94546.9	100362	62690.1	63629.7	94402.1	79215.2	101203	65783.3	109016	56811.9	46611.1	56899.9
F1M0U5|F1M0U5_RAT	1	1	26.51	0.356346	0.878323	268770	NBAS subunit of NRZ tethering complex OS=Rattus norvegicus OX=10116 GN=Nbas PE=1 SV=2	215301	208208	112126	118207	125183	249116	280077	92824.7	175943	123357	0	270177
P32089|TXTP_RAT	1	1	60.05	0.356726	0.878323	34156	Tricarboxylate transport protein, mitochondrial OS=Rattus norvegicus OX=10116 GN=Slc25a1 PE=1 SV=1	435440	234946	219351	109538	212428	172928	304383	134010	179959	125167	141620	186434
Q1HAQ0|PCAT1_RAT	2	2	92.31	0.356771	0.878323	60408	Lysophosphatidylcholine acyltransferase 1 OS=Rattus norvegicus OX=10116 GN=Lpcat1 PE=2 SV=2	37928.5	57600.9	68486.9	57413.1	57474.2	79501.2	37967.7	68594.8	48495.1	82499.1	134469	96751.2
A0A0G2KAK9|A0A0G2KAK9_RAT	1	1	69.9	0.357516	0.878323	47078	Major facilitator superfamily domain-containing 5 OS=Rattus norvegicus OX=10116 GN=Mfsd5 PE=4 SV=1	2.30734e+06	1.79163e+06	1.16021e+06	2.77925e+06	1.36919e+06	2.1693e+06	2.65958e+06	1.19016e+06	1.15195e+06	2.6478e+06	168655	1.88242e+06
D4A2D7|D4A2D7_RAT	2	2	33.87	0.358336	0.878323	120333	Importin 4 OS=Rattus norvegicus OX=10116 GN=Ipo4 PE=1 SV=2	122912	68007.7	40963.8	38394.6	33045	30107.8	51782.9	31879.5	71278.3	44958	20982.3	20932
Q99M64|P4K2A_RAT	1	1	14.51	0.358752	0.878323	54727	Phosphatidylinositol 4-kinase type 2-alpha OS=Rattus norvegicus OX=10116 GN=Pi4k2a PE=1 SV=1	17657.5	12706.6	23718.6	21858.8	11549.3	28542.6	21746.4	13221.1	8519.1	27511.4	9478.05	15249.8
Q6Q0N1|CNDP2_RAT	1	1	38.59	0.359295	0.878323	53116	Cytosolic non-specific dipeptidase OS=Rattus norvegicus OX=10116 GN=Cndp2 PE=1 SV=1	278301	213639	161281	132849	146419	188537	200788	188319	267143	135718	234714	262401
F1LUI7|F1LUI7_RAT	1	1	14.29	0.360485	0.878323	164794	Ankyrin and armadillo repeat-containing OS=Rattus norvegicus OX=10116 GN=Ankar PE=1 SV=3	1790.14	1955.4	169846	147105	83067.1	0	0	0	54864.2	1498.59	39042.9	251.748
A0A0G2JSR1|A0A0G2JSR1_RAT	4	4	248.52	0.360991	0.878323	45347	Chitinase domain-containing protein 1 OS=Rattus norvegicus OX=10116 GN=LOC100911881 PE=1 SV=1	456755	389161	1.34541e+06	893774	1.45381e+06	568847	412690	782701	355342	904602	458822	749526
Q5M960|Q5M960_RAT;A0A0H2UHW7|A0A0H2UHW7_RAT	3	2	218.08	0.361206	0.878323	40350	Lsamp protein OS=Rattus norvegicus OX=10116 GN=Lsamp PE=2 SV=1	178774	170498	336995	264598	251746	309868	168574	194485	127938	341979	182101	280053
A0A0G2JWJ2|A0A0G2JWJ2_RAT	1	1	14.62	0.361522	0.878323	116058	Serine threonine kinase 31 OS=Rattus norvegicus OX=10116 GN=Stk31 PE=4 SV=1	380217	678472	464839	439687	343280	488125	432407	318217	485572	451746	131025	570039
B5DFF2|B5DFF2_RAT	1	1	14.35	0.361865	0.878323	22801	RNA-binding protein, mRNA-processing factor 2 OS=Rattus norvegicus OX=10116 GN=Rbpms2 PE=1 SV=1	1.3664e+07	1.26323e+07	1.43912e+07	1.44389e+07	1.1001e+07	2.01775e+07	9.30798e+06	1.29983e+07	1.4028e+07	1.32592e+07	355627	2.60507e+07
A0A0G2K9C8|A0A0G2K9C8_RAT	1	1	21.25	0.362188	0.878323	125070	Phosphorylase b kinase regulatory subunit OS=Rattus norvegicus OX=10116 GN=Phkb PE=1 SV=1	41061.4	41207.4	27388.8	41183.5	37003.5	44968.8	35023.2	29692	23143.5	38630.4	42001.2	41279.9
D3Z9D0|D3Z9D0_RAT	1	1	39.47	0.362274	0.878323	202335	Similar to KIAA1549 protein OS=Rattus norvegicus OX=10116 GN=RGD1306271 PE=1 SV=3	30861.8	27105.5	29689.6	32015.8	21262.2	21667.3	15886.1	30004.4	43023.5	27463.9	38.8644	29692.7
B0K010|B0K010_RAT	2	2	120.42	0.362606	0.878323	14368	Thioredoxin domain-containing 17 OS=Rattus norvegicus OX=10116 GN=Txndc17 PE=1 SV=1	94581.4	86618.9	85388	118015	56477.1	107271	98239.7	87711.9	90797.2	116716	144483	82307
B0BNN3|CAH1_RAT	1	1	36.62	0.362656	0.878323	28339	Carbonic anhydrase 1 OS=Rattus norvegicus OX=10116 GN=Ca1 PE=1 SV=1	62334.6	105705	94018.1	114604	90465.9	73050.1	53338.2	82418.1	87758.4	93658.2	3185.26	149558
Q91Z91|Q91Z91_RAT	1	1	20.1	0.362871	0.878323	10210	Angiopoietin 1 (Fragment) OS=Rattus norvegicus OX=10116 PE=2 SV=1	639482	536862	538362	739152	529401	785944	423851	674733	598466	688011	120903	750526
Q2QDE7|DNSL1_RAT	1	1	46.45	0.362969	0.878323	35502	Deoxyribonuclease-1-like 1 OS=Rattus norvegicus OX=10116 GN=Dnase1l1 PE=2 SV=1	122993	106297	70607.1	59376.7	78860.9	91743.4	53555.3	83194.6	114021	51813.9	68870.6	85125.1
A0A0H2UHD9|A0A0H2UHD9_RAT	7	7	420.53	0.363466	0.878323	63053	Nicalin OS=Rattus norvegicus OX=10116 GN=Ncln PE=1 SV=1	339881	273645	364007	427523	339555	371943	322451	351774	329519	379615	148656	356553
P39069|KAD1_RAT	1	1	16.44	0.363477	0.878323	21684	Adenylate kinase isoenzyme 1 OS=Rattus norvegicus OX=10116 GN=Ak1 PE=1 SV=3	341194	149643	251776	189811	285459	301291	310263	131149	95979.9	260144	161804	323328
A0A2U3UXS5|A0A2U3UXS5_RAT	1	1	34.53	0.363576	0.878323	40774	Immunoglobulin superfamily member 21 OS=Rattus norvegicus OX=10116 GN=Igsf21 PE=4 SV=1	227546	311227	168949	155858	225014	226701	145899	178358	269975	249143	20094.7	249276
B5DF93|PATL1_RAT	1	1	20.82	0.363674	0.878323	87100	Protein PAT1 homolog 1 OS=Rattus norvegicus OX=10116 GN=Patl1 PE=2 SV=1	15758.8	23741.8	10940.5	10825	25975.3	37123.8	11915.5	37130.5	19264.3	17341.6	41307.4	37191.6
P48303|S1PR1_RAT	3	3	116.55	0.364085	0.878323	43459	Sphingosine 1-phosphate receptor 1 OS=Rattus norvegicus OX=10116 GN=S1pr1 PE=1 SV=1	119318	85312	109579	86660.3	90533.9	61962.9	52500.1	48793.7	42093.8	49472.9	312679	50742
D3ZUB0|D3ZUB0_RAT	4	4	184.25	0.364209	0.878323	38067	Reticulocalbin 1 OS=Rattus norvegicus OX=10116 GN=Rcn1 PE=1 SV=1	230606	154336	266759	206645	317139	183185	159038	282992	195489	308857	382027	287401
Q6AY20|MPRD_RAT	3	3	252.86	0.364345	0.878323	31589	Cation-dependent mannose-6-phosphate receptor OS=Rattus norvegicus OX=10116 GN=M6pr PE=1 SV=1	791906	769781	1.29421e+06	1.20914e+06	1.16154e+06	1.45354e+06	793466	1.01681e+06	621832	1.22428e+06	847552	1.27293e+06
A4F267|TM40L_RAT	1	1	20.62	0.364579	0.878323	34198	Mitochondrial import receptor subunit TOM40B OS=Rattus norvegicus OX=10116 GN=Tomm40l PE=1 SV=1	615961	540509	297367	332163	266399	356874	600533	355655	477771	307410	545727	489317
A0A0G2K931|A0A0G2K931_RAT;Q68FU2|Q68FU2_RAT;A0A0G2KAC0|A0A0G2KAC0_RAT	6	6	248.66	0.365024	0.878323	40819	Phosphoserine aminotransferase OS=Rattus norvegicus OX=10116 GN=Psat1 PE=1 SV=1	296988	405873	407754	457091	493054	369013	392092	354753	287504	335527	528803	297419
A0A0G2K5L2|A0A0G2K5L2_RAT;Q5FVG4|Q5FVG4_RAT;Q505J6|GHC2_RAT	4	4	233.04	0.365032	0.878323	35096	RCG47744, isoform CRA_c OS=Rattus norvegicus OX=10116 GN=LOC100911440 PE=1 SV=1	814190	422378	641352	278042	727208	452291	835160	427250	258086	351787	359183	467491
P12390|ACHB2_RAT	1	1	18.37	0.365659	0.878323	57613	Neuronal acetylcholine receptor subunit beta-2 OS=Rattus norvegicus OX=10116 GN=Chrnb2 PE=1 SV=2	29271.9	29941.4	23905.3	3428.68	27175.3	24953	32823.8	17758.2	35805.4	18207.5	28346.9	37345.7
Q5U1Z9|Q5U1Z9_RAT	6	6	266.53	0.366411	0.878323	30155	Metaxin 2 OS=Rattus norvegicus OX=10116 GN=Mtx2 PE=1 SV=1	1.01078e+06	736072	666834	362010	501291	449772	721348	618572	628855	377812	164480	502203
Q6P6S5|WRB_RAT	3	3	134.44	0.36692	0.878323	20114	Tail-anchored protein insertion receptor WRB OS=Rattus norvegicus OX=10116 GN=Wrb PE=2 SV=1	209497	222681	278964	302366	187711	302726	127937	190969	228164	193286	317158	272583
D3ZXN8|D3ZXN8_RAT	2	1	51.54	0.367028	0.878323	37759	Annexin A10 OS=Rattus norvegicus OX=10116 GN=Anxa10 PE=4 SV=2	21705	17034	29220.1	28334.5	37653.7	42430.7	33562	23939.1	18298.3	47889	70609	38543.4
Q6PDU7|ATP5L_RAT	1	1	29.53	0.367286	0.878323	11426	ATP synthase subunit g, mitochondrial OS=Rattus norvegicus OX=10116 GN=Atp5mg PE=1 SV=2	333431	180070	128992	73929.8	212124	25535.6	66319.1	52916.3	90168.8	129315	185119	31057.8
M0RBY2|M0RBY2_RAT	1	1	23.81	0.367351	0.878323	18471	Metabotropic glutamate receptor 8 OS=Rattus norvegicus OX=10116 GN=Grm8 PE=4 SV=1	4119.18	4644.03	40374.6	29087.3	40015	39781	38307.9	16745.9	16988.6	34228.2	50335.4	30305.9
D3ZQP6|D3ZQP6_RAT	1	1	17.31	0.367639	0.878323	76123	Sema domain, immunoglobulin domain (Ig), and GPI membrane anchor, (Semaphorin) 7A (Predicted) OS=Rattus norvegicus OX=10116 GN=Sema7a PE=1 SV=1	27774.1	13058.4	22422.5	26692.3	55070.2	42221.8	22696.4	46723.3	12440.2	48354.3	85979.2	71306.2
O35077|GPDA_RAT	1	1	43.37	0.369317	0.878323	38112	Glycerol-3-phosphate dehydrogenase [NAD(+)], cytoplasmic OS=Rattus norvegicus OX=10116 GN=Gpd1 PE=1 SV=4	274908	209997	263450	583224	359343	423558	343328	226181	116334	285009	485586	268737
P62828|RAN_RAT;Q66H11|Q66H11_RAT	2	2	66.77	0.369443	0.878323	24579	GTP-binding nuclear protein Ran OS=Rattus norvegicus OX=10116 GN=Ran PE=1 SV=3	88057	80692.7	126578	134982	130420	136911	106186	92317.6	56095.5	126299	109623	119297
A0A0A0MY07|A0A0A0MY07_RAT	1	1	29.4	0.369597	0.878323	110426	Ubiquitin carboxyl-terminal hydrolase OS=Rattus norvegicus OX=10116 GN=Usp15 PE=1 SV=1	24547	14137.2	38574.1	16985	36061	22761.7	24698.2	35404.3	21995.9	26298.8	36254.7	28375.9
Q5XIP9|TMM43_RAT	3	3	103.84	0.369602	0.878323	44860	Transmembrane protein 43 OS=Rattus norvegicus OX=10116 GN=Tmem43 PE=2 SV=1	79192	68808.5	99367.4	83833.7	107725	92829	66222.1	96796.4	52786.3	84133.9	85639.8	95921.2
A2RRU4|SCAP_RAT	3	3	104.77	0.37036	0.878323	141292	Sterol regulatory element-binding protein cleavage-activating protein OS=Rattus norvegicus OX=10116 GN=Scap PE=2 SV=1	21807	21060.7	33789	36469.4	25501.5	25497.3	21037.8	28367.5	23593.2	23724.8	6215.13	38371.8
Q6IE67|Q6IE67_RAT	2	2	216.59	0.37046	0.878323	28621	Proteasome subunit alpha type OS=Rattus norvegicus OX=10116 GN=psma3l PE=2 SV=1	93061.1	111686	98197.3	135738	108545	98846.8	163640	91742.7	77914.4	133266	226556	109099
A0A0H2UHX7|A0A0H2UHX7_RAT	2	2	77.65	0.371236	0.878323	25310	Protein YIF1B OS=Rattus norvegicus OX=10116 GN=Yif1b PE=1 SV=1	41494.8	64946.5	74640.1	69925	52572.5	119176	59293.3	79437.2	61940.6	79875.8	83817.3	125336
D3ZUY8|D3ZUY8_RAT	16	10	966.27	0.373079	0.878323	108690	AP-2 complex subunit alpha OS=Rattus norvegicus OX=10116 GN=Ap2a1 PE=1 SV=1	914331	927312	1.29837e+06	1.80086e+06	1.07095e+06	1.16452e+06	668399	964888	783857	1.09337e+06	1.42697e+06	1.29837e+06
B2GVB4|B2GVB4_RAT;F1LN75|F1LN75_RAT	2	2	49.04	0.373088	0.878323	62335	Sept9 protein (Fragment) OS=Rattus norvegicus OX=10116 GN=Sept9 PE=2 SV=1	45486.3	32881.8	51407.5	47573.3	67940.6	28560.3	63286.6	49238.7	28201.6	56112.9	108125	45707
A0A0G2JY19|A0A0G2JY19_RAT	1	1	22.72	0.37358	0.878323	159439	Hepatocyte growth factor receptor OS=Rattus norvegicus OX=10116 GN=Met PE=1 SV=1	140165	114891	138445	159022	161669	162579	134017	175690	121721	212626	203073	139219
A3FM27|A3FM27_RAT	2	2	68.81	0.374305	0.878323	28904	Chloride intracellular channel protein OS=Rattus norvegicus OX=10116 GN=Clic4 PE=2 SV=1	89479.2	73015	104302	96642	45054.2	123340	126085	56223.5	43137.1	72522.7	83010.8	62279.4
Q5HZW3|ASPH2_RAT	1	1	55.28	0.374505	0.878323	39728	Aspartate beta-hydroxylase domain-containing protein 2 OS=Rattus norvegicus OX=10116 GN=Asphd2 PE=2 SV=1	95912.7	118986	89864	78142.1	96784.6	165056	78521.2	166509	106450	105791	140943	147399
Q5U355|Q5U355_RAT;Q8R4E1|TIP_RAT	6	6	463.33	0.37556	0.878323	67728	Itfg1 protein OS=Rattus norvegicus OX=10116 GN=Itfg1 PE=1 SV=1	585411	462736	818272	877159	711652	966804	470989	582031	383457	777558	684217	912734
A0A0G2K6P4|A0A0G2K6P4_RAT	1	1	17.82	0.37574	0.878323	24945	High-mobility group (nonhistone chromosomal) protein 1-like 1 OS=Rattus norvegicus OX=10116 GN=Hmg1l1 PE=4 SV=1	17172.4	11861.5	17431.1	17005	26387.4	19007.6	16327.1	19661	9767.46	14213.7	22631.9	12022.1
M0RB22|M0RB22_RAT;Q64604|PTPRF_RAT	4	3	221.71	0.375839	0.878323	218251	Protein tyrosine phosphatase, receptor type, D OS=Rattus norvegicus OX=10116 GN=Ptprd PE=1 SV=2	82133.9	74811.3	93048.8	54226.2	66994.1	88760.6	53727.2	75726.3	85790.2	76974.9	274478	96043.7
Q9Z2Q7|STX8_RAT	1	1	78.92	0.376036	0.878323	27122	Syntaxin-8 OS=Rattus norvegicus OX=10116 GN=Stx8 PE=1 SV=1	196631	157125	308069	274005	199856	231507	186035	197208	153162	218267	244531	207678
A0A0G2K0M8|A0A0G2K0M8_RAT	13	2	987.11	0.37621	0.878323	109166	Neural cell adhesion molecule 1 OS=Rattus norvegicus OX=10116 GN=Ncam1 PE=1 SV=1	122066	64754.2	142498	148022	177265	124952	123157	103587	43259.7	95135	198737	89620
Q45QJ4|Q45QJ4_RAT	1	1	19.13	0.376592	0.878323	140437	1-phosphatidylinositol 4,5-bisphosphate phosphodiesterase OS=Rattus norvegicus OX=10116 GN=Plcb3 PE=1 SV=1	143508	126087	138653	82371.8	152176	90398.4	82649.3	112363	127858	82425.5	132699	103399
F1M4I4|F1M4I4_RAT	1	1	14.6	0.378097	0.878323	86900	VPS51 GARP complex subunit OS=Rattus norvegicus OX=10116 GN=Vps51 PE=1 SV=2	2442.75	1447.6	7398.41	21702.7	260.367	9573.24	7027.12	2950.38	3361.53	19062.7	13827.1	4138.09
Q3T1J2|MBOA2_RAT	1	1	20.53	0.378664	0.878323	59704	Membrane-bound O-acyltransferase domain-containing protein 2 OS=Rattus norvegicus OX=10116 GN=Mboat2 PE=2 SV=2	79735.3	70848.1	56907.5	53347.8	41301.3	49135.6	48315.6	55811.8	80255.8	42336.3	8769.65	66127.5
Q6P6T6|Q6P6T6_RAT	7	7	401.37	0.379141	0.878323	45107	Cathepsin D OS=Rattus norvegicus OX=10116 GN=Ctsd PE=1 SV=1	885010	718994	831060	881484	803603	1.24944e+06	782213	851708	502473	877591	579711	1.20639e+06
B2RZC0|B2RZC0_RAT	1	1	32.84	0.379145	0.878323	27572	Aig1 protein OS=Rattus norvegicus OX=10116 GN=Aig1 PE=1 SV=1	345741	319577	412562	355060	416506	389574	244972	384143	308265	343821	465436	329396
F1LVR0|F1LVR0_RAT	2	2	66.29	0.380416	0.878323	37143	IgLON family member 5 OS=Rattus norvegicus OX=10116 GN=Iglon5 PE=4 SV=2	6888.98	27049.6	82085.6	52849.2	26235.8	15402.3	13264.1	15219.7	39703.7	11066.3	27016.2	14177.3
D4AA82|D4AA82_RAT	1	1	20.15	0.381141	0.878323	250923	G protein-coupled receptor 179 OS=Rattus norvegicus OX=10116 GN=Gpr179 PE=4 SV=2	32447.1	49209.7	69203.3	74345.3	29078.5	37357	38926.6	39371.6	55116.1	45870.9	16124.9	38892.8
G3V663|G3V663_RAT	1	1	19.48	0.381445	0.878323	74158	LIM domain kinase 1 OS=Rattus norvegicus OX=10116 GN=Limk1 PE=4 SV=1	6082.98	6654.08	23079.1	9181.86	39318.1	8661.1	8156.08	19124.3	6277.24	7179.07	13037.6	3892.31
F1M084|F1M084_RAT;P10687|PLCB1_RAT	9	9	315.7	0.381664	0.878323	130005	1-phosphatidylinositol 4,5-bisphosphate phosphodiesterase OS=Rattus norvegicus OX=10116 GN=Plcb1 PE=1 SV=3	231980	239360	196125	173940	243519	182798	213817	179717	215804	200326	121864	226053
A0A0G2JYD5|A0A0G2JYD5_RAT	3	3	172.52	0.382117	0.878323	22069	Homer protein homolog 1 OS=Rattus norvegicus OX=10116 GN=Homer1 PE=1 SV=1	203599	120864	93320.1	72427.7	116523	58976.6	130967	64136.7	129408	77726.3	38942.7	84456.9
A0A0G2K8U2|A0A0G2K8U2_RAT	1	1	18.04	0.383181	0.878323	147164	Zinc finger MYM-type-containing 6 OS=Rattus norvegicus OX=10116 GN=Zmym6 PE=4 SV=1	3.18892e+06	5.08027e+06	4.07804e+06	2.28404e+06	3.94122e+06	3.84126e+06	2.90941e+06	4.49394e+06	6.75953e+06	4.00703e+06	3.79107e+06	4.0377e+06
B0BNJ1|B0BNJ1_RAT	2	2	87.59	0.383959	0.878323	21952	LOC683667 protein OS=Rattus norvegicus OX=10116 GN=Sri PE=1 SV=1	49170.2	49497	104793	86407.1	129026	53772.7	36696.7	69628.9	28371.6	61837.2	130207	57825.3
D4A7H1|D4A7H1_RAT	1	1	63.65	0.384285	0.878323	72465	Sodium/hydrogen exchanger OS=Rattus norvegicus OX=10116 GN=Slc9a9 PE=1 SV=2	38826.7	38039.9	24982.2	55248.7	30549.5	72824.4	29214.7	30936.4	29484.4	44988.3	38349.8	38031.9
A0A0G2JY82|A0A0G2JY82_RAT	1	1	52.3	0.384897	0.878323	36094	Secretory carrier-associated membrane protein OS=Rattus norvegicus OX=10116 GN=Scamp1 PE=1 SV=1	565176	891872	1.32007e+06	987182	36571.2	1.58804e+06	595660	676959	782643	1.15079e+06	2.03164e+06	1.38414e+06
D3ZAF6|ATPK_RAT	4	4	171.08	0.385847	0.878323	10503	ATP synthase subunit f, mitochondrial OS=Rattus norvegicus OX=10116 GN=Atp5mf PE=1 SV=1	4.2049e+06	3.1828e+06	2.60522e+06	1.36345e+06	2.3262e+06	1.74938e+06	3.62685e+06	2.30844e+06	2.07099e+06	1.75802e+06	623019	2.09244e+06
A0A0G2K4P4|A0A0G2K4P4_RAT	1	1	20.72	0.386745	0.878323	62242	Basal body orientation factor 1 OS=Rattus norvegicus OX=10116 GN=Bbof1 PE=4 SV=1	13253.1	10997.6	5752.97	7297.99	3711.89	7722.15	10856.1	3292.86	6157.08	8790.42	148885	13144.4
G3V774|G3V774_RAT	6	6	346.1	0.386944	0.878323	33994	F-box only protein 2 OS=Rattus norvegicus OX=10116 GN=Fbxo2 PE=4 SV=1	886813	1.0471e+06	1.16637e+06	825061	816578	1.0064e+06	802711	718104	1.04894e+06	766182	1.06834e+06	912223
Q566R2|TM2D2_RAT	1	1	52.46	0.38735	0.878323	23598	TM2 domain-containing protein 2 OS=Rattus norvegicus OX=10116 GN=Tm2d2 PE=2 SV=1	111313	91820.4	61450.3	46739.5	83912.8	85606.2	88514.6	79618.7	69127.5	82361.7	104487	111235
P54319|PLAP_RAT	1	1	22.15	0.388009	0.878323	88511	Phospholipase A-2-activating protein OS=Rattus norvegicus OX=10116 GN=Plaa PE=1 SV=3	12498.3	13618.7	9887.68	8521.28	24363.5	18415.9	14876	20487.8	12535.7	15572.7	20385.4	13993.4
F1M9A7|F1M9A7_RAT	2	2	78.12	0.388199	0.878323	78931	Acyl-coenzyme A oxidase OS=Rattus norvegicus OX=10116 GN=Acox3 PE=1 SV=2	47322.9	15283.1	38218.1	52326.3	36851.6	21056.2	16841	27494.4	22635.7	52566.8	13723.5	32851.2
P61765|STXB1_RAT	9	8	664.04	0.388288	0.878323	67925	Syntaxin-binding protein 1 OS=Rattus norvegicus OX=10116 GN=Stxbp1 PE=1 SV=1	1.12046e+06	1.05606e+06	1.48021e+06	1.60456e+06	1.86231e+06	980972	1.50669e+06	1.28357e+06	749457	1.54866e+06	1.08748e+06	888780
A0A0G2K013|A0A0G2K013_RAT;Q62744|Q62744_RAT;Q99MI8|Q99MI8_RAT;A0A0G2K677|A0A0G2K677_RAT	8	3	363.45	0.388368	0.878323	103364	Alpha-actinin-4 OS=Rattus norvegicus OX=10116 GN=Actn4 PE=1 SV=1	377521	409993	359582	263436	495463	232413	311956	284092	502745	274064	220671	259925
A0A1P0QEF5|A0A1P0QEF5_RAT	1	1	16.15	0.388651	0.878323	53600	Centrosomal protein of 104 kDa OS=Rattus norvegicus OX=10116 GN=Cep104 PE=4 SV=1	36541.5	64623	29252.1	55734.5	38567.2	101767	43177.4	55887.1	67862.4	76687.3	49791.2	74714.6
B5DFN4|B5DFN4_RAT	1	1	27.63	0.389504	0.878323	17372	Prefoldin 5 (Predicted), isoform CRA_a OS=Rattus norvegicus OX=10116 GN=Pfdn5 PE=1 SV=1	33885.2	29022.7	39999.5	68257.1	40983.5	61317.4	67153.9	20341.2	18152.5	40183.8	61664.4	26052.8
F1LV89|F1LV89_RAT	1	1	24	0.389669	0.878323	83690	Rap1 GTPase-activating protein OS=Rattus norvegicus OX=10116 GN=Rap1gap PE=1 SV=3	42907.4	37646.9	31575.7	31435.1	49454.8	45268.8	45931.4	43328.2	27406.9	50671	56097	46045.5
B0BNJ9|B0BNJ9_RAT	1	1	114.44	0.389767	0.878323	11650	RCG44002, isoform CRA_a OS=Rattus norvegicus OX=10116 GN=Tmem14c PE=1 SV=1	1.86996e+06	1.35248e+06	1.46061e+06	1.47118e+06	1.06906e+06	1.39438e+06	1.75152e+06	1.09361e+06	1.2569e+06	1.46946e+06	3.221e+06	1.78614e+06
A0A0G2KB92|A0A0G2KB92_RAT	1	1	49.44	0.389834	0.878323	81524	Serine/threonine-protein kinase DCLK1 OS=Rattus norvegicus OX=10116 GN=Dclk1 PE=1 SV=1	6045.27	1256.9	6553.93	11896.4	2100.77	31488.5	17461.8	9964.43	6553.86	21114.8	1876.38	24036.2
F1LMS1|F1LMS1_RAT;A0A0G2JVW2|A0A0G2JVW2_RAT	2	2	71.91	0.390743	0.878323	261292	Voltage-dependent R-type calcium channel subunit alpha OS=Rattus norvegicus OX=10116 GN=Cacna1e PE=1 SV=3	460014	361495	323256	222115	322903	225651	398696	207540	338371	236175	129834	336904
G3V7U1|G3V7U1_RAT	4	3	146.28	0.390806	0.878323	135034	Glutamate receptor, metabotropic 1, isoform CRA_b OS=Rattus norvegicus OX=10116 GN=Grm1 PE=1 SV=1	222476	182349	185120	104982	183903	117638	161474	123333	149185	113240	97760.4	212358
A0A0G2JWH3|A0A0G2JWH3_RAT	1	1	17.04	0.392406	0.878323	156675	Condensin complex subunit 1 OS=Rattus norvegicus OX=10116 GN=Ncapd2 PE=1 SV=1	41483.3	34653.9	112342	55442.6	120654	28651.4	19050.7	66038.1	29704.3	54897	82338.3	29859.1
M0R715|M0R715_RAT	1	1	21.58	0.392474	0.878323	150773	Patatin-like phospholipase domain-containing 6 OS=Rattus norvegicus OX=10116 GN=Pnpla6 PE=1 SV=1	49936.2	57921	67349.2	81091.6	99273.1	81348.2	56235.9	119133	56722.4	80745.7	121515	86211.4
A0A0G2K1H2|A0A0G2K1H2_RAT	1	1	130.66	0.392513	0.878323	24084	Synaptoporin OS=Rattus norvegicus OX=10116 GN=Synpr PE=1 SV=1	1.6136e+06	1.28263e+06	1.37604e+06	1.07026e+06	1.59562e+06	2.85751e+06	1.40855e+06	995513	799882	973687	1.86571e+06	2.18008e+06
Q498C8|RER1_RAT	1	1	39.5	0.393171	0.878323	23087	Protein RER1 OS=Rattus norvegicus OX=10116 GN=Rer1 PE=1 SV=1	791873	615849	992488	840153	908901	932769	700531	1.02534e+06	755705	837860	87569.9	1.05405e+06
F1M4J1|F1M4J1_RAT	2	2	63.28	0.393311	0.878323	116537	Dyslexia susceptibility 2-like OS=Rattus norvegicus OX=10116 GN=LOC100294508 PE=1 SV=2	51705.5	41916.7	61452	52990.3	57079.6	64410.9	34882.5	53201	36442.9	55717.9	67511.5	52885.4
P97846|CNTP1_RAT	19	19	1242.15	0.394249	0.878323	157765	Contactin-associated protein 1 OS=Rattus norvegicus OX=10116 GN=Cntnap1 PE=1 SV=1	1.23037e+06	1.05419e+06	997208	841531	1.1106e+06	1.09768e+06	1.16093e+06	815389	828905	847455	897819	1.31833e+06
F1LSC5|F1LSC5_RAT	1	1	40.58	0.394348	0.878323	65470	E3 ubiquitin-protein ligase TRIM23 OS=Rattus norvegicus OX=10116 GN=Trim23 PE=1 SV=2	19022.7	12823.3	16207.8	42088.4	21268.8	31486.2	34612.5	16697.8	11464.1	28801	4804.17	19622.4
Q5RK08|Q5RK08_RAT	3	3	168.72	0.394467	0.878323	33092	Glioblastoma amplified sequence OS=Rattus norvegicus OX=10116 GN=Nipsnap2 PE=1 SV=1	963748	739154	793327	727947	931460	909947	810917	841051	715360	932559	1.26367e+06	1.00866e+06
D4ABK1|D4ABK1_RAT	1	1	33.71	0.394564	0.878323	21641	Synaptogyrin 3 OS=Rattus norvegicus OX=10116 GN=Syngr3 PE=1 SV=1	89561.3	119534	84134.9	145042	91619.3	522403	167746	109282	66949.5	185423	2.13786e+06	263284
P38718|MPC2_RAT	2	2	106.24	0.394656	0.878323	14306	Mitochondrial pyruvate carrier 2 OS=Rattus norvegicus OX=10116 GN=Mpc2 PE=2 SV=1	454035	324573	305683	244348	346489	237939	372728	359017	213893	215534	276925	252931
A0A0G2K3P9|A0A0G2K3P9_RAT;A0A0U1RRP1|A0A0U1RRP1_RAT	2	2	196.4	0.396053	0.878323	21036	Synaptogyrin-1 (Fragment) OS=Rattus norvegicus OX=10116 GN=Syngr1 PE=4 SV=2	9.67005e+06	8.70218e+06	8.0648e+06	6.78828e+06	1.05142e+07	1.21392e+07	7.10424e+06	8.13718e+06	5.94803e+06	7.30272e+06	1.08954e+07	1.07913e+07
Q6UE39|GLT13_RAT	1	1	29.34	0.396544	0.878323	64819	Polypeptide N-acetylgalactosaminyltransferase 13 OS=Rattus norvegicus OX=10116 GN=Galnt13 PE=2 SV=1	167808	173302	109075	140941	106143	142342	160447	130737	185260	128457	220809	121478
G3V965|G3V965_RAT	2	2	90.16	0.397064	0.878323	41733	1-acylglycerol-3-phosphate O-acyltransferase 5 OS=Rattus norvegicus OX=10116 GN=Agpat5 PE=1 SV=2	62600.9	46260.2	67937.5	65135.6	85754.4	74279.8	57291.6	68846	28728.9	61014.2	81745.2	58995.9
A0A0G2K7K2|A0A0G2K7K2_RAT	2	2	54.14	0.397174	0.878323	66435	Apoptosis-inducing factor 1, mitochondrial OS=Rattus norvegicus OX=10116 GN=Aifm1 PE=1 SV=1	43611.6	27079.9	26839.2	27889.5	55577.1	48500.5	40388.4	63252.9	37207	44025.3	40005.7	33566.3
F1M5F3|MCM9_RAT	1	1	14.77	0.397237	0.878323	125416	DNA helicase MCM9 OS=Rattus norvegicus OX=10116 GN=Mcm9 PE=3 SV=2	7.39825e+06	6.37598e+06	7.1282e+06	8.38888e+06	8.56124e+06	9.66699e+06	8.37565e+06	5.56514e+06	3.07791e+06	7.8633e+06	8.75262e+06	9.03067e+06
M0R3V4|M0R3V4_RAT	2	2	68.95	0.397417	0.878323	18055	Myeloid-derived growth factor OS=Rattus norvegicus OX=10116 GN=Mydgf PE=1 SV=2	703794	670401	848984	789131	721198	725729	503818	765718	579553	711814	839173	778498
F2W8B2|F2W8B2_RAT	1	1	15.9	0.397702	0.878323	33002	Endothelin receptor type B (Fragment) OS=Rattus norvegicus OX=10116 GN=Ednrb PE=3 SV=1	57033.9	46420.4	36800.4	21986.9	53177.9	61137.3	51091.3	28688.8	36186.2	29439.7	39518.1	43342.3
A0A1S7IVH8|A0A1S7IVH8_RAT;A0A1S7IVG9|A0A1S7IVG9_RAT	2	2	51.32	0.397875	0.878323	18170	Vitamin K epoxide reductase complex OS=Rattus norvegicus OX=10116 GN=Vkorc1 PE=2 SV=1	45105.5	30133.1	22492	45184.9	37242.4	84413.9	39026.8	81660.3	30491.3	44035.7	42023.2	95158.5
O35244|PRDX6_RAT	7	7	226.86	0.398173	0.878323	24860	Peroxiredoxin-6 OS=Rattus norvegicus OX=10116 GN=Prdx6 PE=1 SV=3	250088	212035	282193	327868	379669	357338	242598	241689	107842	281416	488801	241819
Q6PST4|ATLA1_RAT;F1LQ09|F1LQ09_RAT	2	2	103.53	0.398195	0.878323	63677	Atlastin-1 OS=Rattus norvegicus OX=10116 GN=Atl1 PE=1 SV=1	76396.2	108656	108186	122376	158152	222078	99228.7	111735	63610.4	124534	118856	137671
A0A0G2K7A4|A0A0G2K7A4_RAT	1	1	26.77	0.398217	0.878323	36012	Retinol dehydrogenase 16 OS=Rattus norvegicus OX=10116 GN=Rdh16 PE=1 SV=1	17801.7	14497.6	25324.2	27879.1	1951.75	32213.8	26792.6	17950.1	11642.6	14987.3	60546.5	30021.4
Q6AXX6|PXL2A_RAT	6	6	355.51	0.398611	0.878323	25861	Peroxiredoxin-like 2A OS=Rattus norvegicus OX=10116 GN=Prxl2a PE=1 SV=1	670254	705820	892611	762527	638605	1.00677e+06	666974	748097	540878	667194	782872	871764
Q6P9Y4|Q6P9Y4_RAT	18	12	1190.8	0.400659	0.878323	33111	ADP/ATP translocase 1 OS=Rattus norvegicus OX=10116 GN=Slc25a4 PE=1 SV=1	4.57354e+07	3.07944e+07	2.1371e+07	1.39281e+07	2.48053e+07	2.1026e+07	3.98053e+07	2.4821e+07	1.76773e+07	1.88297e+07	5.10345e+06	2.3375e+07
A0A140TAJ0|A0A140TAJ0_RAT	6	1	284.25	0.400751	0.878323	62228	Copine-9 OS=Rattus norvegicus OX=10116 GN=Cpne9 PE=4 SV=1	151176	153530	140625	113400	145708	106284	111467	109018	155455	127129	37384.8	183083
A0A0G2K4H3|A0A0G2K4H3_RAT	4	4	302.44	0.401557	0.878323	26122	Uncharacterized protein (Fragment) OS=Rattus norvegicus OX=10116 PE=4 SV=1	705898	607368	654599	728558	878976	661676	720054	727120	527918	681961	535899	757817
Q63377|AT1B3_RAT	11	11	938.76	0.401679	0.878323	32151	Sodium/potassium-transporting ATPase subunit beta-3 OS=Rattus norvegicus OX=10116 GN=Atp1b3 PE=2 SV=1	9.51154e+06	8.81203e+06	8.90973e+06	5.97232e+06	7.48942e+06	6.00184e+06	7.77008e+06	5.20102e+06	7.02775e+06	5.4203e+06	7.46213e+06	9.16584e+06
G3V784|G3V784_RAT;Q5D001|Q5D001_RAT	2	2	185.1	0.401877	0.878323	54227	ADP-dependent glucokinase OS=Rattus norvegicus OX=10116 GN=Adpgk PE=1 SV=1	127159	176278	115247	124387	136758	174134	128586	140248	85520.4	145988	97513	174739
D3ZZB2|D3ZZB2_RAT	1	1	20.52	0.401978	0.878323	142395	Peroxisomal biogenesis factor 1 OS=Rattus norvegicus OX=10116 GN=Pex1 PE=1 SV=1	10558.5	15451.3	3687.1	26310.2	10696	20145	11891.7	15271.7	18636.9	15070.4	12986	25109.8
G3V6P7|G3V6P7_RAT	4	2	269.78	0.402239	0.878323	227527	Myosin, heavy polypeptide 9, non-muscle OS=Rattus norvegicus OX=10116 GN=Myh9 PE=1 SV=1	55722.6	58411.1	24939.9	31883.4	48223.4	23269.4	41131.6	25016.2	44983.2	24873.9	32940.8	27203
F1LN88|F1LN88_RAT	6	5	204.64	0.402276	0.878323	56994	Aldehyde dehydrogenase, mitochondrial OS=Rattus norvegicus OX=10116 GN=Aldh2 PE=1 SV=2	123372	90911.1	137423	121630	156043	135514	120151	107282	76145.8	144475	110964	135211
A0A0G2K050|A0A0G2K050_RAT	1	1	17.67	0.402356	0.878323	14899	Yip1-interacting factor homolog A, membrane-trafficking protein OS=Rattus norvegicus OX=10116 GN=Yif1a PE=1 SV=1	5.63616e+06	3.99915e+06	6.81422e+06	5.84565e+06	6.37791e+06	5.67996e+06	4.52151e+06	4.46834e+06	3.99209e+06	5.36297e+06	8.0871e+06	4.7843e+06
M0RDJ4|M0RDJ4_RAT	3	3	247.77	0.402484	0.878323	16613	Glia maturation factor OS=Rattus norvegicus OX=10116 GN=Gmfb PE=1 SV=2	588976	528515	617484	649065	601742	425347	453457	431588	429488	516990	821901	480492
A0A0G2JYB1|A0A0G2JYB1_RAT	3	3	199.07	0.403432	0.878323	33767	F-actin-capping protein subunit beta OS=Rattus norvegicus OX=10116 GN=Capzb PE=1 SV=1	211456	307027	423190	285871	76079.5	378635	195986	255252	304878	322145	630255	352837
A0A0G2JSN5|A0A0G2JSN5_RAT	1	1	33.83	0.404347	0.878323	74350	Potassium voltage-gated channel subfamily D member 3 OS=Rattus norvegicus OX=10116 GN=Kcnd3 PE=1 SV=1	362011	268528	272204	176857	355709	195593	266535	200649	229796	162139	251330	296858
B4F792|B4F792_RAT	1	1	22.15	0.404375	0.878323	52898	Zinc finger protein 410 OS=Rattus norvegicus OX=10116 GN=Zfp410 PE=2 SV=1	144045	328369	149177	261057	54081	341121	230502	180189	442821	353181	148512	199796
A0A0G2KAX0|A0A0G2KAX0_RAT	1	1	14.79	0.404491	0.878323	216128	Proteasome activator subunit 4 OS=Rattus norvegicus OX=10116 GN=Psme4 PE=1 SV=1	22343	13079.3	14570.8	7630.31	9990.03	7149.44	15510.1	12065.9	10890.7	15044.6	1585.21	6002.35
M0R3U3|M0R3U3_RAT	1	1	42.17	0.404518	0.878323	58629	Immunoglobulin-like domain-containing receptor 2 OS=Rattus norvegicus OX=10116 GN=Ildr2 PE=1 SV=2	43199.4	47961.6	55902.5	30524	70468.6	42915.7	43787.8	44627.3	46802.8	51824.4	335.86	78475.4
A0A0G2K2B2|A0A0G2K2B2_RAT	1	1	30.41	0.404877	0.878323	81746	Whirlin OS=Rattus norvegicus OX=10116 GN=Whrn PE=4 SV=1	72256.9	95117.4	49234.3	71540.2	65374.6	116597	104796	73328.5	51867.1	63205.9	49946.8	62008.1
O08651|SERA_RAT	3	3	138.93	0.406274	0.878323	57256	D-3-phosphoglycerate dehydrogenase OS=Rattus norvegicus OX=10116 GN=Phgdh PE=1 SV=3	86957.7	72515.1	87969.3	96022.2	117263	127900	145234	113906	56387.1	119561	171509	105232
B5DEZ8|B5DEZ8_RAT	2	2	69.87	0.406776	0.878323	59950	Plexin domain containing 2 (Predicted) OS=Rattus norvegicus OX=10116 GN=Plxdc2 PE=1 SV=1	10460.1	14118.3	22039.3	23429.7	20825.4	19751.6	14310.4	14638.3	10343.4	19548	24124.1	12012.5
A1L117|A1L117_RAT	1	1	18.91	0.40753	0.878323	44590	Rap2ip protein (Fragment) OS=Rattus norvegicus OX=10116 GN=Rundc3a PE=2 SV=1	69979.2	82886.9	67400	122145	75052	179799	111428	88041.7	65309.5	149854	145456	135285
Q9WUW2|Q9WUW2_RAT;P63025|VAMP3_RAT	3	3	229.39	0.407582	0.878323	14557	Vesicle associated membrane protein 2B OS=Rattus norvegicus OX=10116 GN=vamp2 PE=2 SV=1	1.49467e+06	1.50465e+06	1.34848e+06	1.08495e+06	2.1094e+06	1.34232e+06	1.33256e+06	1.61876e+06	1.3817e+06	1.39732e+06	1.91769e+06	2.19064e+06
A0A0G2K777|A0A0G2K777_RAT	1	1	29.08	0.407925	0.878323	87377	Ras homolog family member T1 OS=Rattus norvegicus OX=10116 GN=Rhot1 PE=1 SV=1	118419	111521	70660.5	71893.7	92282.7	104700	98481.7	91613.6	65120.8	73225.3	86997.2	96373.3
Q920L7|ELOV5_RAT	1	1	30.37	0.408504	0.878323	35554	Elongation of very long chain fatty acids protein 5 OS=Rattus norvegicus OX=10116 GN=Elovl5 PE=1 SV=1	80927	65525.8	73998.7	36921.7	85950.7	79730.4	72147.7	100025	41014.6	82088.9	154092	81965.3
Q5U329|Q5U329_RAT	6	5	254.92	0.40909	0.878323	94580	Anion exchange protein OS=Rattus norvegicus OX=10116 GN=Slc4a1 PE=1 SV=1	193265	344156	118402	71765.8	126853	132523	193215	104953	168749	76771.5	69992.4	126052
G3V7V3|G3V7V3_RAT	7	6	301.4	0.409708	0.878323	72941	Solute carrier family 27 (Fatty acid transporter), member 4 OS=Rattus norvegicus OX=10116 GN=Slc27a4 PE=1 SV=1	222800	206397	285836	230387	328865	264941	168958	291375	216328	277216	144450	295227
A0A0G2JZA7|A0A0G2JZA7_RAT	1	1	22.42	0.410348	0.878323	155282	Cell migration-inducing hyaluronidase 2 OS=Rattus norvegicus OX=10116 GN=Cemip2 PE=1 SV=1	52298.9	35811.9	109255	54188.6	71515.6	53391.3	51817.3	37974	37927.3	56892.4	62293.5	63320.1
D3ZBT7|D3ZBT7_RAT	4	4	102.87	0.410444	0.878323	37934	Family with sequence similarity 8, member A1 OS=Rattus norvegicus OX=10116 GN=Fam8a1 PE=4 SV=2	58209.1	37220.5	40247.2	40823.5	39848.8	62621.5	44990.5	55524.9	35632.7	64834.4	39858.3	92947
A0A0G2K1S6|A0A0G2K1S6_RAT;F1LQQ1|F1LQQ1_RAT	2	2	59.19	0.410962	0.878323	64419	Malic enzyme OS=Rattus norvegicus OX=10116 GN=Me1 PE=1 SV=1	47738.9	43191.9	61622.1	73494.9	52037.7	59057.5	51414.4	40689.5	32254.3	51672.9	80142.4	48419.5
A0A0U1RRX4|A0A0U1RRX4_RAT;A0A0U1RRQ0|A0A0U1RRQ0_RAT	11	11	524.27	0.410966	0.878323	199183	Microtubule-associated protein OS=Rattus norvegicus OX=10116 GN=Map2 PE=1 SV=1	267175	245903	186104	276130	285009	312746	292945	244133	202693	231594	170979	292925
D4A8Y5|D4A8Y5_RAT	1	1	21.43	0.411519	0.878323	99675	Staphylococcal nuclease domain-containing protein OS=Rattus norvegicus OX=10116 GN=Snd1 PE=1 SV=2	46169.6	44696.8	91330.4	34099.6	128235	28886.8	38852.3	79915.4	28956.2	35053.2	56525.1	30595.3
P23347|B3A2_RAT	1	1	22.31	0.41225	0.878323	137120	Anion exchange protein 2 OS=Rattus norvegicus OX=10116 GN=Slc4a2 PE=1 SV=1	82344.9	51331.6	23423.3	28238.9	45774.4	53208.5	47259.8	40271.3	40918.2	39233.5	115171	72649
A0A0G2K6W5|A0A0G2K6W5_RAT	1	1	24.21	0.412526	0.878323	71341	Cholinergic receptor, nicotinic, alpha polypeptide 4, isoform CRA_a OS=Rattus norvegicus OX=10116 GN=Chrna4 PE=1 SV=1	57349.4	54451.9	61365.4	51486.6	32754.7	30324	62219.6	44540.4	35942	52877.9	67498.6	62107.7
B0K020|CISD1_RAT	4	4	264.2	0.412826	0.878323	12260	CDGSH iron-sulfur domain-containing protein 1 OS=Rattus norvegicus OX=10116 GN=Cisd1 PE=3 SV=1	1.79994e+06	1.24502e+06	1.21434e+06	717944	1.37484e+06	1.29464e+06	1.25063e+06	1.26242e+06	710712	884140	1.32732e+06	1.16796e+06
B0BNG0|EMC2_RAT;A0A0A0MXU4|A0A0A0MXU4_RAT	3	3	267.51	0.41333	0.878323	35018	ER membrane protein complex subunit 2 OS=Rattus norvegicus OX=10116 GN=Emc2 PE=2 SV=1	231726	170822	305197	275008	292950	359335	212395	343814	163688	396628	470345	449097
A0A0G2K8Q8|A0A0G2K8Q8_RAT	2	2	233.36	0.413533	0.878323	7095	Ubiquinol-cytochrome c reductase, complex III subunit X OS=Rattus norvegicus OX=10116 GN=Uqcr10 PE=1 SV=1	4.49818e+06	3.56564e+06	2.21362e+06	1.26916e+06	2.36846e+06	1.69301e+06	3.07065e+06	1.90782e+06	2.06763e+06	1.40649e+06	1.81155e+06	1.93253e+06
O70128|O70128_RAT	3	1	207.4	0.413745	0.878323	31265	Putative ATPase (Fragment) OS=Rattus norvegicus OX=10116 PE=2 SV=1	58726.7	61529.5	72426.2	116984	67320	88415.4	71518.6	40407.9	42631.1	62067.6	124792	69272.8
F1LTD0|F1LTD0_RAT	1	1	34.22	0.413796	0.878323	53033	G protein-coupled receptor 89B OS=Rattus norvegicus OX=10116 GN=Gpr89b PE=1 SV=2	18023	7779.19	8276.74	5854.38	10589.5	8929.59	7742.73	9710.29	11927.8	6424.81	12217.1	1410.27
F1LZS5|F1LZS5_RAT	3	3	145.36	0.413987	0.878323	85080	Metabotropic glutamate receptor 7 OS=Rattus norvegicus OX=10116 GN=Grm7 PE=3 SV=2	398720	277629	328301	197853	319070	217481	285490	206011	251249	181125	272610	332057
B0BMW4|B0BMW4_RAT;B4F771|B4F771_RAT;Q63803|GNAS1_RAT;M0R9J4|M0R9J4_RAT;Q9JLG1|Q9JLG1_RAT	7	6	388.52	0.413987	0.878323	46091	GNAS complex locus OS=Rattus norvegicus OX=10116 GN=Gnas PE=2 SV=1	458219	572065	451129	397823	456404	485061	497810	474929	317842	424630	514812	405744
Q66HF1|NDUS1_RAT	12	12	602.81	0.414147	0.878323	80331	NADH-ubiquinone oxidoreductase 75 kDa subunit, mitochondrial OS=Rattus norvegicus OX=10116 GN=Ndufs1 PE=1 SV=1	1.15644e+06	426268	487926	282999	543936	448830	946754	335078	274595	411355	247977	463018
Q6AZ44|Q6AZ44_RAT	1	1	17.22	0.414198	0.878323	36308	Acyl-CoA thioesterase 8 OS=Rattus norvegicus OX=10116 GN=Acot8 PE=2 SV=1	46574.2	16881.4	25095	23513.1	34203.4	34679.8	23645.1	56352.6	17898.4	39712.2	40511.3	46501.8
F1LPV0|F1LPV0_RAT;F1LML0|F1LML0_RAT	2	2	64.02	0.414603	0.878323	64999	Asparaginyl-tRNA synthetase OS=Rattus norvegicus OX=10116 GN=Nars PE=1 SV=2	98410.8	91787.6	98963.4	97229	124335	131839	87784.3	113988	65862.5	105027	97686.7	121097
Q07310|NRX3A_RAT;D3ZTM0|D3ZTM0_RAT	7	4	203.89	0.416011	0.878323	175936	Neurexin-3 OS=Rattus norvegicus OX=10116 GN=Nrxn3 PE=1 SV=1	101336	95426.2	120107	117862	118022	145719	94682	96231.5	97497.3	133996	97139	129120
D3ZN61|D3ZN61_RAT	3	3	81.15	0.416014	0.878323	62660	Leucine-rich repeat LGI family, member 3 OS=Rattus norvegicus OX=10116 GN=Lgi3 PE=4 SV=1	91682.2	95208	120186	160725	71612.1	169549	85271.9	86145.2	74683.2	127922	110088	115670
D4A266|D4A266_RAT	1	1	22.09	0.417167	0.878323	19615	Similar to HSPC171 protein (Predicted), isoform CRA_a OS=Rattus norvegicus OX=10116 GN=Tmem208 PE=1 SV=1	45843	55458.5	137124	48300.5	150873	46505.5	38871.6	137381	93281.5	116991	125790	73649.1
G3V7I0|G3V7I0_RAT	3	3	214.32	0.418548	0.878323	28567	Peroxiredoxin 3 OS=Rattus norvegicus OX=10116 GN=Prdx3 PE=1 SV=1	1.09333e+06	724037	911268	569074	813181	692624	1.00569e+06	538562	631079	593055	817668	715490
A0A0A0MXV4|A0A0A0MXV4_RAT	1	1	30.28	0.419357	0.878323	131044	Angiotensin-converting enzyme (Fragment) OS=Rattus norvegicus OX=10116 GN=Ace PE=1 SV=2	10885.2	12707.4	11777.8	21272.1	14250	12996.8	8687	23622.8	18474.8	30356.6	8081.49	24293.4
M0R416|M0R416_RAT	1	1	30.05	0.419968	0.878323	33380	Pyridoxal phosphate phosphatase OS=Rattus norvegicus OX=10116 GN=Pdxp PE=1 SV=1	167035	185690	219130	172465	258666	206734	170704	190037	103369	184827	303584	149991
A0A0H2UHB3|A0A0H2UHB3_RAT	1	1	31.02	0.419978	0.878323	35899	Carbonic anhydrase 4 OS=Rattus norvegicus OX=10116 GN=Ca4 PE=1 SV=1	319177	485118	485052	366380	571623	356865	296622	406965	365520	368369	439626	447539
D3ZDP4|D3ZDP4_RAT	1	1	30.17	0.420656	0.878323	233796	Uncharacterized protein OS=Rattus norvegicus OX=10116 PE=4 SV=2	878.095	726.467	6863.59	10017.1	6507.88	307.356	166.004	388.438	2706.57	4237.7	7001.13	174.69
A0A0G2K0I0|A0A0G2K0I0_RAT	1	1	24.37	0.420756	0.878323	112751	Anoctamin OS=Rattus norvegicus OX=10116 GN=Ano4 PE=3 SV=1	14971.1	19670.3	6598.53	7284.26	12005.3	14192.8	18955.1	11871.8	10046.7	8272.82	38.0397	21733.6
Q5M949|Q5M949_RAT	2	2	74.57	0.421113	0.878323	28436	Nipsnap homolog 3A (C. elegans) OS=Rattus norvegicus OX=10116 GN=Nipsnap3b PE=1 SV=1	74895.2	58446.1	41177.9	35266.4	37103	72798.1	91047.8	67444.3	58969.4	37530.7	81479.8	42397.8
Q6AYK6|CYBP_RAT	1	1	45.09	0.421133	0.878323	26639	Calcyclin-binding protein OS=Rattus norvegicus OX=10116 GN=Cacybp PE=1 SV=1	157629	178138	194257	223170	234654	233068	191669	214581	127670	202241	221894	164401
A0A0G2K2R1|A0A0G2K2R1_RAT	1	1	77.14	0.421538	0.878323	10425	V-type proton ATPase subunit G OS=Rattus norvegicus OX=10116 GN=Atp6v1g2 PE=3 SV=1	162740	152702	89032.2	221390	98118.3	249572	231230	172564	69154.4	261781	337382	202587
M0RA24|M0RA24_RAT	1	1	23.87	0.421543	0.878323	11032	Uncharacterized protein OS=Rattus norvegicus OX=10116 PE=4 SV=2	122001	87477	65039.7	30744.4	69244.6	61729.6	83829.3	54952.2	60060	37362.7	58802.9	50851.3
A0A0G2K4G3|A0A0G2K4G3_RAT	1	1	15.15	0.422692	0.878323	8983	NEDD8 OS=Rattus norvegicus OX=10116 GN=Nedd8 PE=1 SV=1	85624.1	82260	91869.7	130941	76898.7	107603	128624	103787	66561	109253	123109	110179
A0A0G2JTB6|A0A0G2JTB6_RAT	1	1	51.28	0.423305	0.878323	65089	Chloride intracellular channel protein OS=Rattus norvegicus OX=10116 GN=Clic6 PE=1 SV=1	72934.4	41211.4	4287.51	32596.2	49602.5	110305	58574.2	47569.7	26874.5	44777.1	82313.4	102625
F1M978|F1M978_RAT	5	4	158.52	0.423402	0.878323	30818	Inositol-1-monophosphatase OS=Rattus norvegicus OX=10116 GN=Impa1 PE=1 SV=1	87206.2	92829	67887.5	72008.2	84489.1	124202	98767	94420.3	74943.7	77560.5	32987	90338.6
A9UMW1|A9UMW1_RAT	1	1	22.23	0.423468	0.878323	25550	Glutathione S-transferase alpha 4 OS=Rattus norvegicus OX=10116 GN=Gsta4 PE=2 SV=1	22953.4	8667.38	12830.3	5147.94	36007	22005.2	13090.1	21862.3	11071.7	23999.2	39881.9	19494.6
P62628|DLRB1_RAT	2	2	55.43	0.424969	0.878323	10983	Dynein light chain roadblock-type 1 OS=Rattus norvegicus OX=10116 GN=Dynlrb1 PE=1 SV=3	66925.5	36292.5	46417	79223.1	83122.7	75792.6	78177.8	70937.1	30726.9	84864.3	155022	89118.3
B2RYN6|B2RYN6_RAT;D3ZGW2|D3ZGW2_RAT	6	6	182.19	0.425004	0.878323	92147	AP-1 complex subunit gamma OS=Rattus norvegicus OX=10116 GN=Ap1g1 PE=2 SV=1	305706	310398	325049	410275	348856	311188	203236	298706	253873	351050	470572	288651
Q792X9|Q792X9_RAT	1	1	15.34	0.425109	0.878323	51313	GDNF receptor-beta (Fragment) OS=Rattus norvegicus OX=10116 PE=2 SV=1	25742	17247.3	42822.6	25091.6	22296.1	38585.6	22350.7	27605.3	29655.2	37761.1	60990.1	26616.1
P62744|AP2S1_RAT	2	2	88.24	0.425485	0.878323	17178	AP-2 complex subunit sigma OS=Rattus norvegicus OX=10116 GN=Ap2s1 PE=1 SV=1	1.50143e+06	1.50416e+06	1.62087e+06	1.51634e+06	1.85436e+06	1.65988e+06	1.16547e+06	1.36395e+06	1.2574e+06	1.29468e+06	2.14828e+06	1.82844e+06
M0R971|M0R971_RAT	1	1	41.61	0.425537	0.878323	37989	RING-type domain-containing protein OS=Rattus norvegicus OX=10116 PE=4 SV=2	3921.4	4735.19	11930.9	9997.73	9296.87	6410.74	4564.79	11549.2	8469.78	12981.6	10238.3	7288.19
P19492|GRIA3_RAT	15	1	1167.69	0.425714	0.878323	100879	Glutamate receptor 3 OS=Rattus norvegicus OX=10116 GN=Gria3 PE=1 SV=1	1.36674e+06	986743	408812	424114	690873	447605	851251	473221	961664	394477	27839.7	904238
B5DF14|B5DF14_RAT	1	1	122.11	0.426543	0.878323	62543	Lgi2 protein OS=Rattus norvegicus OX=10116 GN=Lgi2 PE=2 SV=1	18060.6	24809	43563.1	27671.8	1539.69	58615	6728.76	25893	81318.6	38801	55270.7	38242.3
A0A0G2K4L8|A0A0G2K4L8_RAT	1	1	13.89	0.42715	0.878323	129126	Integrin alpha-D OS=Rattus norvegicus OX=10116 GN=Itgam PE=1 SV=1	195685	196399	78557.1	124486	118808	146985	163053	125999	240102	144010	119595	186157
Q4QQW8|PLBL2_RAT	1	1	60.78	0.42801	0.878323	65756	Putative phospholipase B-like 2 OS=Rattus norvegicus OX=10116 GN=Plbd2 PE=1 SV=2	138244	111731	178810	153465	162879	186653	114723	173520	99995.6	189579	39405.5	226494
Q80W89|NDUAB_RAT	4	4	335.94	0.42815	0.878323	15129	NADH dehydrogenase [ubiquinone] 1 alpha subcomplex subunit 11 OS=Rattus norvegicus OX=10116 GN=Ndufa11 PE=2 SV=1	1.85134e+06	1.24668e+06	1.15957e+06	971862	721101	1.03376e+06	1.45418e+06	881154	608894	800093	1.34897e+06	922080
B2RYD7|B2RYD7_RAT;Q7TQ74|Q7TQ74_RAT	4	4	147.61	0.428192	0.878323	93946	RCG25591, isoform CRA_a OS=Rattus norvegicus OX=10116 GN=Stt3b PE=1 SV=1	256486	204121	309255	309177	189942	336512	218550	277266	183097	380094	493430	378304
Q6AYQ1|GOGA7_RAT	2	2	68.96	0.428433	0.878323	15996	Golgin subfamily A member 7 OS=Rattus norvegicus OX=10116 GN=Golga7 PE=2 SV=1	197971	202764	151011	127536	158335	187663	205464	137242	152047	152811	68871.7	208063
Q5PQP2|RCAS1_RAT	1	1	33.88	0.428524	0.878323	24343	Receptor-binding cancer antigen expressed on SiSo cells OS=Rattus norvegicus OX=10116 GN=Ebag9 PE=1 SV=1	96853.6	144958	146863	148241	123010	141397	89359	132086	105599	114258	179999	115455
D4A899|D4A899_RAT	2	2	95.49	0.428704	0.878323	267750	Vacuolar protein sorting 13 homolog A OS=Rattus norvegicus OX=10116 GN=Vps13a PE=1 SV=2	130230	108854	95550.4	123379	77258.3	160778	110987	60693.4	78127.5	142359	76711.3	147180
A0A096MJZ4|A0A096MJZ4_RAT	1	1	21.87	0.428934	0.878323	78261	Rho-GAP domain-containing protein (Fragment) OS=Rattus norvegicus OX=10116 PE=4 SV=1	5787	5755.75	5031.36	7862.67	10551.8	10209	5933.38	11607.5	9582.3	11085.2	7437.99	6221.81
A0A0G2JZB8|A0A0G2JZB8_RAT;E9PSV8|E9PSV8_RAT	3	3	241.83	0.429321	0.878323	32366	Neuronal membrane glycoprotein M6-b OS=Rattus norvegicus OX=10116 GN=Gpm6b PE=4 SV=1	9.28614e+06	8.96025e+06	1.14255e+07	1.10968e+07	1.54946e+07	1.03906e+07	1.44253e+07	1.01104e+07	8.87206e+06	1.56546e+07	1.02738e+07	1.55144e+07
Q7TP35|Q7TP35_RAT;A0A0H2UHI7|A0A0H2UHI7_RAT;B6DYQ7|B6DYQ7_RAT	2	2	194.49	0.429719	0.878323	62862	ATPase family AAA domain-containing protein 1 OS=Rattus norvegicus OX=10116 GN=Atad1 PE=1 SV=1	191946	146288	202031	194948	194397	197705	159288	174219	114009	206850	240727	151409
A0A0G2K336|A0A0G2K336_RAT;A0A0H2UHZ1|A0A0H2UHZ1_RAT	2	2	97.27	0.430679	0.878323	40435	Aquaporin-4 OS=Rattus norvegicus OX=10116 GN=Aqp4 PE=1 SV=1	271648	138043	116493	104958	203760	192510	242419	131222	180114	135601	290336	211542
F1MAD2|INADL_RAT	1	1	13.98	0.430788	0.878323	200200	InaD-like protein OS=Rattus norvegicus OX=10116 GN=Patj PE=1 SV=2	134693	96157.1	53656.2	41785.8	128339	152166	121045	110405	65533.6	91412.2	118553	233830
P04094|PENK_RAT	1	1	77.08	0.432149	0.878323	31368	Proenkephalin-A OS=Rattus norvegicus OX=10116 GN=Penk PE=1 SV=1	108070	53264.1	83145.6	72635.3	89992.2	114761	58836.8	85235.1	43879.1	163451	212804	202186
A0A0G2JZT0|A0A0G2JZT0_RAT;Q64663|P2RX7_RAT	2	2	58.62	0.43243	0.878323	72444	P2X purinoceptor 7 OS=Rattus norvegicus OX=10116 GN=P2rx7 PE=1 SV=1	253954	211749	168088	147176	241928	221218	256351	184526	184355	150675	119796	225520
B4F772|B4F772_RAT	6	6	231.33	0.432452	0.878323	95017	Heat shock 70kDa protein 4-like (Predicted), isoform CRA_b OS=Rattus norvegicus OX=10116 GN=Hspa4l PE=1 SV=1	77922.1	61332.3	82194.9	110217	85263.7	113092	70996.2	78781.7	38386.4	95663.3	112276	75990.4
D3Z8J1|D3Z8J1_RAT	1	1	14.13	0.432686	0.878323	44772	Beta-ureidopropionase OS=Rattus norvegicus OX=10116 GN=Upb1 PE=1 SV=3	5037.32	2932.98	3133.06	785.109	2091.73	1964.45	2584.21	207.054	127.784	317.897	44470.2	1676.35
O55007|RGPA1_RAT	1	1	23.84	0.433108	0.878323	231184	Ral GTPase-activating protein subunit alpha-1 OS=Rattus norvegicus OX=10116 GN=Ralgapa1 PE=1 SV=2	8177.48	22274.5	28718.7	19366.4	14633	6602.69	9318.96	12506	6174.29	18616.2	39801.5	1489.85
F1LN45|F1LN45_RAT	2	2	83.96	0.433846	0.878323	190851	Transient receptor potential cation channel, subfamily M, member 3 OS=Rattus norvegicus OX=10116 GN=Trpm3 PE=1 SV=2	4260.86	8710.19	4590.95	5239.04	5585.08	7370.44	5962.58	8955.15	8554.06	6344.95	4390.96	6181.91
D3ZUM4|D3ZUM4_RAT	1	1	51.99	0.43429	0.878323	73637	Beta-galactosidase OS=Rattus norvegicus OX=10116 GN=Glb1 PE=1 SV=1	171329	159182	243894	177865	259404	256435	167195	169586	147195	154543	306129	198281
D3ZZK3|D3ZZK3_RAT;A0A0G2JT71|A0A0G2JT71_RAT	7	7	332.99	0.434597	0.878323	111364	Eph receptor A4 OS=Rattus norvegicus OX=10116 GN=Epha4 PE=3 SV=1	155312	116942	195997	154012	198590	185510	152082	161783	160827	170437	69162.3	188343
Q9WU61|CLCC1_RAT;A0A140TAF5|A0A140TAF5_RAT	4	4	223.16	0.435748	0.878323	62047	Chloride channel CLIC-like protein 1 OS=Rattus norvegicus OX=10116 GN=Clcc1 PE=1 SV=1	192090	156264	186563	203093	184995	238848	152433	220694	169883	207815	33947.1	272057
A0A0G2JZJ5|A0A0G2JZJ5_RAT	3	3	189.41	0.436745	0.878323	59622	Phosphatidylserine synthase 1 OS=Rattus norvegicus OX=10116 GN=Ptdss1 PE=1 SV=1	299075	252082	260781	190249	233503	230073	223071	236532	218569	227951	149910	299032
P04785|PDIA1_RAT	15	15	1373.52	0.437719	0.878323	57315	Protein disulfide-isomerase OS=Rattus norvegicus OX=10116 GN=P4hb PE=1 SV=2	5.05732e+06	4.69933e+06	8.76297e+06	9.07219e+06	4.24157e+06	6.52985e+06	4.04878e+06	4.39903e+06	4.56398e+06	5.61922e+06	7.59285e+06	6.68722e+06
M0R7K1|M0R7K1_RAT;F1LQV9|F1LQV9_RAT;Q9Z250|LIN7A_RAT	4	1	116.41	0.438189	0.878323	24664	Protein lin-7 homolog OS=Rattus norvegicus OX=10116 GN=Lin7a PE=1 SV=2	87386.9	71139.9	91457	101930	124032	76279.6	118188	94273.4	70252.4	104242	150342	86037.3
P29266|3HIDH_RAT	4	3	175.24	0.43829	0.878323	35679	3-hydroxyisobutyrate dehydrogenase, mitochondrial OS=Rattus norvegicus OX=10116 GN=Hibadh PE=1 SV=3	130472	83036.1	98315.2	82228.8	122336	102575	136829	69900.2	61663.6	73770.2	130958	89868.5
Q62952|DPYL3_RAT	3	2	85.55	0.438332	0.878323	62327	Dihydropyrimidinase-related protein 3 OS=Rattus norvegicus OX=10116 GN=Dpysl3 PE=1 SV=2	57393.8	29987.8	53025.8	78728.9	89480.6	75973.2	57716.9	32674.1	11180.3	58643.4	136793	47171.5
M0R7Z9|PLIN5_RAT	1	1	15.79	0.438427	0.878323	52456	Perilipin-5 OS=Rattus norvegicus OX=10116 GN=Plin5 PE=1 SV=1	15674.6	19366.9	9309.81	12655.5	693.429	27069.1	13367.3	13225.3	5302.45	18772.9	0	14149.6
F1LQD2|F1LQD2_RAT	1	1	19.95	0.438621	0.878323	56433	Calcium/calmodulin-dependent protein kinase kinase 1 OS=Rattus norvegicus OX=10116 GN=Camkk1 PE=1 SV=2	54645.8	69623.4	55345.5	64620.5	48881.8	42455.8	17919.6	38460.9	60304.6	70572.5	75035.3	42152.4
Q4R1A4|Q4R1A4_RAT	1	1	45.12	0.438843	0.878323	31120	TRK-fused gene protein OS=Rattus norvegicus OX=10116 GN=Tfg PE=1 SV=1	213526	201779	215384	208703	218670	237871	138518	225373	168999	208586	293887	184970
Q3MHS9|Q3MHS9_RAT;Q5BJY2|Q5BJY2_RAT	3	2	128.98	0.439549	0.878323	58437	Chaperonin containing Tcp1, subunit 6A (Zeta 1) OS=Rattus norvegicus OX=10116 GN=Cct6a PE=1 SV=1	46822	34072.4	71419.7	93189.1	68512	132845	80598.7	43385.9	16820	73014.4	95524.5	49207
D3ZIW4|D3ZIW4_RAT	1	1	42.87	0.440351	0.878323	73135	Transmembrane protein 62 OS=Rattus norvegicus OX=10116 GN=Tmem62 PE=1 SV=1	101018	57825.2	77427	78335.8	64517.4	60381.5	67805.1	138288	65884.5	86695.2	210.418	92501
B3VQJ0|B3VQJ0_RAT	1	1	14.78	0.440816	0.878323	50493	Glutamate decarboxylase 1 OS=Rattus norvegicus OX=10116 GN=Gad1 PE=2 SV=1	45948.2	25373.4	48687.7	32296.1	66777.6	37179.3	37301.4	37849.8	23258.6	45330.3	60206.8	16083.2
F1LM82|F1LM82_RAT	1	1	33.41	0.441119	0.878323	32506	Heterogeneous nuclear ribonucleoproteins A2/B1 OS=Rattus norvegicus OX=10116 GN=Hnrnpa2b1 PE=1 SV=3	38303.4	45907.3	68159	49706.1	27040.5	29208.3	34066.8	50049.4	25740.2	49409.4	21701.6	38486.8
P97710|SHPS1_RAT;Q499T3|Q499T3_RAT	4	4	182.16	0.441355	0.878323	56283	Tyrosine-protein phosphatase non-receptor type substrate 1 OS=Rattus norvegicus OX=10116 GN=Sirpa PE=1 SV=1	2.04433e+06	1.7716e+06	2.21081e+06	1.53104e+06	2.66343e+06	1.84477e+06	1.30486e+06	2.10712e+06	1.73297e+06	1.73692e+06	2.20188e+06	1.94839e+06
F1LPL6|F1LPL6_RAT	1	1	32.59	0.441428	0.878323	159363	Tyrosine-protein kinase receptor OS=Rattus norvegicus OX=10116 GN=Insr PE=1 SV=3	39922.8	39371.5	35435.1	33158.6	41889.2	51554.5	40523.1	43978.5	45529	38143.7	2782.08	49806.3
B2RZA8|B2RZA8_RAT	1	1	23.32	0.442977	0.878323	51305	Slc30a6 protein OS=Rattus norvegicus OX=10116 GN=Slc30a6 PE=1 SV=1	20917.7	24056.4	43666.7	53608.3	27486.1	43387	23404	39917.6	36751	39830.9	69372.8	40555.8
G3V7L6|G3V7L6_RAT;Q63347|PRS7_RAT	2	2	29.31	0.44311	0.878323	49002	26S proteasome regulatory subunit 7 OS=Rattus norvegicus OX=10116 GN=Psmc2 PE=1 SV=1	29169.3	24704.7	23799.7	24997.3	44592.5	26681	30894.8	27926.5	18313.3	38238.7	70900.8	31805.1
D3Z865|D3Z865_RAT	3	3	159.07	0.444264	0.878323	26815	Mannose-P-dolichol utilization defect 1 OS=Rattus norvegicus OX=10116 GN=Mpdu1 PE=1 SV=1	360576	328205	499444	465013	465240	637312	295004	518886	284540	456688	328613	583525
G3V7D4|G3V7D4_RAT	1	1	17.69	0.444561	0.878323	36112	Ephrin B3 OS=Rattus norvegicus OX=10116 GN=Efnb3 PE=3 SV=1	19306.9	13233.8	17787.6	27062.1	31039.6	17645.2	11186.4	21508.4	13357.1	21335.5	25026.3	16625.6
Q6JAM9|TM35A_RAT	2	2	53.48	0.444689	0.878323	18575	Transmembrane protein 35A OS=Rattus norvegicus OX=10116 GN=Tmem35a PE=1 SV=1	38160.7	29052.8	40518	32339.3	57034.2	34722.5	28605.8	55771.5	34317.7	39712.4	81402.4	38589.1
G3V6V6|G3V6V6_RAT	1	1	19.64	0.445289	0.878323	38289	LIM homeobox 8 OS=Rattus norvegicus OX=10116 GN=Lhx8 PE=2 SV=2	6.30707e+06	5.66514e+06	4.93283e+06	4.62417e+06	6.89916e+06	7.10915e+06	7.28579e+06	5.88933e+06	5.28329e+06	7.44707e+06	6.10114e+06	5.97e+06
Q6P7Q2|Q6P7Q2_RAT	1	1	46.77	0.445442	0.878323	62616	Glypican-1 OS=Rattus norvegicus OX=10116 GN=Gpc1 PE=2 SV=1	84427.8	94146.8	81508.6	85981.9	92694.8	108888	59779.1	80768.5	77767.7	91102	926276	127256
Q6TEK3|VKORL_RAT;F7FDC8|F7FDC8_RAT	4	3	131.53	0.445466	0.878323	20051	Vitamin K epoxide reductase complex subunit 1-like protein 1 OS=Rattus norvegicus OX=10116 GN=Vkorc1l1 PE=1 SV=1	223958	229251	264999	249653	251206	296992	180912	296781	254430	253278	414370	312946
D3ZDH8|D3ZDH8_RAT	5	4	187.75	0.445641	0.878323	44320	Septin 5 OS=Rattus norvegicus OX=10116 GN=Sept5 PE=1 SV=1	274973	164088	259543	286626	245372	263498	309478	179934	88832.5	273428	258797	234720
A0A0G2K5S3|A0A0G2K5S3_RAT	1	1	34.11	0.446773	0.878323	109048	CD101 molecule OS=Rattus norvegicus OX=10116 GN=Cd101 PE=4 SV=1	13197.4	17975.1	25145.4	73516.3	41940.9	10005.5	15761.1	8940.61	61323.6	17582	18181.1	9172.24
Q5M7T2|SPRY7_RAT	1	1	45.5	0.447479	0.878323	22123	SPRY domain-containing protein 7 OS=Rattus norvegicus OX=10116 GN=Spryd7 PE=2 SV=1	68511	98948.9	63015.5	67880.2	49723	136609	66662	81206.5	81222.6	95811.2	74197.1	157267
Q9ER34|ACON_RAT	19	19	1290.91	0.448253	0.878323	86121	Aconitate hydratase, mitochondrial OS=Rattus norvegicus OX=10116 GN=Aco2 PE=1 SV=2	3.64685e+06	2.41708e+06	3.24591e+06	2.11432e+06	2.84955e+06	1.90527e+06	2.48038e+06	1.9488e+06	2.06039e+06	1.87166e+06	3.94891e+06	2.16576e+06
D4A9V7|D4A9V7_RAT	1	1	34.55	0.448426	0.878323	66681	Methionine--tRNA ligase, mitochondrial-like OS=Rattus norvegicus OX=10116 GN=LOC100911305 PE=1 SV=1	353898	398225	265955	195496	247942	202949	273884	248726	283975	167242	256222	227517
A0A0G2JSZ5|A0A0G2JSZ5_RAT	9	9	878.15	0.44847	0.878323	49129	Protein disulfide-isomerase A6 OS=Rattus norvegicus OX=10116 GN=Pdia6 PE=1 SV=1	4.09872e+06	3.51087e+06	7.26035e+06	6.50199e+06	4.01219e+06	4.9272e+06	3.61867e+06	3.58225e+06	3.70648e+06	4.39727e+06	6.6929e+06	4.60073e+06
A0A0G2KB63|A0A0G2KB63_RAT	7	7	439.33	0.448502	0.878323	33148	Prohibitin OS=Rattus norvegicus OX=10116 GN=Phb2 PE=1 SV=1	1.77216e+06	1.20299e+06	1.33754e+06	692661	1.26721e+06	880713	1.45584e+06	1.27683e+06	767141	937513	870501	845297
Q6MG60|DDAH2_RAT	2	1	75.82	0.449067	0.878323	30011	N(G),N(G)-dimethylarginine dimethylaminohydrolase 2 OS=Rattus norvegicus OX=10116 GN=Ddah2 PE=1 SV=1	155056	89959.1	127874	113633	191012	139161	129031	131870	67812.8	92199.6	186675	117986
D3ZQC6|D3ZQC6_RAT	1	1	25.74	0.449154	0.878323	153139	E3 ubiquitin-protein ligase OS=Rattus norvegicus OX=10116 GN=Ubr1 PE=1 SV=3	72268.4	80298.8	101988	131325	149674	88977.9	68362.7	110737	53724.3	92789.7	152175	72890.3
Q99NU2|Q99NU2_RAT	3	3	192.51	0.449321	0.878323	37819	Cannabinoid receptor 1 (Fragment) OS=Rattus norvegicus OX=10116 GN=Cnr1 PE=3 SV=1	211132	236686	293791	244938	217646	205960	257560	161605	257626	215284	104914	301088
M0R6E0|M0R6E0_RAT	12	9	714.21	0.450707	0.878323	91990	Phospholipid-transporting ATPase OS=Rattus norvegicus OX=10116 GN=Atp9a PE=1 SV=2	1.00147e+06	816535	833046	688961	844746	874604	906806	827724	650714	748306	665690	966354
B0BNE6|B0BNE6_RAT	1	1	149.43	0.450741	0.878323	24411	NADH dehydrogenase (Ubiquinone) Fe-S protein 8 (Predicted), isoform CRA_a OS=Rattus norvegicus OX=10116 GN=Ndufs8 PE=1 SV=1	380276	187528	227783	125597	196670	238795	514382	167342	148837	185273	606207	255929
D3ZS69|D3ZS69_RAT	1	1	15.72	0.452032	0.878323	257413	C2 domain-containing 3 centriole elongation regulator OS=Rattus norvegicus OX=10116 GN=C2cd3 PE=1 SV=2	32021.9	45203.1	21051.2	50967.1	22214.7	48149.1	25566.8	29325.5	52082.4	55095.2	209.354	52956.8
P10252|CD48_RAT	1	1	51.74	0.452518	0.878323	27890	CD48 antigen OS=Rattus norvegicus OX=10116 GN=Cd48 PE=1 SV=1	166572	283580	194969	249815	213065	218907	216763	201444	340075	238141	9694.15	240312
P05708|HXK1_RAT;M0R3X7|M0R3X7_RAT;O54892|O54892_RAT	23	7	1965.89	0.452911	0.878323	103540	Hexokinase-1 OS=Rattus norvegicus OX=10116 GN=Hk1 PE=1 SV=4	8.3916e+06	8.4719e+06	5.95502e+06	3.966e+06	4.59816e+06	5.25889e+06	7.819e+06	3.82023e+06	6.58286e+06	3.49461e+06	3.84194e+06	6.30394e+06
M0R4I7|M0R4I7_RAT	1	1	18.33	0.45319	0.878323	27878	Mitochondrial inner membrane protease ATP23 OS=Rattus norvegicus OX=10116 GN=Atp23 PE=3 SV=1	133132	135652	65202.7	85084.6	104948	147362	178193	92816.5	121510	102024	93261.8	193629
G3V6Z5|G3V6Z5_RAT	15	1	1120.27	0.453318	0.878323	101019	Glutamate receptor 3 OS=Rattus norvegicus OX=10116 GN=Gria3 PE=1 SV=3	1.31661e+06	1.59008e+06	2.12134e+06	1.28551e+06	1.95318e+06	719165	1.47993e+06	650705	1.61585e+06	939521	1.57309e+06	1.26961e+06
A0A096XNM4|A0A096XNM4_RAT	1	1	39.38	0.453518	0.878323	43185	Cytochrome b (Fragment) OS=Rattus norvegicus OX=10116 PE=3 SV=1	2.38977e+06	1.95458e+06	1.59852e+06	962249	1.41652e+06	1.20099e+06	2.12126e+06	1.64498e+06	1.93719e+06	1.11048e+06	208243	1.34132e+06
Q568Z4|SPCS3_RAT	3	2	118.43	0.453763	0.878323	20205	Signal peptidase complex subunit 3 OS=Rattus norvegicus OX=10116 GN=Spcs3 PE=2 SV=1	189549	149175	211119	151501	231234	213893	123028	201369	115241	175753	198487	233864
Q5BK63|NDUA9_RAT	9	9	511.83	0.454581	0.878323	42646	NADH dehydrogenase [ubiquinone] 1 alpha subcomplex subunit 9, mitochondrial OS=Rattus norvegicus OX=10116 GN=Ndufa9 PE=1 SV=2	1.3566e+06	869462	940909	516674	850270	710055	1.29097e+06	802850	602572	620952	494338	751611
Q8R417|Q8R417_RAT;A1E5S7|A1E5S7_RAT;C8CB44|C8CB44_RAT	3	3	149.1	0.454748	0.878323	95978	Neuron-specific epidermal growth factor-like repeat domain-containing protein OS=Rattus norvegicus OX=10116 GN=Nell2 PE=2 SV=1	63640.2	49841.7	61318.1	54668	58050.7	81253.6	50859.6	73019.2	42439.3	66416.7	103610	96865.7
P31044|PEBP1_RAT	5	4	573.67	0.457872	0.878323	20902	Phosphatidylethanolamine-binding protein 1 OS=Rattus norvegicus OX=10116 GN=Pebp1 PE=1 SV=3	4.27508e+06	6.83122e+06	7.75167e+06	8.89069e+06	6.12479e+06	5.68087e+06	5.78724e+06	5.27251e+06	5.4777e+06	6.2658e+06	7.18269e+06	5.47336e+06
P10362|SCG2_RAT;G3V7X2|G3V7X2_RAT;Q8CGL8|Q8CGL8_RAT	5	5	180.64	0.457982	0.878323	70987	Secretogranin-2 OS=Rattus norvegicus OX=10116 GN=Scg2 PE=1 SV=1	185592	144198	371736	430938	190660	430461	137846	203503	76815.8	334237	435417	249662
D3ZE85|FRS1L_RAT	3	3	113.93	0.458025	0.878323	32892	DOMON domain-containing protein FRRS1L OS=Rattus norvegicus OX=10116 GN=Frrs1l PE=1 SV=1	138796	131864	292182	252837	247280	130336	113552	159909	144870	186343	199254	195985
Q02759|LOX15_RAT	1	1	46.59	0.458509	0.878323	76355	Arachidonate 15-lipoxygenase OS=Rattus norvegicus OX=10116 GN=Alox15 PE=1 SV=3	24244.1	12148.6	6371.33	30901.1	0	66336.3	18873.6	24320.9	25668.1	8690.86	5889.84	14346.4
P06214|HEM2_RAT	1	1	30.28	0.458594	0.878323	36465	Delta-aminolevulinic acid dehydratase OS=Rattus norvegicus OX=10116 GN=Alad PE=1 SV=1	939.718	35324.1	291.538	1238.15	6072.72	2130.55	650.439	5180.16	3346.45	4671.08	3273.26	0
A0A0G2K842|A0A0G2K842_RAT	1	1	17.36	0.458742	0.878323	9882	Uncharacterized protein OS=Rattus norvegicus OX=10116 PE=4 SV=1	15160.9	22940.1	16282.9	33342.4	37379.5	48589.9	26464.8	42768.9	20870	28925.3	41218.8	34096
A0A0G2K1I7|A0A0G2K1I7_RAT	1	1	22.26	0.458781	0.878323	11411	FXYD domain-containing ion transport regulator OS=Rattus norvegicus OX=10116 GN=Fxyd6 PE=3 SV=1	28636.9	15785.7	9060.07	5018.97	27211.6	15672.3	13551.2	13527.8	9241.91	11850.8	4299.17	20438.1
Q4V7D4|Q4V7D4_RAT	1	1	26.38	0.4591	0.878323	51192	Family with sequence similarity 126, member B OS=Rattus norvegicus OX=10116 GN=Fam126b PE=1 SV=1	70732.9	68230	42341.4	70894.4	41376.7	46311.5	62183.3	57676.5	61220.9	50512.1	23014.9	45668.7
Q5BJM8|ZNT7_RAT	2	2	84.96	0.459152	0.878323	42089	Zinc transporter 7 OS=Rattus norvegicus OX=10116 GN=Slc30a7 PE=2 SV=2	20176.3	30452.7	39776.3	42273.1	19577	15549.4	18441.3	32644.2	32476.2	37922.2	57803.5	21866.1
A0A0G2K3I0|A0A0G2K3I0_RAT	1	1	17.04	0.459505	0.878323	353541	Serine-protein kinase ATM OS=Rattus norvegicus OX=10116 GN=Atm PE=1 SV=1	132468	116937	136589	110818	205250	153902	106416	172529	115421	170113	223049	181919
A0A0H2UHS8|A0A0H2UHS8_RAT	1	1	71.71	0.459607	0.878323	10846	FXYD domain-containing ion transport regulator OS=Rattus norvegicus OX=10116 GN=Fxyd1 PE=1 SV=1	306120	393827	443536	771897	1.14623e+06	86695.7	471579	628563	284093	871537	1.81492e+06	267538
P02770|ALBU_RAT	18	1	1300.58	0.46004	0.878323	70682	Serum albumin OS=Rattus norvegicus OX=10116 GN=Alb PE=1 SV=2	1.52336e+06	1.65765e+06	1.6506e+06	2.7731e+06	2.10796e+06	2.11365e+06	1.3321e+06	2.19651e+06	1.57133e+06	1.90877e+06	1.47823e+06	2.2153e+06
Q5XIE1|THEM6_RAT	9	9	538.26	0.460358	0.878323	24018	Protein THEM6 OS=Rattus norvegicus OX=10116 GN=Them6 PE=2 SV=1	931497	766411	951661	845862	1.1479e+06	754017	718989	1.17119e+06	795153	1.01823e+06	1.0109e+06	1.16701e+06
A0A0G2JVU1|A0A0G2JVU1_RAT	3	3	259.25	0.460438	0.878323	87495	Integrin beta OS=Rattus norvegicus OX=10116 GN=Itgb8 PE=1 SV=1	716640	1.09915e+06	812214	530847	788842	640400	824444	565246	841681	514212	588823	780865
P40112|PSB3_RAT	1	1	100.71	0.460902	0.878323	23235	Proteasome subunit beta type-3 OS=Rattus norvegicus OX=10116 GN=Psmb3 PE=1 SV=1	344930	484740	444897	568569	275981	545153	511734	238218	382401	382602	563900	278644
A0A0G2K5C8|A0A0G2K5C8_RAT	4	4	299.23	0.46106	0.878323	81233	Stromal interaction molecule 1 OS=Rattus norvegicus OX=10116 GN=Stim1 PE=1 SV=1	220876	151167	243693	246663	250785	286763	113513	237271	141271	233700	240389	299811
A0A0G2K8V2|A0A0G2K8V2_RAT	1	1	20.72	0.461739	0.878323	124084	Vinculin OS=Rattus norvegicus OX=10116 GN=Vcl PE=1 SV=1	21261.8	22287.7	22055.7	67548.2	36771.7	57488	33324.6	23963.1	5065.06	34076.9	55219.9	31539.5
F7EYB9|F7EYB9_RAT	4	4	236.87	0.462212	0.878323	50005	Oligodendrocyte-myelin glycoprotein OS=Rattus norvegicus OX=10116 GN=Omg PE=1 SV=1	944041	1.27112e+06	1.57872e+06	1.22278e+06	788558	1.58349e+06	830734	934892	1.20326e+06	1.17091e+06	1.36048e+06	1.04303e+06
A0A0H2UI07|A0A0H2UI07_RAT	3	1	127.2	0.464213	0.878323	60698	Pyruvate kinase OS=Rattus norvegicus OX=10116 GN=Pklr PE=1 SV=1	350383	439144	604801	418760	643200	342106	406937	733034	227718	640382	165917	363871
F1LP52|F1LP52_RAT	1	1	88.8	0.464385	0.878323	29809	Transmembrane protein 231 OS=Rattus norvegicus OX=10116 GN=Tmem231 PE=4 SV=2	77314.7	56153.5	45744.8	34390.8	46148.7	80440.5	56446.1	41081.8	51700.1	50346.5	12463.2	85881
A0A0G2JUX5|A0A0G2JUX5_RAT	2	2	47.37	0.465009	0.878323	33626	Transcriptional activator protein Pur-beta OS=Rattus norvegicus OX=10116 GN=Purb PE=1 SV=1	97229.9	71642.8	69772.4	52046.4	72106.1	81965.3	81457.8	69314.4	55191.2	70001.3	40595.2	87999.4
A0A0G2K2M2|A0A0G2K2M2_RAT	1	1	66.32	0.465282	0.878323	39739	Mitochondrial fission factor-like OS=Rattus norvegicus OX=10116 GN=LOC102556337 PE=1 SV=1	761075	522991	572135	399655	660908	675847	601836	581452	329799	479398	640984	609043
B0BN46|B0BN46_RAT	1	1	24.85	0.46553	0.878323	36314	Glyoxylate and hydroxypyruvate reductase OS=Rattus norvegicus OX=10116 GN=Grhpr PE=1 SV=1	125686	94104.4	61067.3	71079	91749.1	109672	67796.9	89482.7	87895.5	74408.8	94059.2	79936.4
A0A0H2UHZ2|A0A0H2UHZ2_RAT	1	1	37.37	0.466088	0.878323	44358	Nucleosome assembly protein 1-like 4 OS=Rattus norvegicus OX=10116 GN=Nap1l4 PE=1 SV=1	69771.1	54542.9	50895.1	47706.3	92866.8	69627.5	65339.9	64101.8	32445.5	50055.8	78584.5	53629.9
A0A5H1ZRV3|A0A5H1ZRV3_RAT	4	4	358.74	0.467375	0.878323	25738	Tubulin polymerization-promoting protein OS=Rattus norvegicus OX=10116 GN=Tppp PE=4 SV=1	932011	774650	1.1376e+06	1.41311e+06	880417	985249	942907	775788	618688	955797	1.3065e+06	972049
M0RBJ0|M0RBJ0_RAT	1	1	45.94	0.467602	0.878323	4993	Guanine nucleotide-binding protein subunit gamma OS=Rattus norvegicus OX=10116 GN=Gng2 PE=1 SV=2	191876	217696	110948	93481.2	79834.8	503053	307782	79829.4	65274	119838	42964.6	295865
A0A0G2K227|A0A0G2K227_RAT	2	1	60.43	0.468054	0.878323	72070	Transporter OS=Rattus norvegicus OX=10116 GN=Slc6a6 PE=1 SV=1	77296.6	69848.7	64799.7	34338.2	93533.8	40022.1	55119.3	53536.7	37898	40830.4	73609.9	57191.2
B0K025|OSTC_RAT	1	1	45.77	0.468215	0.878323	16918	Oligosaccharyltransferase complex subunit OSTC OS=Rattus norvegicus OX=10116 GN=Ostc PE=2 SV=1	103222	121827	97231	78472.3	98530.1	79471.2	121399	121512	78491	84035.3	12229.6	118383
Q9JIX5|CHD8_RAT	1	1	18.65	0.468376	0.878323	292449	Chromodomain-helicase-DNA-binding protein 8 OS=Rattus norvegicus OX=10116 GN=Chd8 PE=1 SV=2	184146	498936	761664	884661	1.05073e+06	45562.4	603457	642719	665348	897457	1.03963e+06	158451
A0A0G2JSH5|A0A0G2JSH5_RAT	18	1	1285.88	0.468633	0.878323	70710	Serum albumin OS=Rattus norvegicus OX=10116 GN=Alb PE=1 SV=1	71193.9	108942	567204	275823	93562.3	247730	54668.2	90551.8	70779.9	132327	94387.6	695078
A0A0G2K429|A0A0G2K429_RAT	1	1	14.9	0.468725	0.878323	133701	Adenylate cyclase type 6 OS=Rattus norvegicus OX=10116 GN=Adcy6 PE=1 SV=1	875.532	6868.87	19117.8	8982.8	31426.8	12010.2	3306.96	14878.7	6040.04	12928	6117.53	817.234
A0A0G2JYA4|A0A0G2JYA4_RAT;G3V8M5|G3V8M5_RAT	3	1	175.55	0.468859	0.878323	36071	Serine/threonine-protein phosphatase OS=Rattus norvegicus OX=10116 GN=LOC100362453 PE=3 SV=1	331822	359639	304303	306766	295481	272465	340598	308360	337853	319771	103813	316239
A0A0G2K9C1|A0A0G2K9C1_RAT	1	1	18.63	0.468976	0.878323	35272	SWI/SNF-related matrix-associated actin-dependent regulator of chromatin subfamily E member 1 OS=Rattus norvegicus OX=10116 GN=Smarce1 PE=1 SV=1	766840	816426	964731	874816	1.36672e+06	452018	507342	948643	1.20523e+06	920188	282379	667334
B1WC34|B1WC34_RAT	7	7	524.97	0.469053	0.878323	60150	Protein kinase C substrate 80K-H OS=Rattus norvegicus OX=10116 GN=Prkcsh PE=1 SV=1	2.28369e+06	1.47155e+06	1.97347e+06	1.46451e+06	2.47199e+06	2.30132e+06	1.57276e+06	2.41831e+06	1.38007e+06	2.43918e+06	3.19078e+06	2.86258e+06
D3ZFC5|D3ZFC5_RAT;A0A0G2K3P7|A0A0G2K3P7_RAT	2	2	52.5	0.469423	0.878323	130555	Phospholipid-transporting ATPase OS=Rattus norvegicus OX=10116 GN=Atp11c PE=1 SV=3	79370.3	62670.1	77239.4	64635.2	97065.4	90411.1	60520.3	66776.4	41293.5	65935	120973	79400.4
P61972|NTF2_RAT	1	1	34.97	0.469728	0.878323	14640	Nuclear transport factor 2 OS=Rattus norvegicus OX=10116 GN=Nutf2 PE=1 SV=1	77280.6	95077.4	148579	175256	109740	144935	117767	105735	122006	184052	140690	152649
Q5XI34|Q5XI34_RAT;O35511|O35511_RAT;Q4QQT4|2AAB_RAT	8	8	445.31	0.470266	0.878323	66079	Protein phosphatase 2 (Formerly 2A), regulatory subunit A (PR 65), alpha isoform, isoform CRA_a OS=Rattus norvegicus OX=10116 GN=Ppp2r1a PE=1 SV=1	511012	408881	579762	642632	654814	623675	583264	652076	344234	804258	1.4065e+06	539127
P50554|GABT_RAT	11	11	707.13	0.470477	0.878323	57161	4-aminobutyrate aminotransferase, mitochondrial OS=Rattus norvegicus OX=10116 GN=Abat PE=1 SV=3	1.29884e+06	1.04885e+06	1.65007e+06	1.43227e+06	1.26162e+06	1.76435e+06	1.72155e+06	1.05721e+06	1.07224e+06	1.36273e+06	1.71059e+06	830137
Q3KRE2|Q3KRE2_RAT	4	4	260.77	0.470837	0.878323	28694	Methyltransferase like 7A, isoform CRA_b OS=Rattus norvegicus OX=10116 GN=Mettl7a PE=1 SV=1	593999	489966	506988	430641	467344	705230	513206	572913	447475	473529	216042	694847
B2RYW3|B2RYW3_RAT	2	2	90.88	0.471356	0.878323	22163	NADH dehydrogenase (Ubiquinone) 1 beta subcomplex, 9 OS=Rattus norvegicus OX=10116 GN=Ndufb9 PE=1 SV=1	1.92312e+06	1.63144e+06	1.54991e+06	799248	1.50464e+06	953798	1.84374e+06	1.38067e+06	1.04192e+06	804192	1.14826e+06	1.00382e+06
A0A0G2K7L2|A0A0G2K7L2_RAT	2	2	43.85	0.472305	0.878323	135184	Immunoglobulin superfamily, member 3 OS=Rattus norvegicus OX=10116 GN=Igsf3 PE=4 SV=1	25668.8	30769.6	27154	17928.4	35959.6	31122.7	19089.2	23679.8	27038.4	20493.1	32882.4	29162.1
A0A0A0MXW7|A0A0A0MXW7_RAT	1	1	28.15	0.472568	0.878323	31461	Transcription initiation factor IIB OS=Rattus norvegicus OX=10116 GN=Gtf2b PE=1 SV=2	51678.7	49104.8	47742.7	38435	46239.5	47052.4	39950.5	34917.4	33016.6	33745.7	60696.8	61260.7
O35303|DNM1L_RAT	7	7	267.72	0.472784	0.878323	84369	Dynamin-1-like protein OS=Rattus norvegicus OX=10116 GN=Dnm1l PE=1 SV=1	608333	722161	608526	625856	561036	635086	712310	419601	648702	577110	603900	613582
D3ZFQ8|D3ZFQ8_RAT	6	6	456.7	0.472877	0.878323	35640	Cytochrome c-1 OS=Rattus norvegicus OX=10116 GN=Cyc1 PE=1 SV=3	2.70996e+06	2.01367e+06	2.13939e+06	1.35727e+06	2.19402e+06	1.97736e+06	2.4052e+06	2.38976e+06	2.05867e+06	1.82076e+06	349884	2.17926e+06
D3ZDU5|D3ZDU5_RAT	4	4	280.69	0.473447	0.878323	16359	Profilin OS=Rattus norvegicus OX=10116 GN=Pfn2 PE=3 SV=1	481972	613083	520099	488970	383108	674777	567074	475442	522152	526296	752658	553174
F1LMW7|F1LMW7_RAT	4	4	244.28	0.473658	0.878323	29999	Myristoylated alanine-rich C-kinase substrate OS=Rattus norvegicus OX=10116 GN=Marcks PE=1 SV=3	772515	569447	598036	600637	592925	867789	648236	760664	312179	519013	797510	632094
D3Z9D2|D3Z9D2_RAT	1	1	18.87	0.474025	0.878323	165276	FYVE and coiled-coil domain autophagy adaptor 1 OS=Rattus norvegicus OX=10116 GN=Fyco1 PE=1 SV=1	1192.56	1629.84	1814.78	1796.74	285.905	5937.06	2836.95	1610.08	5668.57	2070.87	1361	1167.57
A0A096MJ90|A0A096MJ90_RAT	2	2	156.88	0.474128	0.878323	13799	Lymphocyte antigen 6 family member H (Fragment) OS=Rattus norvegicus OX=10116 GN=Ly6h PE=4 SV=6	109137	192677	291696	233776	378711	271198	112818	227250	56814.5	327412	369319	186240
A0A0G2K2Y3|A0A0G2K2Y3_RAT	6	6	203.54	0.474272	0.878323	101365	Aminopeptidase OS=Rattus norvegicus OX=10116 GN=Erap1 PE=1 SV=1	139894	102654	98986.3	118340	161421	78900.2	134955	180513	82450	116906	157858	114750
P07153|RPN1_RAT;Q6P7A7|Q6P7A7_RAT	11	11	662.45	0.474652	0.878323	68376	Dolichyl-diphosphooligosaccharide--protein glycosyltransferase subunit 1 OS=Rattus norvegicus OX=10116 GN=Rpn1 PE=2 SV=1	1.09797e+06	1.01535e+06	1.37982e+06	1.12598e+06	1.43841e+06	1.01751e+06	801040	1.28432e+06	932319	1.06147e+06	1.17552e+06	1.34496e+06
F1M4B6|F1M4B6_RAT	2	2	103.35	0.475183	0.878323	109558	Similar to RIKEN cDNA 9330182L06 OS=Rattus norvegicus OX=10116 GN=RGD1563349 PE=4 SV=3	101488	95707.9	90232.9	96427.6	129036	159799	107218	147238	92865.5	121769	108226	155029
Q56A29|Q56A29_RAT	7	7	441.79	0.475265	0.878323	22327	Visinin-like 1 OS=Rattus norvegicus OX=10116 GN=Vsnl1 PE=2 SV=1	1.78844e+06	2.08022e+06	2.11418e+06	2.19448e+06	2.13456e+06	2.45852e+06	1.58024e+06	1.79761e+06	1.69633e+06	2.09644e+06	2.42533e+06	2.49466e+06
Q6RJR6|RTN3_RAT	2	1	113.16	0.476201	0.878323	102024	Reticulon-3 OS=Rattus norvegicus OX=10116 GN=Rtn3 PE=1 SV=1	100878	93368.1	130984	156560	112002	144242	91638.8	104255	64271.7	123684	168244	121767
Q8VHX0|CCG3_RAT	2	2	117.61	0.476265	0.878323	35835	Voltage-dependent calcium channel gamma-3 subunit OS=Rattus norvegicus OX=10116 GN=Cacng3 PE=1 SV=1	1.49583e+06	1.20966e+06	1.2841e+06	607348	1.05115e+06	507874	1.34317e+06	481317	1.30698e+06	439662	557510	1.0661e+06
B4F7E2|B4F7E2_RAT;A0JPJ3|A0JPJ3_RAT	2	1	35.5	0.476302	0.878323	59549	Arylsulfatase B OS=Rattus norvegicus OX=10116 GN=Arsb PE=2 SV=1	103825	75457.8	146479	102462	145718	135563	82869.1	120092	60633.5	94078.5	157128	120481
Q63965|SFXN1_RAT	6	5	367.61	0.476881	0.878323	35808	Sideroflexin-1 OS=Rattus norvegicus OX=10116 GN=Sfxn1 PE=2 SV=4	648602	432428	425956	236496	431517	442266	624957	388751	253274	292370	380707	350021
D3ZKP9|D3ZKP9_RAT;A0A0G2K7E5|A0A0G2K7E5_RAT;P54290|CA2D1_RAT;Q8VHS9|Q8VHS9_RAT;A0A0G2K8L7|A0A0G2K8L7_RAT	23	22	1813.99	0.477204	0.878323	124762	Voltage-dependent calcium channel subunit alpha-2/delta-1 OS=Rattus norvegicus OX=10116 GN=Cacna2d1 PE=1 SV=3	8.22249e+07	9.31912e+07	1.39238e+08	1.58083e+08	1.73782e+08	8.48235e+07	7.73777e+07	1.36433e+08	7.89123e+07	1.19985e+08	1.45232e+08	7.55001e+07
F1LMM9|F1LMM9_RAT	1	1	23.96	0.478856	0.878323	84200	Elongation factor G, mitochondrial OS=Rattus norvegicus OX=10116 GN=Gfm1 PE=1 SV=2	21935.1	8509.09	9689.73	4101.41	7819.48	13231.9	15347	7948.5	11725.4	5700.13	3025.73	7391.69
A0A096MIT7|A0A096MIT7_RAT	1	1	15.27	0.479286	0.878323	63533	Synapsin-3 OS=Rattus norvegicus OX=10116 GN=Syn3 PE=1 SV=2	547701	369410	440780	300298	603715	447050	608585	413612	222478	317270	445314	424165
A0A097BVK2|A0A097BVK2_RAT;Q63436|Q63436_RAT;Q63437|Q63437_RAT	7	7	553.92	0.479631	0.878323	26940	Proteolipid protein 1 transcript variant 2 OS=Rattus norvegicus OX=10116 GN=Plp1 PE=2 SV=1	9.59758e+07	1.22917e+08	3.7061e+07	2.80094e+07	7.61418e+07	8.13575e+07	1.13191e+08	4.0065e+07	3.35169e+07	3.93658e+07	4.71365e+07	7.15147e+07
Q68FP1|GELS_RAT	3	3	91.54	0.479872	0.878323	86413	Gelsolin OS=Rattus norvegicus OX=10116 GN=Gsn PE=1 SV=1	60193.9	64204.9	57507.1	63687.7	98701.9	93315.3	61909.8	69715.5	39334.9	61730.1	78865.1	83106.9
A0A0G2K059|A0A0G2K059_RAT	3	3	68.85	0.479922	0.878323	36206	Mitochondrial calcium uniporter OS=Rattus norvegicus OX=10116 GN=Mcu PE=1 SV=1	96324.2	54572.7	49445.9	47641.8	78923.1	28334.6	58741.2	59638.1	18712.5	63412	84966.9	19105.5
D3ZFK5|D3ZFK5_RAT	1	1	44.3	0.48072	0.878323	18316	RCG42279 OS=Rattus norvegicus OX=10116 GN=Spcs1 PE=1 SV=3	71194	69393.1	61723	49653.7	85300.9	95777.2	61012	127770	61820.1	71505.9	70660.6	99670.9
A0A0A0MY16|A0A0A0MY16_RAT	4	4	284.35	0.482023	0.878323	42612	Cell adhesion molecule 2 OS=Rattus norvegicus OX=10116 GN=Cadm2 PE=1 SV=2	853970	1.07844e+06	1.70622e+06	1.42948e+06	1.83167e+06	1.00298e+06	999400	1.27321e+06	1.13856e+06	1.57637e+06	981390	960655
G3V758|G3V758_RAT	3	3	113.96	0.484003	0.878323	113718	Contactin-2 OS=Rattus norvegicus OX=10116 GN=Cntn2 PE=1 SV=1	163905	143285	191333	183387	157924	196062	125758	184380	168244	187887	70227.3	227110
Q6P9V6|Q6P9V6_RAT;P34064|PSA5_RAT	3	3	87.02	0.485197	0.878323	26565	Proteasome subunit alpha type OS=Rattus norvegicus OX=10116 GN=Psma5 PE=1 SV=1	117105	124901	138287	120012	157206	132414	115551	140463	135318	140359	195954	122234
D3ZZ21|D3ZZ21_RAT	1	1	30.31	0.485243	0.878323	15628	NADH dehydrogenase (Ubiquinone) 1 beta subcomplex, 6 (Predicted) OS=Rattus norvegicus OX=10116 GN=Ndufb6 PE=1 SV=1	1.92954e+06	1.42962e+06	1.23046e+06	666432	1.00667e+06	1.13953e+06	1.76982e+06	1.56418e+06	1.24131e+06	964019	92341.9	1.08867e+06
D3ZWG2|D3ZWG2_RAT;A0A0G2JUG4|A0A0G2JUG4_RAT	4	4	145.09	0.485286	0.878323	53102	Regulator of G-protein-signaling 7 OS=Rattus norvegicus OX=10116 GN=Rgs7 PE=1 SV=2	163678	130253	164268	187353	158400	118419	193757	138145	113995	152727	95503.4	161025
P60522|GBRL2_RAT	1	1	21.76	0.485777	0.878323	13715	Gamma-aminobutyric acid receptor-associated protein-like 2 OS=Rattus norvegicus OX=10116 GN=Gabarapl2 PE=3 SV=1	3644.43	5682.14	2258.02	2408.98	572.957	28040.5	16267.1	11681.2	8532.91	11517.8	239.658	15909
A0A0G2K200|A0A0G2K200_RAT;B0BN81|B0BN81_RAT	1	1	48.24	0.485921	0.878323	19379	40S ribosomal protein S5 OS=Rattus norvegicus OX=10116 GN=Rps5 PE=1 SV=1	18782.7	16438.4	12477.7	8248.47	18820.7	23918.1	21872.1	11478.3	14387.8	18723.4	17502.8	29184
D4A830|D4A830_RAT	1	1	14.03	0.485997	0.878323	35481	Inorganic pyrophosphatase 2 OS=Rattus norvegicus OX=10116 GN=Ppa2 PE=1 SV=2	82891.8	34096.3	28370.9	9744.68	30054.9	37242.6	51485.6	9975.93	12689.2	13074.5	45699.9	37575.3
D3ZCF8|D3ZCF8_RAT	1	1	49.86	0.48624	0.878323	186486	ATP-binding cassette, subfamily A (ABC1), member 8a OS=Rattus norvegicus OX=10116 GN=Abca8a PE=1 SV=3	28301.6	21515.5	44768.6	32275.7	67471.7	81402.4	92327	108264	35278.5	42897.4	16834.8	92268.6
P32232|CBS_RAT	3	3	66.67	0.486265	0.878323	62157	Cystathionine beta-synthase OS=Rattus norvegicus OX=10116 GN=Cbs PE=1 SV=3	67651.9	53229.3	90314.9	87893.7	24630.4	105877	79040.1	57367	66726.6	77497.7	149799	65018.4
A0A0G2K999|A0A0G2K999_RAT	2	2	66.97	0.486599	0.878323	240585	Sidekick cell adhesion molecule 2 OS=Rattus norvegicus OX=10116 GN=Sdk2 PE=1 SV=1	158159	120301	83863.5	71147.9	139689	128986	141488	139074	101525	125489	111706	132645
P0C6S7|ANS1B_RAT	2	2	63.85	0.486697	0.878323	140318	Ankyrin repeat and sterile alpha motif domain-containing protein 1B OS=Rattus norvegicus OX=10116 GN=Anks1b PE=1 SV=1	97771.4	84634.9	69388.3	41496.7	61844.8	27433.4	68984.3	36862.4	90699.6	42017.6	31250.8	44388.1
Q7M079|Q7M079_RAT	1	1	128.67	0.48671	0.878323	1977	Calcium-binding protein 4 (Fragment) OS=Rattus norvegicus OX=10116 PE=1 SV=1	937015	821745	1.67693e+06	1.46288e+06	1.13059e+06	897465	817789	1.22364e+06	1.16954e+06	1.26699e+06	2.08992e+06	1.28853e+06
B6DYQ1|B6DYQ1_RAT;G3V983|G3V983_RAT;A0A0G2JZ09|A0A0G2JZ09_RAT;Q7M0F1|Q7M0F1_RAT	6	3	293.81	0.48678	0.878323	26123	Glutathione S-transferase mu 1 OS=Rattus norvegicus OX=10116 PE=2 SV=1	524478	381901	423684	564883	369422	498604	412739	300322	334494	411979	653160	448073
G3V6T7|G3V6T7_RAT	4	4	220	0.48782	0.878323	73045	Protein disulfide-isomerase A4 OS=Rattus norvegicus OX=10116 GN=Pdia4 PE=1 SV=1	575210	385733	612068	604620	579693	585128	461508	594687	501644	627823	229805	658349
P12369|KAP3_RAT;A0A0G2K5G0|A0A0G2K5G0_RAT	2	2	76.98	0.488396	0.878323	46493	cAMP-dependent protein kinase type II-beta regulatory subunit OS=Rattus norvegicus OX=10116 GN=Prkar2b PE=1 SV=3	199214	110535	144864	139486	167803	98067.8	201233	119951	88506.2	161694	67904.5	135199
A0A0G2JVL8|A0A0G2JVL8_RAT	1	1	36.42	0.48847	0.878323	144974	Isoleucyl-tRNA synthetase OS=Rattus norvegicus OX=10116 GN=Iars PE=1 SV=1	15638.9	23538.3	34801.4	36597.9	50456.7	1327.34	16889.3	31199.5	28627	28317	63642.1	14416.2
P25113|PGAM1_RAT	4	4	275.41	0.48862	0.878323	28928	Phosphoglycerate mutase 1 OS=Rattus norvegicus OX=10116 GN=Pgam1 PE=1 SV=4	2.43945e+06	1.95826e+06	2.84357e+06	2.67697e+06	3.01957e+06	2.30126e+06	2.05006e+06	2.20539e+06	1.25077e+06	2.21308e+06	4.66044e+06	1.95132e+06
D4ABX9|D4ABX9_RAT	2	2	83.1	0.488888	0.878323	12067	ER membrane protein complex subunit 6 OS=Rattus norvegicus OX=10116 GN=Emc6 PE=1 SV=1	314324	265727	298091	237919	324015	312560	270238	303016	247705	281360	420228	381095
E9PTA4|E9PTA4_RAT	2	2	58.67	0.48909	0.878323	94817	ADAM metallopeptidase domain 9 OS=Rattus norvegicus OX=10116 GN=Adam9 PE=1 SV=2	132558	86714.4	95643.4	60444.1	144551	109585	73260.3	107410	58453.6	90872	96745.8	124911
Q5PQV5|TPBG_RAT	2	2	117.23	0.489306	0.878323	46992	Trophoblast glycoprotein OS=Rattus norvegicus OX=10116 GN=Tpbg PE=1 SV=1	270007	256884	285785	235790	244045	204455	236920	239723	236762	291399	73429.1	311282
Q5XIT9|MCCB_RAT	3	3	114.63	0.48967	0.878323	61992	Methylcrotonoyl-CoA carboxylase beta chain, mitochondrial OS=Rattus norvegicus OX=10116 GN=Mccc2 PE=2 SV=1	86989.1	52128.4	62144.7	35061.2	38166.1	56202.1	68389	44616.2	35198.6	49202.8	31529.8	58304.6
A0A0G2K4I3|A0A0G2K4I3_RAT	1	1	16.71	0.490705	0.878323	69745	Adhesion G protein-coupled receptor A1 OS=Rattus norvegicus OX=10116 GN=Adgra1 PE=3 SV=1	34792.8	18614.5	4479.02	1833.14	38450.7	22378.2	31899	17229	12648.9	7179.62	20184.9	54404.1
Q5FVL3|DIK1B_RAT	1	1	19.65	0.491134	0.878323	49776	Divergent protein kinase domain 1B OS=Rattus norvegicus OX=10116 GN=Dipk1b PE=3 SV=2	52614.5	49117.6	37169.1	39170.5	58346.8	48574.2	35532	54755.9	38876.3	36426.5	54351	45118.9
A0A0G2K621|A0A0G2K621_RAT	1	1	38.74	0.491778	0.878323	81589	Patatin-like phospholipase domain-containing 8 OS=Rattus norvegicus OX=10116 GN=Pnpla8 PE=1 SV=1	48453.1	45336.9	60425	34281.2	46048.3	62536.1	51109.9	47577.1	69941.3	37001.5	51212.3	73125.4
P07936|NEUM_RAT	4	4	348.78	0.492262	0.878323	23703	Neuromodulin OS=Rattus norvegicus OX=10116 GN=Gap43 PE=1 SV=1	779149	639244	891374	1.20099e+06	831168	1.14645e+06	925740	657879	260513	968389	1.56958e+06	682484
P68403|KPCB_RAT;A0A0G2K5Q0|A0A0G2K5Q0_RAT	10	6	535.01	0.492512	0.878323	77841	Protein kinase C beta type OS=Rattus norvegicus OX=10116 GN=Prkcb PE=1 SV=3	3.64821e+06	2.70689e+06	2.60581e+06	2.80785e+06	2.18009e+06	2.56377e+06	2.23598e+06	2.12839e+06	2.92346e+06	2.8607e+06	7.12338e+06	3.22095e+06
A0A0G2K417|A0A0G2K417_RAT	1	1	15.23	0.492922	0.878323	265395	Centrosomal protein of 295 kDa OS=Rattus norvegicus OX=10116 GN=Cep295 PE=4 SV=1	24482.5	22315.5	31442.3	25624	33109.9	5225.89	9856.23	19522.9	21079.1	16649.3	30640.3	8478.78
Q05BA4|Q05BA4_RAT	1	1	72.12	0.492957	0.878323	35836	Myadm protein OS=Rattus norvegicus OX=10116 GN=Myadm PE=1 SV=1	926998	470908	570398	616023	565591	941938	1.12027e+06	418234	420348	811429	1.04077e+06	1.35723e+06
D3ZMY7|D3ZMY7_RAT	1	1	48.45	0.49378	0.878323	68174	5'-nucleotidase, cytosolic II OS=Rattus norvegicus OX=10116 GN=Nt5c2 PE=1 SV=3	94982.2	110443	163673	166303	72709.7	169867	113129	102618	100267	122344	117722	111730
A0A096MJU2|A0A096MJU2_RAT	1	1	15.63	0.493981	0.878323	545130	Dynein heavy chain domain 1 OS=Rattus norvegicus OX=10116 GN=Dnhd1 PE=4 SV=1	8701.77	5307.9	4338.87	4041.86	9161.63	4746.56	8115.23	7432.61	4096.59	5594.73	1501.51	4964.9
B1WBU7|B1WBU7_RAT	1	1	39.01	0.494237	0.878323	17610	Tmem50a protein OS=Rattus norvegicus OX=10116 GN=Tmem50a PE=2 SV=1	372346	320839	385610	365108	387756	498252	358455	421518	263684	478394	578179	511879
A0A0G2K162|A0A0G2K162_RAT	8	6	290.74	0.49471	0.878323	88096	Erythrocyte membrane protein band 4.1-like 2 OS=Rattus norvegicus OX=10116 GN=Epb41l2 PE=1 SV=1	96486.3	68634.9	73999.3	86622.3	90062.2	82591.9	116699	72431.7	50081	80191.7	33744.4	115537
G3V674|G3V674_RAT	3	3	101.93	0.49475	0.878323	29153	Claudin domain containing 1, isoform CRA_b OS=Rattus norvegicus OX=10116 GN=Cldnd1 PE=1 SV=1	320390	276253	285634	194860	295223	208294	247767	180320	295702	172255	277729	279285
F1MAF7|F1MAF7_RAT	1	1	18.71	0.495222	0.878323	48518	Keratin 31 OS=Rattus norvegicus OX=10116 GN=Krt31 PE=3 SV=2	153914	93591.5	129847	87620.7	121186	98112.4	81690.1	133319	135916	74871.6	57753.8	142172
A0A1B0GWN8|A0A1B0GWN8_RAT	8	8	756.31	0.496819	0.878323	24812	Neuronal membrane glycoprotein M6-a OS=Rattus norvegicus OX=10116 GN=Gpm6a PE=1 SV=1	6.23388e+07	7.5725e+07	5.3492e+07	38345971	5.22764e+07	4.90468e+07	5.51499e+07	3.03364e+07	6.38111e+07	3.61482e+07	4.51936e+07	7.10052e+07
P0C5J3|B9D2_RAT	1	1	19.23	0.497623	0.878323	19481	B9 domain-containing protein 2 OS=Rattus norvegicus OX=10116 GN=B9d2 PE=2 SV=1	77637.7	70686.5	86192.9	85157.7	70901.8	83236.4	71049.5	78353.5	85388.6	82889.7	88881.5	83373.7
Q5XIH3|Q5XIH3_RAT	5	5	409.34	0.497649	0.878323	51383	NADH dehydrogenase [ubiquinone] flavoprotein 1, mitochondrial OS=Rattus norvegicus OX=10116 GN=Ndufv1 PE=1 SV=1	1.12938e+06	396454	649569	315496	479327	320487	865068	375420	366864	360007	207386	493663
Q3ZB97|Q3ZB97_RAT	16	11	1285.52	0.497809	0.878323	106537	AP complex subunit beta OS=Rattus norvegicus OX=10116 GN=Ap2b1 PE=1 SV=1	1.42286e+06	1.71382e+06	1.82144e+06	2.31551e+06	1.86577e+06	1.66016e+06	1.54832e+06	1.68514e+06	1.7979e+06	1.81851e+06	1.25109e+06	2.00848e+06
Q6IRE4|TS101_RAT	1	1	15.03	0.498527	0.878323	44221	Tumor susceptibility gene 101 protein OS=Rattus norvegicus OX=10116 GN=Tsg101 PE=1 SV=1	5523.21	15354.3	14713.4	11595.1	19597.6	20827.8	19146.1	18197	12862.3	16613.1	12167.3	15893.2
A0A0F7R5I4|A0A0F7R5I4_RAT	8	8	386.43	0.498648	0.878323	56105	Alanine/serine/cysteine/threonine transporter 1 OS=Rattus norvegicus OX=10116 GN=ratASCT1 PE=2 SV=1	1.69996e+06	1.58908e+06	1.27189e+06	1.15983e+06	1.42463e+06	1.31779e+06	1.5751e+06	934983	1.35106e+06	1.07401e+06	1.36602e+06	1.63568e+06
Q5BJT4|TXD15_RAT	1	1	62.55	0.499002	0.878323	38246	Thioredoxin domain-containing protein 15 OS=Rattus norvegicus OX=10116 GN=Txndc15 PE=2 SV=1	43499.2	17259.1	47093	43834.5	52100	101913	33256.8	99522.3	13762.7	86647.7	111964	108470
Q5HZE4|MTNA_RAT	1	1	33.66	0.499056	0.878323	39848	Methylthioribose-1-phosphate isomerase OS=Rattus norvegicus OX=10116 GN=Mri1 PE=1 SV=1	14510.1	15487.2	14187.6	18868.5	24144.5	27211.1	14293.3	21589.7	14296.2	19168.9	47667.7	24137.3
Q4V8I6|Q4V8I6_RAT	1	1	13.97	0.499326	0.878323	19240	60S ribosomal protein L11 OS=Rattus norvegicus OX=10116 GN=Rpl11 PE=1 SV=1	52844.8	50256.6	52914.8	100605	118584	96393.4	42989.7	106882	44450.3	107822	138121	180415
A0A0G2K7U5|A0A0G2K7U5_RAT;D3ZQG5|D3ZQG5_RAT	3	3	115.18	0.499798	0.878323	48026	ArfGAP with dual PH domains 1 OS=Rattus norvegicus OX=10116 GN=Adap1 PE=4 SV=1	49593.3	42017.3	54975.8	45042.6	53557	51282.5	46625.6	57113.6	40172	52501.4	80006.6	48959.6
D4A6F2|D4A6F2_RAT	2	2	157.26	0.499943	0.878323	13396	Ly6/neurotoxin 1 OS=Rattus norvegicus OX=10116 GN=Lynx1 PE=4 SV=1	354097	345661	474247	338271	527268	301586	378713	327213	279276	321981	463924	374369
Q4V887|S39A6_RAT	1	1	20.09	0.49998	0.878323	83635	Zinc transporter ZIP6 OS=Rattus norvegicus OX=10116 GN=Slc39a6 PE=1 SV=1	83974.8	78732.3	99151.3	96948.3	148786	122213	70853	102104	71467.7	96512.3	125622	104867
P06302|PTMA_RAT	1	1	49.19	0.500142	0.878323	12375	Prothymosin alpha OS=Rattus norvegicus OX=10116 GN=Ptma PE=1 SV=2	321771	295739	288529	470870	316254	322101	391455	323363	224312	462435	758003	290359
A0A0G2JSH9|A0A0G2JSH9_RAT;P35704|PRDX2_RAT	8	8	534.4	0.501176	0.87856	21955	Peroxiredoxin-2 OS=Rattus norvegicus OX=10116 GN=Prdx2 PE=1 SV=1	667754	682463	1.11606e+06	1.47585e+06	1.46091e+06	1.43384e+06	1.08153e+06	1.02633e+06	325714	1.26625e+06	1.3037e+06	881664
P17764|THIL_RAT	2	2	69.06	0.501217	0.87856	45009	Acetyl-CoA acetyltransferase, mitochondrial OS=Rattus norvegicus OX=10116 GN=Acat1 PE=1 SV=1	178833	64484.4	152798	99808.7	204894	139118	149341	78047.5	49570.4	143506	154741	133571
P27274|CD59_RAT	3	3	181.12	0.501579	0.87856	14465	CD59 glycoprotein OS=Rattus norvegicus OX=10116 GN=Cd59 PE=1 SV=2	1.10058e+06	2.00377e+06	1.66338e+06	1.30017e+06	1.7779e+06	1.7732e+06	1.15506e+06	1.40129e+06	1.56519e+06	1.32396e+06	1.73312e+06	1.62841e+06
A0A0G2K5Z4|A0A0G2K5Z4_RAT;A0A0G2JX32|A0A0G2JX32_RAT	4	4	190.8	0.502297	0.87856	67000	Uncharacterized protein OS=Rattus norvegicus OX=10116 GN=LOC100910792 PE=1 SV=1	57001.9	53048.4	82675.8	136795	129575	45081.5	76286.3	49837.1	38433.2	62676.9	147882	46705.5
A0A1W2Q628|A0A1W2Q628_RAT	1	1	19.02	0.502433	0.87856	191265	Centrosomal protein 350 (Fragment) OS=Rattus norvegicus OX=10116 GN=Cep350 PE=1 SV=1	377514	456662	288492	322160	456283	797432	332637	729035	468004	460209	400291	608330
Q38PG0|Q38PG0_RAT	1	1	25.69	0.503399	0.879493	21231	AHNAK 1 (Fragment) OS=Rattus norvegicus OX=10116 PE=2 SV=1	61131.4	57886.6	86621.3	94204.5	74927.4	103616	85585.9	72484.4	123985	61024.3	4178.02	124154
M0R866|M0R866_RAT	2	1	48.72	0.504745	0.88109	27340	Ig-like domain-containing protein (Fragment) OS=Rattus norvegicus OX=10116 PE=3 SV=2	23627.1	36238	15922.6	15388	27321.1	23565.3	20645.3	25508.3	31850.3	14957.4	15414	16352.4
D3ZPP7|D3ZPP7_RAT	1	1	66.27	0.505752	0.882091	41799	Leucine-rich repeats and transmembrane domains 2 OS=Rattus norvegicus OX=10116 GN=Lrtm2 PE=4 SV=1	51265.2	38687.3	53686.6	43336.2	44509.1	48714.8	27512.3	47694.7	40538.7	50369.7	38830.3	58885.1
Q7TQ75|Q7TQ75_RAT	2	1	62.85	0.507633	0.884268	46597	Microtubule-associated proteins 1A/1B light chain 3B OS=Rattus norvegicus OX=10116 GN=Map1lc3b PE=2 SV=1	171242	179245	1.03432e+06	905059	754351	36909.4	177589	278201	246055	204787	436363	62913.9
F1LSM5|F1LSM5_RAT;Q32PY0|Q32PY0_RAT;Q562B3|Q562B3_RAT	8	7	377.3	0.507868	0.884268	125907	Nck-associated protein 1 OS=Rattus norvegicus OX=10116 GN=Nckap1 PE=1 SV=3	601707	623334	611282	652785	645287	430772	499386	601219	632341	562368	529106	545766
G3V8G4|G3V8G4_RAT;A0A0G2JYH8|A0A0G2JYH8_RAT	4	4	143.92	0.508889	0.884904	97481	Brevican core protein OS=Rattus norvegicus OX=10116 GN=Bcan PE=1 SV=1	642869	706661	830038	545794	765796	836469	530302	741809	954046	701762	936145	848431
M0R9L2|M0R9L2_RAT	2	2	50.71	0.509202	0.884904	41311	Ciliary neurotrophic factor receptor subunit alpha OS=Rattus norvegicus OX=10116 GN=Cntfr PE=4 SV=1	263151	251021	276305	206904	142568	265438	234350	154705	243018	218185	141127	282375
D3Z9I5|D3Z9I5_RAT	1	1	18.64	0.509885	0.884904	83471	RCG25530, isoform CRA_c OS=Rattus norvegicus OX=10116 GN=Slc26a6 PE=1 SV=1	7314.47	17133	24871.8	25697.1	5233.96	29671	24387.8	9008.66	12918.2	25621.6	26993.5	27027.6
A0A0G2K9I6|A0A0G2K9I6_RAT	9	9	423.82	0.509971	0.884904	124393	Ceruloplasmin OS=Rattus norvegicus OX=10116 GN=Cp PE=1 SV=1	223882	257716	414820	372960	312924	276189	166493	295394	286563	286394	350448	305542
A1A5L2|A1A5L2_RAT;P38652|PGM1_RAT;Q62752|Q62752_RAT	8	8	364.02	0.511383	0.885965	63595	Pgm1 protein (Fragment) OS=Rattus norvegicus OX=10116 GN=Pgm1 PE=2 SV=1	203051	195659	209168	233659	277857	203216	179197	253820	173534	228720	238879	177068
P18506|GBRD_RAT	2	2	101.96	0.511997	0.885965	50762	Gamma-aminobutyric acid receptor subunit delta OS=Rattus norvegicus OX=10116 GN=Gabrd PE=1 SV=2	116720	80855.2	21688.3	35748.6	88894.2	39112.9	71691.7	43757.5	72064.3	52437.3	858.366	103857
A0A140TAF7|A0A140TAF7_RAT	2	2	99.91	0.512004	0.885965	53408	Protein O-glucosyltransferase 1 OS=Rattus norvegicus OX=10116 GN=Poglut1 PE=1 SV=1	171234	131347	254121	207234	197993	245987	153156	254271	185434	227252	245262	242798
Q9EPB1|DPP2_RAT	3	3	173.76	0.512581	0.885965	55649	Dipeptidyl peptidase 2 OS=Rattus norvegicus OX=10116 GN=Dpp7 PE=1 SV=1	91138	87055.6	129317	107696	129919	183744	100655	136766	84704	136329	215629	157390
M0RAU2|M0RAU2_RAT	1	1	21.26	0.512805	0.885965	8078	Transmembrane protein 14A OS=Rattus norvegicus OX=10116 GN=Tmem14a PE=4 SV=1	9504.67	41220	71130.3	101885	54941	84059.5	55092.3	49500.4	49889.8	78805.7	95635.3	57204.9
A0A096MJE6|A0A096MJE6_RAT;F1LQ63|F1LQ63_RAT;Q05546|TENR_RAT	20	20	1549.39	0.513192	0.885965	151843	Tenascin R, isoform CRA_b OS=Rattus norvegicus OX=10116 GN=Tnr PE=1 SV=1	1.75313e+06	1.98358e+06	2.69584e+06	2.00188e+06	1.97701e+06	2.21104e+06	1.49371e+06	1.97592e+06	2.80872e+06	2.06874e+06	1.22109e+06	2.25724e+06
D3ZAZ0|D3ZAZ0_RAT	2	1	33.58	0.51405	0.886011	42946	Eukaryotic translation initiation factor 3 subunit M OS=Rattus norvegicus OX=10116 GN=Eif3m PE=1 SV=1	104585	109278	150350	120668	144352	204610	104093	129742	62905.8	125842	206372	129577
P35565|CALX_RAT	10	9	976.49	0.514088	0.886011	67612	Calnexin OS=Rattus norvegicus OX=10116 GN=Canx PE=1 SV=1	3.80671e+06	3.1168e+06	5.46982e+06	4.71005e+06	5.23832e+06	5.28528e+06	3.28637e+06	4.93348e+06	2.90621e+06	5.50035e+06	2.74437e+06	6.01733e+06
A0A0G2JXZ7|A0A0G2JXZ7_RAT;B1WC38|B1WC38_RAT	2	2	79.08	0.515735	0.886786	79612	Xenotropic and polytropic retrovirus receptor 1 OS=Rattus norvegicus OX=10116 GN=Xpr1 PE=1 SV=1	136111	123592	111544	71026.2	109969	84154.6	121508	83372.9	109334	86713.4	66844.9	110940
Q9JKB7|Q9JKB7_RAT;Q9WTT6|GUAD_RAT	8	8	353.91	0.515828	0.886786	51439	Guanine deaminase OS=Rattus norvegicus OX=10116 GN=Gda PE=1 SV=1	407576	397488	423255	406854	530397	430655	349568	395801	287724	477493	561369	390874
Q9Z2L0|VDAC1_RAT	17	17	2174.05	0.515941	0.886786	30851	Voltage-dependent anion-selective channel protein 1 OS=Rattus norvegicus OX=10116 GN=Vdac1 PE=1 SV=4	4.01169e+07	3.24915e+07	3.21e+07	1.96978e+07	2.37872e+07	2.24324e+07	3.50201e+07	1.83558e+07	2.28272e+07	1.86529e+07	3.24847e+07	2.62035e+07
A0A0G2JXJ6|A0A0G2JXJ6_RAT	2	2	83.49	0.516279	0.886786	65557	Tetratricopeptide repeat domain 7B OS=Rattus norvegicus OX=10116 GN=Ttc7b PE=1 SV=1	31419.9	57316.6	115868	109925	77120.3	48125.1	32152	58193	35756.1	63114.2	118259	55031.3
P84087|CPLX2_RAT	2	2	64.7	0.516892	0.886938	15499	Complexin-2 OS=Rattus norvegicus OX=10116 GN=Cplx2 PE=1 SV=1	315860	245559	244353	271403	245873	297045	330472	206216	170233	247215	310352	268772
E9PT91|E9PT91_RAT	1	1	16.26	0.517238	0.886938	60529	Alpha-1,3-glucosyltransferase OS=Rattus norvegicus OX=10116 GN=Alg8 PE=1 SV=1	62512.5	44213.7	82457.1	62239.1	105288	59773	41090.4	89012.7	67293.9	79577.2	111010	86387.8
B2GUZ3|B2GUZ3_RAT	2	2	53.02	0.518553	0.888265	106688	Methylenetetrahydrofolate dehydrogenase (NADP+-dependent) 1-like OS=Rattus norvegicus OX=10116 GN=Mthfd1l PE=1 SV=1	43741	35045	28403.7	15516.2	33340.9	30604	34199.8	31601.8	24380.7	21045.5	24528.9	26559.5
Q63560|MAP6_RAT;F1LQZ9|F1LQZ9_RAT	3	3	81.71	0.518884	0.888265	100651	Microtubule-associated protein 6 OS=Rattus norvegicus OX=10116 GN=Map6 PE=1 SV=1	115712	95238.9	101753	128312	171034	117620	110649	120413	59773.7	107237	179951	95927.3
D3ZHB8|D3ZHB8_RAT	1	1	25.15	0.521705	0.892343	40353	RCG23725, isoform CRA_a OS=Rattus norvegicus OX=10116 GN=Tmem198 PE=4 SV=1	139906	91219.6	75654.2	58825.7	101526	61777.2	104413	64061.8	105624	58846.8	32846.6	103327
F1M790|F1M790_RAT	1	1	25.04	0.523493	0.892433	99576	Prostaglandin F2 receptor negative regulator OS=Rattus norvegicus OX=10116 GN=Ptgfrn PE=1 SV=3	84217.5	79091.8	88996.5	70404	108590	96929.6	78048.9	88033.9	81981.8	83409.2	121096	113929
Q68FY0|QCR1_RAT	11	11	889.11	0.523988	0.892433	53500	Cytochrome b-c1 complex subunit 1, mitochondrial OS=Rattus norvegicus OX=10116 GN=Uqcrc1 PE=1 SV=1	7.70413e+06	4.48757e+06	5.09286e+06	2.87942e+06	3.20046e+06	4.46646e+06	7.13134e+06	2.85206e+06	2.66217e+06	3.66276e+06	4.39901e+06	3.70673e+06
F1LYQ7|F1LYQ7_RAT	1	1	33.16	0.524537	0.892433	25601	Ribosomal protein OS=Rattus norvegicus OX=10116 GN=LOC680700 PE=1 SV=2	745078	484470	518592	476741	690568	526624	472759	528017	431898	485057	750712	534285
P21708|MK03_RAT	4	2	122.78	0.524962	0.892433	43395	Mitogen-activated protein kinase 3 OS=Rattus norvegicus OX=10116 GN=Mapk3 PE=1 SV=5	428898	518297	395540	425651	633247	642134	455427	824390	342606	704478	634246	492786
D3ZQG3|D3ZQG3_RAT	1	1	70.89	0.524984	0.892433	39556	Rhomboid domain-containing 2 OS=Rattus norvegicus OX=10116 GN=Rhbdd2 PE=4 SV=1	35910.8	33643.6	74158.2	71197	52386.7	125654	61044	96857.9	27955.1	106587	125441	62556.2
M0R671|M0R671_RAT	1	1	16.11	0.525051	0.892433	153698	Tensin 2 OS=Rattus norvegicus OX=10116 GN=Tns2 PE=1 SV=1	1.11649e+06	994625	712099	800507	1.02477e+06	1.13094e+06	820664	939231	896873	739156	929678	1.07135e+06
A0A0G2JVR0|A0A0G2JVR0_RAT	1	1	45.37	0.526321	0.892433	91193	Receptor-type tyrosine-protein phosphatase alpha OS=Rattus norvegicus OX=10116 GN=Ptpra PE=1 SV=1	33572.8	2110.03	40906.6	36996.6	37645.6	40822.9	31595	28386.6	15239.5	31029	68968.1	44350.5
A0A140TAA4|A0A140TAA4_RAT	1	1	25.42	0.526335	0.892433	96392	Programmed cell death 6-interacting protein OS=Rattus norvegicus OX=10116 GN=Pdcd6ip PE=1 SV=1	12851	9822.95	18969	17872.9	37621.3	27521.4	23162.5	35476.2	7573.23	26798.5	57980.7	17791.1
A0A0G2K093|A0A0G2K093_RAT	5	5	250.1	0.526521	0.892433	47845	Heat shock 70 kDa protein 13 OS=Rattus norvegicus OX=10116 GN=Hspa13 PE=1 SV=1	238287	347024	346687	401443	333557	327507	234652	294666	224907	331009	431383	348369
A0A096MJY8|A0A096MJY8_RAT	1	1	15.63	0.526525	0.892433	41718	Acetyl-CoA acetyltransferase 2-like 1 OS=Rattus norvegicus OX=10116 GN=Acat2l1 PE=3 SV=1	9736.68	27880.3	27003.7	18363.4	81968.1	53295.8	57665.4	28749	10691.9	33279.9	4011.8	34167.4
Q6IMX4|Q6IMX4_RAT	6	6	484.48	0.526576	0.892433	35837	Phosphatidic acid phosphatase type 2B OS=Rattus norvegicus OX=10116 GN=Plpp3 PE=1 SV=1	4.24898e+06	3.68554e+06	2.99116e+06	2.53262e+06	3.13704e+06	3.36416e+06	4.17878e+06	1.95883e+06	3.62372e+06	2.34161e+06	2.84142e+06	3.65416e+06
Q6P4Z8|Q6P4Z8_RAT	1	1	41.67	0.527637	0.892925	47001	Dolichyl-phosphate (UDP-N-acetylglucosamine) N-acetylglucosaminephosphotransferase 1 (GlcNAc-1-P transferase) OS=Rattus norvegicus OX=10116 GN=Dpagt1 PE=1 SV=1	161620	155162	146665	137060	135538	153548	103499	174496	204709	149207	156028	180805
Q5EC47|Q5EC47_RAT	1	1	22.28	0.528707	0.892925	77554	Sodium sulfate cotransporter-2 OS=Rattus norvegicus OX=10116 GN=Slc13a4 PE=2 SV=1	49855.8	60024.5	54445.3	53874.1	69536.7	91078.4	38165.9	76761.9	44338.4	42544.6	67695.3	79104.6
G3V9L7|G3V9L7_RAT	1	1	55.02	0.530002	0.892925	69940	Glycerophosphodiester phosphodiesterase domain-containing 5 OS=Rattus norvegicus OX=10116 GN=Gdpd5 PE=4 SV=2	93504.5	79157.8	87260.6	88780.4	75317.9	106074	116889	59975.1	104594	79238.5	83003.9	178387
P10760|SAHH_RAT;Q6P743|Q6P743_RAT	4	3	164.35	0.530086	0.892925	48020	Adenosylhomocysteinase OS=Rattus norvegicus OX=10116 GN=Ahcy PE=1 SV=3	77757	72113.9	92274.1	99177.2	124245	110012	83101.9	93203.6	47385.7	84610.3	143233	82213.1
D3ZNK1|D3ZNK1_RAT	3	2	103.48	0.530427	0.892925	34992	Metaxin OS=Rattus norvegicus OX=10116 GN=Mtx3 PE=1 SV=2	214132	125277	137410	80574.2	124307	98062.3	168900	133973	103609	97166.8	70271.2	111272
D3ZCG9|D3ZCG9_RAT	2	2	30.03	0.530938	0.892925	118024	Integrin alpha 3 variant A OS=Rattus norvegicus OX=10116 GN=Itga3 PE=2 SV=1	650829	545007	820053	572846	1.1086e+06	346401	424139	706849	534686	542817	750949	476907
Q6MG70|Q6MG70_RAT	1	1	21.72	0.531498	0.892925	45063	Neuraminidase 1 OS=Rattus norvegicus OX=10116 GN=Neu1 PE=1 SV=1	1109.02	2258.09	7042.71	6576.51	7383.42	1750.06	2445.67	1495.38	3214.07	3646.83	9531.26	460.523
A0A0A0MY09|A0A0A0MY09_RAT;A0A0G2K4I4|A0A0G2K4I4_RAT	15	15	1062.33	0.532034	0.892925	93128	Endoplasmin OS=Rattus norvegicus OX=10116 GN=Hsp90b1 PE=1 SV=1	2.99445e+06	2.41501e+06	4.70363e+06	3.43231e+06	3.50573e+06	3.85319e+06	3.1318e+06	3.54083e+06	2.62097e+06	3.15864e+06	2.2671e+06	4.50383e+06
D3ZYY0|D3ZYY0_RAT	1	1	28.43	0.533	0.892925	32038	Short chain dehydrogenase/reductase family 39U, member 1 OS=Rattus norvegicus OX=10116 GN=Sdr39u1 PE=1 SV=1	32950.9	21308.8	41205.7	45786.6	23533.4	47711.5	59694.3	17726.3	16801.6	33307.1	441805	41089.1
D3ZPP2|D3ZPP2_RAT	5	1	277.57	0.533385	0.892925	21604	ADP-ribosylation factor-like GTPase 8A OS=Rattus norvegicus OX=10116 GN=Arl8a PE=1 SV=1	475662	286593	371465	370120	388913	478334	342972	308855	289418	350611	415780	502586
Q6AXR4|HEXB_RAT;F1LR87|F1LR87_RAT	4	3	203.95	0.533857	0.892925	61888	Beta-hexosaminidase subunit beta OS=Rattus norvegicus OX=10116 GN=Hexb PE=2 SV=1	207263	173753	236259	197087	232264	236371	174970	225917	159558	197964	242896	220050
Q5XIM0|Q5XIM0_RAT	1	1	61.76	0.533934	0.892925	47534	BCS1 homolog, ubiquinol-cytochrome c reductase complex chaperone OS=Rattus norvegicus OX=10116 GN=Bcs1l PE=1 SV=1	106977	71915.1	53069	53213.7	34865.5	60759.4	86892.6	50242	47194.1	49737.3	189528	66123.3
D3ZUD5|D3ZUD5_RAT	1	1	36.42	0.534145	0.892925	118730	OFD1, centriole and centriolar satellite protein OS=Rattus norvegicus OX=10116 GN=Ofd1 PE=1 SV=1	50513.2	110584	214029	330375	348796	10032	251603	160980	111712	283818	337793	38748.9
Q6IN22|Q6IN22_RAT	3	3	135.23	0.534212	0.892925	38432	Cathepsin B OS=Rattus norvegicus OX=10116 GN=Ctsb PE=1 SV=1	471785	418018	574220	505921	569601	642709	432651	519971	456813	630710	831588	611695
G3V8R2|G3V8R2_RAT;O70474|O70474_RAT	13	13	525.3	0.534645	0.892925	138107	Neurocan core protein OS=Rattus norvegicus OX=10116 GN=Ncan PE=1 SV=1	307796	409694	457968	363018	289338	404165	246503	375198	448960	372490	298005	345667
M0RAP5|M0RAP5_RAT	2	2	67.88	0.534733	0.892925	213327	SET-binding factor 1 OS=Rattus norvegicus OX=10116 GN=Sbf1 PE=1 SV=1	27773.4	34073.1	11454	37282.5	41948.9	35417.5	28099.5	42708.6	22996.4	25838.5	18219.4	18866.7
P47728|CALB2_RAT	6	5	215.12	0.53528	0.892925	31499	Calretinin OS=Rattus norvegicus OX=10116 GN=Calb2 PE=1 SV=1	401559	367572	534438	574328	886070	542068	466984	512023	238572	670492	754902	324683
P68370|TBA1A_RAT;Q68FR8|TBA3_RAT	15	1	1409.56	0.535436	0.892925	50788	Tubulin alpha-1A chain OS=Rattus norvegicus OX=10116 GN=Tuba1a PE=1 SV=1	2.22705e+06	2.28369e+06	3.68441e+06	6.57203e+06	2.93443e+06	4.67864e+06	2.42685e+06	1.93628e+06	755785	3.84085e+06	1.15172e+07	2.26959e+06
P20781|GLRB_RAT	1	1	48.97	0.535546	0.892925	56632	Glycine receptor subunit beta OS=Rattus norvegicus OX=10116 GN=Glrb PE=1 SV=1	42330.6	44011.4	44585.9	34130.1	26003.2	49076.1	40863.4	21400.7	35523.3	27549.1	35914.3	60483.2
O88377|PI42B_RAT	1	1	86.19	0.535633	0.892925	47633	Phosphatidylinositol 5-phosphate 4-kinase type-2 beta OS=Rattus norvegicus OX=10116 GN=Pip4k2b PE=1 SV=1	1.09059e+06	1.10349e+06	1.40775e+06	895769	1.13969e+06	833140	599829	1.05318e+06	983810	795037	1.42538e+06	1.16876e+06
B5DFC4|B5DFC4_RAT	9	4	438.62	0.536262	0.893244	77883	Protein kinase C OS=Rattus norvegicus OX=10116 GN=Prkca PE=2 SV=1	547454	568876	605102	530287	405613	500698	467579	426256	652023	499669	197847	739770
A0A1L1WKG3|A0A1L1WKG3_RAT	1	1	45.42	0.537529	0.894026	39566	Isocitrate dehydrogenase 1 (Fragment) OS=Rattus norvegicus OX=10116 PE=2 SV=1	166793	181127	170235	144099	250585	197349	146748	174636	118929	163613	268717	163868
Q6P6V0|G6PI_RAT	7	7	415	0.53761	0.894026	62958	Glucose-6-phosphate isomerase OS=Rattus norvegicus OX=10116 GN=Gpi PE=1 SV=1	1.67869e+06	1.66983e+06	1.97641e+06	2.18191e+06	2.34979e+06	2.18522e+06	1.86629e+06	1.5387e+06	880408	1.80901e+06	3.61459e+06	1.78849e+06
Q64244|CD38_RAT	1	1	54.81	0.538924	0.895481	35155	ADP-ribosyl cyclase/cyclic ADP-ribose hydrolase 1 OS=Rattus norvegicus OX=10116 GN=Cd38 PE=1 SV=1	214212	149345	152331	106302	215258	173497	157998	140928	97580.1	131850	176709	212695
Q07984|SSRD_RAT	2	2	124.1	0.540596	0.897011	19196	Translocon-associated protein subunit delta OS=Rattus norvegicus OX=10116 GN=Ssr4 PE=2 SV=1	1.08216e+06	1.00651e+06	1.04079e+06	1.10054e+06	936515	1.05563e+06	974831	956119	1.12916e+06	1.14306e+06	481472	1.23672e+06
A0A0G2JXE0|A0A0G2JXE0_RAT;A0A0G2K7R1|A0A0G2K7R1_RAT;D3ZNZ9|D3ZNZ9_RAT	2	1	72.78	0.540778	0.897011	13914	Histone H2B OS=Rattus norvegicus OX=10116 GN=LOC102549061 PE=3 SV=1	163440	214007	57311	103256	147445	262205	163644	131712	214086	106624	182670	233403
P07825|SYPH_RAT;A0A0G2KAD8|A0A0G2KAD8_RAT	7	6	565.7	0.541591	0.897011	33574	Synaptophysin OS=Rattus norvegicus OX=10116 GN=Syp PE=1 SV=1	1.9794e+07	2.26284e+07	2.90578e+07	2.15399e+07	1.78504e+07	2.98445e+07	1.58375e+07	1.51475e+07	1.74053e+07	2.03826e+07	3.6271e+07	2.62142e+07
A0A0G2KAB9|A0A0G2KAB9_RAT	1	1	14.91	0.542012	0.897011	28925	Autophagy protein 5 OS=Rattus norvegicus OX=10116 GN=Atg5 PE=1 SV=1	2.24019e+06	2.05084e+06	2.33333e+06	1.82088e+06	2.17921e+06	1.93892e+06	2.46716e+06	1.64177e+06	1.50266e+06	1.8176e+06	2.5987e+06	1.98451e+06
P63088|PP1G_RAT	7	1	354.42	0.543596	0.897011	37701	Serine/threonine-protein phosphatase PP1-gamma catalytic subunit OS=Rattus norvegicus OX=10116 GN=Ppp1cc PE=1 SV=1	161709	163349	215186	227400	194557	221502	202383	133309	139099	198199	259625	183633
O54698|S29A1_RAT	1	1	30.72	0.544176	0.897011	50839	Equilibrative nucleoside transporter 1 OS=Rattus norvegicus OX=10116 GN=Slc29a1 PE=1 SV=3	60624.1	65290.9	62230	61265.8	77093.5	62603.8	56458.3	79563.2	72149.8	66012.4	18394.1	77529.6
D3ZTW9|D3ZTW9_RAT	3	3	90.72	0.544905	0.897011	41529	Endonuclease G-like 1 (Predicted), isoform CRA_d OS=Rattus norvegicus OX=10116 GN=Exog PE=1 SV=1	207683	181450	192776	107653	162185	116007	190854	175170	131785	138410	107064	132535
Q6P503|Q6P503_RAT	1	1	34.01	0.545146	0.897011	28291	ATPase H+-transporting V1 subunit D OS=Rattus norvegicus OX=10116 GN=Atp6v1d PE=1 SV=1	107570	83504	133379	127122	188772	226055	137480	125739	47597.6	132520	179061	135325
D4A532|D4A532_RAT	1	1	17.13	0.545546	0.897011	28116	Mesenchyme homeobox 1 OS=Rattus norvegicus OX=10116 GN=Meox1 PE=4 SV=1	17896.2	19763.5	48281.8	68372.5	61113.8	16184	14216.9	39551.6	11640.3	31721	67254.5	19627.9
A0A0G2JUD4|A0A0G2JUD4_RAT	1	1	79.61	0.545563	0.897011	44305	Selenoprotein I OS=Rattus norvegicus OX=10116 GN=Selenoi PE=1 SV=1	1.49394e+06	1.48419e+06	1055559	1.08704e+06	697579	1.69903e+06	1.04231e+06	651821	651298	981825	1.53244e+06	1.94655e+06
Q6AYA6|CYBC1_RAT	2	2	84.81	0.546717	0.897011	20938	Cytochrome b-245 chaperone 1 OS=Rattus norvegicus OX=10116 GN=Cybc1 PE=1 SV=1	56096.1	65173	56396.8	42032.2	79772.9	55550.4	41399.7	64218.5	36773.1	55604.4	63632.5	67044
Q8VHC2|Q8VHC2_RAT	2	2	37.18	0.546739	0.897011	49221	IL-13 receptor alpha 1 OS=Rattus norvegicus OX=10116 PE=2 SV=1	98328.9	111334	112784	152698	140315	238134	115919	179546	95744.5	190618	173902	184310
D4AC23|D4AC23_RAT	2	2	61	0.546802	0.897011	60133	T-complex protein 1 subunit eta OS=Rattus norvegicus OX=10116 GN=Cct7 PE=1 SV=1	42112.9	39308.9	35830.7	29604.4	77920	73410.2	45379.4	60149	29298.9	52164.1	89204	61815.9
F1LYX1|F1LYX1_RAT	1	1	23.7	0.546961	0.897011	106268	Potassium channel tetramerization domain-containing 19 OS=Rattus norvegicus OX=10116 GN=Kctd19 PE=4 SV=2	14317.3	10560.5	12401.2	9126.61	20027.8	12235	12290.3	13245.4	9941.68	13959.7	15909.8	20307.6
Q5M918|Q5M918_RAT	2	2	42.44	0.547336	0.897011	58527	N-acetylglucosamine-6-sulfatase OS=Rattus norvegicus OX=10116 GN=Gns PE=2 SV=1	33305.3	20045.3	35558.1	28372.4	35230.8	50534.8	24051.2	43011.7	25454.7	41184.4	54551.3	39775.3
Q5FVI3|LRC57_RAT	1	1	35.21	0.547636	0.897011	27049	Leucine-rich repeat-containing protein 57 OS=Rattus norvegicus OX=10116 GN=Lrrc57 PE=2 SV=1	35092.1	50155	24764.5	28874.7	23628.1	33838.8	35728.9	30162.8	16202.2	45834.5	62493.3	46011.1
G3V8F5|G3V8F5_RAT	2	2	83.55	0.548025	0.897011	38295	Mitochondrial import receptor subunit TOM40 homolog OS=Rattus norvegicus OX=10116 GN=Tomm40 PE=1 SV=1	525027	403182	327539	189427	253816	364218	596689	290731	326924	266319	36708.6	442991
A0A0G2K4X8|A0A0G2K4X8_RAT	5	5	292.14	0.548319	0.897011	19090	S-phase kinase-associated protein 1 OS=Rattus norvegicus OX=10116 GN=Skp1 PE=1 SV=1	423097	428896	648409	549647	747876	400699	462877	420955	363099	535644	814475	336333
Q9ERB4|CSPG2_RAT;D3Z9N6|D3Z9N6_RAT;D4A8Y6|D4A8Y6_RAT;A0A0G2K944|A0A0G2K944_RAT	4	4	190.07	0.548415	0.897011	301874	Versican core protein (Fragments) OS=Rattus norvegicus OX=10116 GN=Vcan PE=2 SV=2	147794	234497	186211	102965	170454	197331	110555	227016	222224	182785	238214	170139
A0A0G2K6N2|A0A0G2K6N2_RAT	1	1	14.15	0.548652	0.897011	169693	Adhesion G protein-coupled receptor B2 OS=Rattus norvegicus OX=10116 GN=Adgrb2 PE=1 SV=1	23837.9	31103.4	29005.6	33158.9	63492.8	48197.1	23650.8	62503.6	20940.3	55893.2	96188.9	37614
P35213|1433B_RAT	6	4	434.02	0.549122	0.89706	28151	14-3-3 protein beta/alpha OS=Rattus norvegicus OX=10116 GN=Ywhab PE=1 SV=3	1.49064e+06	1.35945e+06	1.75938e+06	2.0467e+06	1.04862e+06	1.49901e+06	1.57963e+06	1.05567e+06	798481	1.29787e+06	2.61343e+06	1.26099e+06
A0A0F7R4W9|A0A0F7R4W9_RAT	1	1	39.49	0.550172	0.898054	57548	Amino acid transporter OS=Rattus norvegicus OX=10116 GN=ratASCT2 PE=2 SV=1	61415	67436.9	95835.5	67788	58321.3	146636	107242	57439.9	97778.8	89529.1	77276.6	105136
P63004|LIS1_RAT	3	2	103.04	0.551751	0.898964	47210	Platelet-activating factor acetylhydrolase IB subunit alpha OS=Rattus norvegicus OX=10116 GN=Pafah1b1 PE=1 SV=2	133030	79982	159716	160625	188938	161208	112861	103477	58902.5	154714	232306	146131
A0A0G2K1Z9|A0A0G2K1Z9_RAT	3	2	100.64	0.552529	0.898964	42034	Histocompatibility 13 (Predicted), isoform CRA_d OS=Rattus norvegicus OX=10116 GN=Hm13 PE=1 SV=1	218399	181741	164822	162417	147710	184047	164995	139289	235324	139389	142218	185252
A0A0G2JTL5|A0A0G2JTL5_RAT	4	4	165.26	0.552939	0.898964	141057	Pyruvate carboxylase, mitochondrial OS=Rattus norvegicus OX=10116 GN=Pc PE=1 SV=1	106328	60808.6	88255.8	54823.1	83053.7	62150	86381.5	55865.1	60864.3	69302	64209.3	78085.4
A0A096MJM1|A0A096MJM1_RAT	1	1	47.24	0.553623	0.898964	21009	Ras homolog family member G (Fragment) OS=Rattus norvegicus OX=10116 GN=Rhog PE=1 SV=6	27846.5	38126.4	36002.2	59227.5	60911.1	77728	49191.2	62028.7	20391.7	66375.4	110462	65394.9
A0A0H2UHA6|A0A0H2UHA6_RAT	5	5	374.39	0.5544	0.898964	28208	Transmembrane protein 33 OS=Rattus norvegicus OX=10116 GN=Tmem33 PE=1 SV=1	565743	659120	964190	918828	1.17116e+06	759290	522656	703834	777141	852386	883763	831046
A0A0G2K167|A0A0G2K167_RAT	1	1	38.62	0.554433	0.898964	37057	Regulator of microtubule dynamics protein 1 OS=Rattus norvegicus OX=10116 GN=Rmdn1 PE=1 SV=1	89886.6	82415.2	73412.8	49262	96136.4	64294.9	74171.9	91531.5	89183.5	57119	115872	69680
P62775|MTPN_RAT	1	1	66.94	0.554483	0.898964	13024	Myotrophin OS=Rattus norvegicus OX=10116 GN=Mtpn PE=1 SV=2	183836	108473	199244	196155	247850	133868	162764	179298	60176.8	141344	282198	153040
D3ZHR2|ABCD1_RAT	1	1	16.63	0.554548	0.898964	82399	ATP-binding cassette sub-family D member 1 OS=Rattus norvegicus OX=10116 GN=Abcd1 PE=1 SV=1	119931	76189.8	98825.5	81016.7	72432.2	81839.5	100824	60036.4	89673.8	65367.8	50576.6	131533
Q7TQ16|QCR8_RAT	3	3	78.89	0.554701	0.898964	9843	Cytochrome b-c1 complex subunit 8 OS=Rattus norvegicus OX=10116 GN=Uqcrq PE=3 SV=1	880192	679457	496748	252841	659315	458369	715948	556123	360153	296532	499466	479722
Q9JL55|GDE1_RAT;M0R5Q9|M0R5Q9_RAT	4	4	239.6	0.55685	0.90165	38009	Glycerophosphodiester phosphodiesterase 1 OS=Rattus norvegicus OX=10116 GN=Gde1 PE=1 SV=2	453313	376351	343734	354844	390835	459010	314738	425612	394058	385357	428442	629119
A0A0G2JSL0|A0A0G2JSL0_RAT	2	2	97.77	0.558517	0.90165	25516	Proteasome subunit beta OS=Rattus norvegicus OX=10116 GN=LOC100360846 PE=3 SV=1	18836.7	18432.2	50807.2	57477.9	39738.6	19000.8	14542	35518.6	22170.3	30916.6	55334.4	12262.2
B0BN63|B0BN63_RAT	2	2	42.57	0.558624	0.90165	38365	Activator of Hsp90 ATPase activity 1 OS=Rattus norvegicus OX=10116 GN=Ahsa1 PE=1 SV=1	21758.8	24037.3	19249.4	26676.8	29894.5	48258.1	27877	30438.9	21381.8	32612.2	30502.8	37328.4
P04797|G3P_RAT;D3ZGY4|D3ZGY4_RAT;M0R660|M0R660_RAT;Q0QEU1|Q0QEU1_RAT;E9PTN6|E9PTN6_RAT;E9PTV9|E9PTV9_RAT;A0A0G2K8S2|A0A0G2K8S2_RAT;A0A0G2JYY8|A0A0G2JYY8_RAT;A0A0G2K7M1|A0A0G2K7M1_RAT;D3ZEN2|D3ZEN2_RAT;F1LUV3|F1LUV3_RAT	5	4	447.04	0.559299	0.90165	36090	Glyceraldehyde-3-phosphate dehydrogenase OS=Rattus norvegicus OX=10116 GN=Gapdh PE=1 SV=3	951213	754844	1.61502e+06	2.26896e+06	1.93825e+06	1.94994e+06	1.43378e+06	1.3853e+06	347084	2.40265e+06	1.16705e+06	1.59244e+06
D3ZAI6|D3ZAI6_RAT	5	5	169.07	0.559421	0.90165	63371	5'-nucleotidase domain-containing 3 OS=Rattus norvegicus OX=10116 GN=Nt5dc3 PE=1 SV=2	217154	182351	167767	151907	171662	177664	211853	133927	179845	128773	179165	186009
Q5U2R7|MESD_RAT	5	5	121.66	0.559811	0.90165	25314	LRP chaperone MESD OS=Rattus norvegicus OX=10116 GN=Mesd PE=2 SV=1	176685	129888	187162	165958	172016	233046	126013	204879	137647	172713	128242	227733
Q63475|PTPR2_RAT	5	5	166.53	0.559896	0.90165	112592	Receptor-type tyrosine-protein phosphatase N2 OS=Rattus norvegicus OX=10116 GN=Ptprn2 PE=1 SV=1	130109	129942	150540	142101	161247	292306	108359	169856	81300.6	151299	193732	195304
P10499|KCNA1_RAT	5	1	189.5	0.559899	0.90165	56800	Potassium voltage-gated channel subfamily A member 1 OS=Rattus norvegicus OX=10116 GN=Kcna1 PE=1 SV=1	205190	177046	145817	110083	216032	141564	203995	121749	138533	113850	119879	216203
M0R436|M0R436_RAT	2	2	41.33	0.562331	0.904655	30190	Ring finger protein 170 OS=Rattus norvegicus OX=10116 GN=Rnf170 PE=1 SV=2	9357.24	8337.08	28428.1	22335.9	7977.38	21327.5	11733.2	15997.4	7489.69	23634.6	47702.6	18572
D4A3Z4|D4A3Z4_RAT	1	1	20.88	0.562992	0.904655	83298	GC-rich sequence DNA-binding factor 2 OS=Rattus norvegicus OX=10116 GN=Gcfc2 PE=1 SV=1	150036	46299.1	93072.5	59856.5	135336	58327.9	143796	80210.3	46848.6	100929	146547	98040
B2RYF8|B2RYF8_RAT	2	1	90.48	0.563164	0.904655	30997	Cnpy3 protein OS=Rattus norvegicus OX=10116 GN=Cnpy3 PE=2 SV=1	374711	236526	229610	174341	294604	252457	175951	305790	275303	231770	394252	343593
A0A0G2K1C0|A0A0G2K1C0_RAT;F1LY09|F1LY09_RAT;Q9ERF9|Q9ERF9_RAT	3	3	131.71	0.563541	0.904655	48066	Actin-related protein 3 OS=Rattus norvegicus OX=10116 GN=Actr3 PE=1 SV=1	167562	156318	173107	242244	141135	224348	278915	171207	102243	208076	324857	205685
Q8CGS4|CHMP3_RAT	1	1	37.09	0.564883	0.905857	25103	Charged multivesicular body protein 3 OS=Rattus norvegicus OX=10116 GN=Chmp3 PE=1 SV=3	169732	201702	173831	31907.5	196982	144984	126729	185657	141947	129482	178753	205399
F1LN92|F1LN92_RAT	1	1	77.51	0.565179	0.905857	89809	AFG3-like matrix AAA peptidase subunit 2 OS=Rattus norvegicus OX=10116 GN=Afg3l2 PE=1 SV=1	27543.9	26669.7	27323.1	14860.5	14191.3	13831.1	19892.3	16433.4	24841.1	16152.7	363722	8884.97
D3ZJF9|D3ZJF9_RAT	1	1	25.63	0.566012	0.906478	48341	Alpha-galactosidase OS=Rattus norvegicus OX=10116 GN=Gla PE=1 SV=2	149358	135630	236607	190150	202300	259250	181614	270012	187743	256827	12759.8	269034
Q5M9H7|Q5M9H7_RAT	1	1	40.22	0.567343	0.907114	46344	DnaJ (Hsp40) homolog, subfamily A, member 2 OS=Rattus norvegicus OX=10116 GN=Dnaja2 PE=1 SV=1	254030	148658	69300.9	107491	59202.3	275059	371191	78935.1	133539	144105	104737	274260
A0A0G2K0X4|A0A0G2K0X4_RAT;Q5U1Y2|Q5U1Y2_RAT	2	2	64.84	0.567731	0.907114	24636	Ras-related C3 botulinum toxin substrate 1 OS=Rattus norvegicus OX=10116 GN=Rac1 PE=1 SV=1	998528	1.16876e+06	1.07128e+06	954523	1.56852e+06	1.23399e+06	900425	1.36513e+06	710191	978997	1.45125e+06	1.16458e+06
Q5UAJ5|Q5UAJ5_RAT	1	1	74.43	0.567745	0.907114	7637	ATP synthase protein 8 OS=Rattus norvegicus OX=10116 GN=ATP8 PE=3 SV=1	561301	357773	350814	310801	476644	541734	501901	575541	213434	528491	642385	534115
M0R446|M0R446_RAT	1	1	34.85	0.568618	0.907768	25594	Synaptogyrin OS=Rattus norvegicus OX=10116 GN=Syngr2 PE=1 SV=2	2434.04	1855.91	193782	175488	81919.6	651.435	1766.68	1774.74	33952.2	6847.46	90660.5	1387.7
F1LNF7|F1LNF7_RAT	5	5	301.5	0.569373	0.907768	41606	Isocitrate dehydrogenase [NAD] subunit, mitochondrial OS=Rattus norvegicus OX=10116 GN=Idh3a PE=1 SV=2	1.19095e+06	566475	870254	652165	744825	714882	1.08741e+06	472512	498262	658873	910964	726937
A0A0G2K785|A0A0G2K785_RAT;D3Z8F7|D3Z8F7_RAT	6	6	247.04	0.571318	0.907768	62048	Glycerol kinase OS=Rattus norvegicus OX=10116 GN=Gk PE=1 SV=1	352475	267838	192778	135267	231289	179811	318811	211541	237043	200823	209215	261624
Q6GT74|Q6GT74_RAT	4	4	281.19	0.571488	0.907768	29852	Basigin OS=Rattus norvegicus OX=10116 GN=Bsg PE=2 SV=1	2.10044e+06	1.99666e+06	1.42815e+06	997487	1.6538e+06	1.3496e+06	2.04199e+06	1.12049e+06	1.84297e+06	1.03801e+06	467577	2.49261e+06
B1WBY2|B1WBY2_RAT	1	1	19.17	0.57226	0.907768	53119	FAD synthase OS=Rattus norvegicus OX=10116 GN=Flad1 PE=2 SV=1	73401.9	55386.2	76462	29300	48900.3	42440.7	46894.2	40941.4	33564.3	39455.9	85066.1	43856.4
Q5PQL7|ITM2C_RAT	3	3	90.97	0.574274	0.907768	30803	Integral membrane protein 2C OS=Rattus norvegicus OX=10116 GN=Itm2c PE=1 SV=1	390694	323193	483607	519157	400598	550208	333101	325388	259622	431458	616441	538508
Q02527|MGAT3_RAT	1	1	31.12	0.574477	0.907768	62552	Beta-1,4-mannosyl-glycoprotein 4-beta-N-acetylglucosaminyltransferase OS=Rattus norvegicus OX=10116 GN=Mgat3 PE=1 SV=2	495199	397256	400818	516986	641277	690674	363514	429528	234042	631573	871428	435636
A0A0G2K6V0|A0A0G2K6V0_RAT	1	1	59.79	0.575095	0.907768	68476	Carboxylic ester hydrolase OS=Rattus norvegicus OX=10116 GN=Ache PE=3 SV=1	85332.5	79079.9	126376	98236.2	104287	75457.3	68568.8	118866	73409.1	122049	160124	96453.1
Q497B0|NIT2_RAT	1	1	17.44	0.575411	0.907768	31024	Omega-amidase NIT2 OS=Rattus norvegicus OX=10116 GN=Nit2 PE=1 SV=1	25894.4	18055.9	4242.88	24820.7	7588.5	28718	23189.4	19721.2	11439.9	25876.3	16790.4	15473.2
D3ZVQ3|D3ZVQ3_RAT;B0BN11|B0BN11_RAT	3	3	161.07	0.575495	0.907768	53071	Porcupine O-acyltransferase OS=Rattus norvegicus OX=10116 GN=Porcn PE=3 SV=2	390755	328532	432021	411476	439002	461388	290687	433191	328176	411621	326697	565554
D3ZRF9|D3ZRF9_RAT	1	1	50.11	0.575687	0.907768	66578	Mucolipin 1 OS=Rattus norvegicus OX=10116 GN=Mcoln1 PE=1 SV=1	85014.3	50560.1	59118.5	45465	41718.5	55411.1	62870	44811.6	44080.7	37362.4	71462	49153.5
D3ZNJ5|D3ZNJ5_RAT	1	1	19.84	0.575894	0.907768	29989	Indolethylamine N-methyltransferase OS=Rattus norvegicus OX=10116 GN=Inmt PE=1 SV=1	87603.9	105484	68879.3	78600.8	84799.2	61281.8	104045	85915.7	119738	64713.5	32534.9	55835
P47942|DPYL2_RAT	17	14	1343.13	0.576065	0.907768	62638	Dihydropyrimidinase-related protein 2 OS=Rattus norvegicus OX=10116 GN=Dpysl2 PE=1 SV=1	2.44884e+06	1.5775e+06	2.2679e+06	2.94512e+06	3.2796e+06	3.46422e+06	3.10717e+06	2.07217e+06	1.01231e+06	2.54013e+06	3.29801e+06	2.57266e+06
Q9WTW8|S23A2_RAT	2	2	79.44	0.576303	0.907768	70766	Solute carrier family 23 member 2 OS=Rattus norvegicus OX=10116 GN=Slc23a2 PE=1 SV=2	174555	207522	148026	188745	249674	239171	271754	127500	114557	175012	196419	250963
A0A0H2UI10|A0A0H2UI10_RAT	1	1	26.26	0.57646	0.907768	107248	Protein O-GlcNAcase OS=Rattus norvegicus OX=10116 GN=Oga PE=1 SV=1	94574.9	106687	77421.5	99136.7	97769.3	77819.3	73508.3	100392	110244	96920.3	32266.3	114533
A0A0G2K568|A0A0G2K568_RAT;Q9QYU4|CRYM_RAT	2	2	50.17	0.577725	0.907768	33575	Ketimine reductase mu-crystallin OS=Rattus norvegicus OX=10116 GN=Crym PE=1 SV=1	18554.1	14442.9	22850.6	19003.2	35867.1	11842.1	12433	20140.5	12357.1	19458.4	33629.8	10869.2
F1LZC5|F1LZC5_RAT	2	2	93.69	0.577767	0.907768	16819	Uncharacterized protein OS=Rattus norvegicus OX=10116 PE=4 SV=2	1.84948e+06	1.39629e+06	1.33618e+06	885496	1.42888e+06	1.14185e+06	1.89023e+06	1.6256e+06	1.16139e+06	1.1804e+06	1.51043e+06	1.22512e+06
P07150|ANXA1_RAT	2	2	100.82	0.577819	0.907768	39147	Annexin A1 OS=Rattus norvegicus OX=10116 GN=Anxa1 PE=1 SV=2	44002.2	76482.6	115025	104858	85933.1	117044	64601.3	105293	82587.8	81724.4	69089.4	72421.1
F1LMA5|F1LMA5_RAT	3	3	125.41	0.578329	0.907768	32511	Friend virus susceptibility 1 OS=Rattus norvegicus OX=10116 GN=Fv1 PE=4 SV=1	55705.6	66206.6	72567.2	43892.6	29087	48334.2	39741.1	93906	76230.6	39408.5	54363.5	53165.6
B2GV35|B2GV35_RAT	2	2	44.91	0.579006	0.907768	37221	Galactosylgalactosylxylosylprotein 3-beta-glucuronosyltransferase OS=Rattus norvegicus OX=10116 GN=B3gat3 PE=1 SV=1	46168.9	53302.8	32526.8	71862	90217.7	80656.1	48703.9	79918	39545.1	79386.2	132596	58140.4
A0A0G2K2V6|A0A0G2K2V6_RAT	8	5	745.02	0.579684	0.907768	56950	Keratin, type I cytoskeletal 10 OS=Rattus norvegicus OX=10116 GN=Krt10 PE=1 SV=1	283498	1.01537e+06	383339	325220	357311	481045	304105	7.0579e+06	217342	1.11373e+06	211961	415728
D3ZVQ0|D3ZVQ0_RAT	5	5	193.64	0.57972	0.907768	96631	Ubiquitin carboxyl-terminal hydrolase OS=Rattus norvegicus OX=10116 GN=Usp5 PE=1 SV=1	73832.4	62836.3	79142.4	113566	84261.3	139716	81010	83749.5	49699.5	144896	214608	106620
B2GVB7|B2GVB7_RAT;G3V9E4|G3V9E4_RAT	2	2	99.96	0.580297	0.907768	82415	N-acylaminoacyl-peptide hydrolase OS=Rattus norvegicus OX=10116 GN=Apeh PE=2 SV=1	58786.9	51097.2	37115.5	52603.4	46763.5	57031	41610.7	42361.5	35992.2	47129.6	82610.9	39218.7
G3V6W6|G3V6W6_RAT	1	1	39.02	0.581541	0.907768	46053	Proteasome 26S subunit, ATPase 6 OS=Rattus norvegicus OX=10116 GN=Psmc6 PE=1 SV=1	35552.4	23215.4	26652.2	2282.99	20331.5	10939.6	16109.4	8737.89	9316.31	8084.8	42803.6	4162.83
Q68FQ2|JAM3_RAT	4	4	242.11	0.581701	0.907768	35388	Junctional adhesion molecule C OS=Rattus norvegicus OX=10116 GN=Jam3 PE=1 SV=1	462904	529148	383023	216592	631004	301199	558081	267303	378420	361819	277165	352966
Q08163|CAP1_RAT	7	6	428.74	0.581804	0.907768	51899	Adenylyl cyclase-associated protein 1 OS=Rattus norvegicus OX=10116 GN=Cap1 PE=1 SV=3	612593	621065	482742	607587	308919	550620	695232	322211	815534	372640	249178	531179
A0A096MIX9|A0A096MIX9_RAT	2	1	61.92	0.582167	0.907768	18269	Septin 4 (Fragment) OS=Rattus norvegicus OX=10116 GN=Sept4 PE=1 SV=6	3.49303e+06	2.84601e+06	1.28061e+06	1.30159e+06	1.31836e+06	1.52177e+06	2.65173e+06	2.1151e+06	4.04718e+06	1.23626e+06	1.40283e+06	2.00402e+06
A0A0G2K9Q0|A0A0G2K9Q0_RAT	1	1	17.8	0.582291	0.907768	101905	TBC1 domain-containing kinase OS=Rattus norvegicus OX=10116 GN=Tbck PE=1 SV=1	37521.8	35402.1	38974.7	34173.9	45996.5	45215	32055.5	49478.2	40602	33974.3	43931.8	53236.8
M0R6N2|M0R6N2_RAT	3	3	138.61	0.582617	0.907768	38778	MOSC domain-containing protein 2, mitochondrial-like OS=Rattus norvegicus OX=10116 GN=LOC100910481 PE=1 SV=1	114651	91437.9	106260	88880.2	115657	90890.2	111540	128677	79630.8	111767	28839.8	125212
A0A0G2JSH2|A0A0G2JSH2_RAT	2	2	75.35	0.582647	0.907768	38708	3-hydroxybutyrate dehydrogenase, type 1, isoform CRA_a OS=Rattus norvegicus OX=10116 GN=Bdh1 PE=1 SV=1	66569.7	37813.4	67039.7	30300.1	56131.4	49324.9	62156.2	41381.3	40819.5	39900.9	149119	52089.8
D3ZBL5|D3ZBL5_RAT	1	1	16.59	0.58289	0.907768	106961	Inositol polyphosphate-4-phosphatase type I A OS=Rattus norvegicus OX=10116 GN=Inpp4a PE=1 SV=3	134620	116082	98256.1	90629.2	101523	122959	127067	94997.6	105738	106113	134752	126257
Q5RKJ9|Q5RKJ9_RAT;Q7TQ88|Q7TQ88_RAT	3	1	227.93	0.582937	0.907768	22755	RAB10, member RAS oncogene family OS=Rattus norvegicus OX=10116 GN=Rab10 PE=1 SV=1	370937	360501	390375	400438	506848	567898	357272	420135	217529	392210	645680	419537
D3ZZN4|D3ZZN4_RAT	1	1	17.86	0.583167	0.907768	12729	Uncharacterized protein OS=Rattus norvegicus OX=10116 PE=3 SV=1	110608	97681.8	130419	140694	159384	141090	115274	132410	81457.7	163849	312998	136681
P18418|CALR_RAT;D3ZYM6|D3ZYM6_RAT	16	16	1299.5	0.583514	0.907768	48137	Calreticulin OS=Rattus norvegicus OX=10116 GN=Calr PE=1 SV=1	9.48713e+06	6.85055e+06	1.27866e+07	1.1185e+07	1.12351e+07	1.11996e+07	7.78849e+06	1.19726e+07	8.30823e+06	1.2135e+07	1.52593e+07	1.31553e+07
B1WBU9|B1WBU9_RAT;P09812|PYGM_RAT	13	7	648.27	0.583751	0.907768	97774	Alpha-1,4 glucan phosphorylase OS=Rattus norvegicus OX=10116 GN=Pygm PE=2 SV=1	280549	320885	309511	342845	334173	308929	345278	308494	252167	328161	508668	308108
F1LVB0|F1LVB0_RAT;F7FF10|F7FF10_RAT	2	2	55.18	0.58556	0.908299	58239	Cytochrome P450, family 2, subfamily j, polypeptide 10 OS=Rattus norvegicus OX=10116 GN=Cyp2j10 PE=3 SV=2	7933.48	7554.26	13165.3	12816	15951.8	15903.5	8861.57	17176.9	11186.3	12547.5	3646.03	13639.1
Q91XT9|ASAH2_RAT	1	1	15.22	0.586101	0.908299	83891	Neutral ceramidase OS=Rattus norvegicus OX=10116 GN=Asah2 PE=1 SV=1	486835	1.12779e+06	729951	1.34189e+06	1.2246e+06	857674	595128	988692	1.06609e+06	1.04276e+06	1.37538e+06	1.21284e+06
Q5I0G4|GARS_RAT	2	2	51.38	0.586149	0.908299	82482	Glycine--tRNA ligase OS=Rattus norvegicus OX=10116 GN=Gars1 PE=1 SV=2	61185.3	48917	81966.1	78085.4	82591.8	74254	57836.7	63606.7	40352.4	72792.1	107265	59983.5
A0A0G2K7G7|A0A0G2K7G7_RAT;A0A0G2JVY6|A0A0G2JVY6_RAT	5	4	217.63	0.586168	0.908299	56341	Septin 8 OS=Rattus norvegicus OX=10116 GN=Sept8 PE=1 SV=1	51150.4	64116.5	267278	201733	54909.2	148532	183377	97221.6	66319	159840	157621	149643
A0A0G2JVH4|A0A0G2JVH4_RAT;A0A140TAG5|A0A140TAG5_RAT	4	4	198.77	0.586706	0.908299	86689	MICOS complex subunit MIC60 OS=Rattus norvegicus OX=10116 GN=Immt PE=1 SV=1	290446	101844	181192	81394.6	315456	160490	255722	169118	158356	158286	181269	252548
Q6AXV4|SAM50_RAT	9	9	401.06	0.586767	0.908299	52384	Sorting and assembly machinery component 50 homolog OS=Rattus norvegicus OX=10116 GN=Samm50 PE=1 SV=1	880134	628261	449748	281483	399664	411431	716353	357975	389755	333618	373690	473255
G3V7W1|PDCD6_RAT	3	3	101.07	0.588511	0.908694	21948	Programmed cell death protein 6 OS=Rattus norvegicus OX=10116 GN=Pdcd6 PE=2 SV=1	91268.6	86618.5	113392	134277	118511	120873	103040	92503.3	63495	110136	120683	138489
F1LMM8|F1LMM8_RAT	1	1	23.57	0.588557	0.908694	46495	Protein-serine/threonine kinase OS=Rattus norvegicus OX=10116 GN=Pdk2 PE=1 SV=3	186372	192742	133753	173814	241443	129798	141057	187780	142483	160912	218412	129477
P20171|RASH_RAT;Q04970|RASN_RAT;Q8CGQ3|Q8CGQ3_RAT;P08644|RASK_RAT	4	3	160.29	0.58912	0.908694	21627	GTPase HRas OS=Rattus norvegicus OX=10116 GN=Hras PE=1 SV=2	46696	85260.6	140547	70327	100774	60434.3	72418.7	71259.1	74165.2	114120	48618.1	58293.9
A0A0G2K151|A0A0G2K151_RAT	4	4	312.34	0.589154	0.908694	41573	Apolipoprotein E OS=Rattus norvegicus OX=10116 GN=Apoe PE=1 SV=1	1.56733e+06	1.2822e+06	1.47569e+06	1.37763e+06	1.65847e+06	1.72389e+06	1.10605e+06	1.41222e+06	954985	1.37377e+06	2.09104e+06	1.78126e+06
W0UVD2|W0UVD2_RAT	1	1	19.66	0.589624	0.908694	17582	RCG61219 OS=Rattus norvegicus OX=10116 GN=Ram1 PE=4 SV=1	94717.6	47029.1	61907.3	42314.4	69703.6	68415.6	76249.1	51067.1	35218.2	61766.8	71239.3	53165.4
Q07009|CAN2_RAT	2	2	48.35	0.590572	0.908694	80724	Calpain-2 catalytic subunit OS=Rattus norvegicus OX=10116 GN=Capn2 PE=1 SV=3	23209.9	25468.1	7676.32	13427.8	23379.7	29528.8	29177	30157.7	14925.1	16780.2	17944.1	23792
B0BNG3|B0BNG3_RAT	6	6	208.1	0.591064	0.908694	40709	Lectin, mannose-binding 2 OS=Rattus norvegicus OX=10116 GN=Lman2 PE=1 SV=1	676391	498978	693051	523757	775771	735452	497886	698984	605334	649147	889705	843927
M0R7G4|M0R7G4_RAT	1	1	33.44	0.591425	0.908694	22470	MICOS complex subunit OS=Rattus norvegicus OX=10116 GN=Apoo PE=1 SV=2	285948	197483	196156	169794	224038	154408	252748	213466	175992	143323	177446	181655
M0R4G0|M0R4G0_RAT	2	2	44.31	0.591734	0.908694	80855	Immunoglobulin superfamily-containing leucine-rich repeat 2 OS=Rattus norvegicus OX=10116 GN=Islr2 PE=4 SV=2	33060	29379.7	42714.7	32343.6	27701.1	41870.6	26925.4	30235.4	40690.1	43258.4	28205.9	64399.8
P84039|ENPP5_RAT	4	4	180.95	0.592012	0.908694	54483	Ectonucleotide pyrophosphatase/phosphodiesterase family member 5 OS=Rattus norvegicus OX=10116 GN=Enpp5 PE=1 SV=2	200065	167014	218203	211532	183906	303925	177540	211035	196865	289097	88472.7	245242
A0A0G2JXY6|A0A0G2JXY6_RAT	3	3	284.12	0.592957	0.908694	21698	Sodium channel subunit beta-1 OS=Rattus norvegicus OX=10116 GN=Scn1b PE=4 SV=1	2.26214e+06	1.71968e+06	1.50431e+06	1.01918e+06	1.57451e+06	1.59118e+06	2.14802e+06	1.02525e+06	1.75425e+06	1.04521e+06	882143	2.18721e+06
A0A0G2KAZ2|A0A0G2KAZ2_RAT	1	1	28.55	0.593937	0.908694	22102	Kv channel interacting protein 4, isoform CRA_b OS=Rattus norvegicus OX=10116 GN=Kcnip4 PE=4 SV=1	78625.1	77067	95848.7	169210	66687.3	153609	75818.6	112576	97411	130427	114003	150379
A0A1L1WKE8|A0A1L1WKE8_RAT	2	2	74.62	0.59422	0.908694	23835	Calcium modulating ligand (Fragment) OS=Rattus norvegicus OX=10116 PE=2 SV=1	96997.3	81127	110185	79214.6	75235.3	155989	67812.4	87469.7	75401.7	91330	149283	77989.9
A0A0G2JZ26|A0A0G2JZ26_RAT	1	1	24.71	0.595532	0.908694	109604	Filamin-A-interacting protein 1 OS=Rattus norvegicus OX=10116 GN=Filip1 PE=4 SV=1	11693.7	21009.7	6200.39	3536.81	4435.95	17186.3	12209.2	7677.83	28550.4	8220.75	64.8931	12888.2
D3ZXL9|D3ZXL9_RAT	2	2	60.3	0.595535	0.908694	30286	Potassium channel tetramerization domain-containing 4 OS=Rattus norvegicus OX=10116 GN=Kctd4 PE=1 SV=1	76618.5	91987.6	119226	70687.3	49625.6	59302.8	83833.2	49708.6	60959.8	24644.3	146780	77124.2
P21913|SDHB_RAT	7	7	443.6	0.595615	0.908694	32607	Succinate dehydrogenase [ubiquinone] iron-sulfur subunit, mitochondrial OS=Rattus norvegicus OX=10116 GN=Sdhb PE=2 SV=2	2.15387e+06	1.39513e+06	1.70844e+06	1.0045e+06	1.35934e+06	1.10499e+06	1.65945e+06	1.2463e+06	1.05305e+06	1.13415e+06	1.62175e+06	1.22959e+06
A0A0G2KA25|A0A0G2KA25_RAT	1	1	21.89	0.595641	0.908694	75535	Transmembrane 9 superfamily member OS=Rattus norvegicus OX=10116 GN=Tm9sf4 PE=1 SV=1	142417	107289	122520	87690.6	133059	154332	186809	124310	71080.8	158958	184617	121880
G3V8P3|G3V8P3_RAT	3	3	95.65	0.595944	0.908694	321827	Cadherin EGF LAG seven-pass G-type receptor 2 OS=Rattus norvegicus OX=10116 GN=Celsr2 PE=1 SV=1	59071.2	50756.2	70870.2	29956.8	47119.5	40063.8	41131.1	35583.5	41397.2	44294.4	48525.8	58124.8
P85515|ACTZ_RAT;B2RYJ7|B2RYJ7_RAT	2	2	50.15	0.59668	0.908694	42701	Alpha-centractin OS=Rattus norvegicus OX=10116 GN=Actr1a PE=1 SV=1	24296	19927.9	19932.5	44998.4	24274.2	54694	53711.5	22224.5	13158.8	35747.5	70192.9	39712.3
A0A0G2KB93|A0A0G2KB93_RAT	3	1	127.46	0.596853	0.908694	227746	Sodium channel protein OS=Rattus norvegicus OX=10116 GN=Scn8a PE=1 SV=1	35666.2	50831.9	29535.9	25390.6	20851.8	37298.9	28967.1	31709.8	60770.7	24060.6	23338.3	16407.2
Q68FX0|IDH3B_RAT	4	4	235.72	0.596891	0.908694	42612	Isocitrate dehydrogenase [NAD] subunit beta, mitochondrial OS=Rattus norvegicus OX=10116 GN=Idh3B PE=2 SV=1	484223	253054	393291	255395	405168	342494	463109	221554	164207	270832	601846	300279
D3ZIN7|D3ZIN7_RAT	1	1	25.19	0.597028	0.908694	20366	Mitochondrial ribosomal protein S23 OS=Rattus norvegicus OX=10116 GN=Mrps23 PE=1 SV=1	47198.7	26162.3	36801.9	33967.9	56662.7	50703.1	32771.3	40901.4	24130.8	36273.7	58490.8	37407.9
Q63357|MYO1D_RAT	5	5	111.37	0.597704	0.908694	116820	Unconventional myosin-Id OS=Rattus norvegicus OX=10116 GN=Myo1d PE=1 SV=3	69332.4	73595	73570.1	71569.8	106608	89107.1	80049.3	78769.7	53714.7	65641.7	95883.6	84096.1
G3V803|G3V803_RAT	2	2	66.78	0.597728	0.908694	100063	Cadherin-2 OS=Rattus norvegicus OX=10116 GN=Cdh2 PE=1 SV=1	497621	547982	810841	333856	486214	531023	333036	402918	539252	511639	567206	563329
B5DEX3|B5DEX3_RAT;D3ZGN2|D3ZGN2_RAT	6	1	315.37	0.598911	0.909403	65211	Copine 8 OS=Rattus norvegicus OX=10116 GN=Cpne8 PE=1 SV=1	477103	429683	442248	341807	412769	313073	388140	332086	459453	408264	154179	568094
P50503|F10A1_RAT	1	1	41.23	0.599328	0.909403	41424	Hsc70-interacting protein OS=Rattus norvegicus OX=10116 GN=St13 PE=1 SV=1	138245	75790.1	122816	119585	123548	160678	120265	148947	57020.4	86362.7	161551	116324
P04762|CATA_RAT	9	9	450	0.600086	0.909403	60062	Catalase OS=Rattus norvegicus OX=10116 GN=Cat PE=1 SV=3	905036	878720	1.12739e+06	863455	1.1106e+06	1.21118e+06	934641	1.0975e+06	799608	1.04301e+06	1.22135e+06	1.37514e+06
A0A0G2KAM3|A0A0G2KAM3_RAT	6	6	413.79	0.60024	0.909403	46619	Pyruvate dehydrogenase E1 component subunit beta OS=Rattus norvegicus OX=10116 GN=Pdhb PE=1 SV=1	1.15684e+06	409957	768523	404650	996923	600705	949542	449146	384971	554646	562229	818969
Q52KJ9|Q52KJ9_RAT	4	4	181.89	0.600426	0.909403	31814	Thioredoxin domain containing 1 OS=Rattus norvegicus OX=10116 GN=Tmx1 PE=1 SV=1	894034	651944	943029	939730	944229	1.19036e+06	599250	1.04336e+06	649138	968355	870977	1.1096e+06
P09527|RAB7A_RAT;A0A0G2K930|A0A0G2K930_RAT	2	2	106.53	0.601298	0.910046	23774	Ras-related protein Rab-7a OS=Rattus norvegicus OX=10116 GN=Rab7a PE=1 SV=2	65530.5	55989.1	71106.3	83168.8	79770.2	103778	82334.7	68773.4	40015.9	90889.3	198697	92099.9
D3ZPU3|D3ZPU3_RAT	6	6	343.11	0.602133	0.910634	32280	Very-long-chain 3-oxoacyl-CoA reductase OS=Rattus norvegicus OX=10116 GN=Hsd17b12 PE=1 SV=2	828329	787389	1.10281e+06	1.03656e+06	888612	1.27884e+06	798836	967687	661143	1.00135e+06	867458	1.29518e+06
B5DFB1|B5DFB1_RAT	1	1	21.98	0.603746	0.911842	42874	Synaptotagmin-like 2 OS=Rattus norvegicus OX=10116 GN=Sytl2 PE=1 SV=1	1.3787e+06	1.77259e+06	1.6666e+06	1.98263e+06	2.84145e+06	905477	1.03137e+06	3.41834e+06	1.78468e+06	1.75258e+06	2.712e+06	1.47512e+06
D4A4D5|D4A4D5_RAT	1	1	75.99	0.603827	0.911842	11699	Similar to 60S acidic ribosomal protein P2 OS=Rattus norvegicus OX=10116 GN=LOC498555 PE=3 SV=1	108663	82898.9	91379.5	99106.9	121530	99571.2	105400	126816	54601	81102.4	119969	89295.4
Q5FVM7|DJC16_RAT	1	1	27.47	0.605445	0.912853	89213	DnaJ homolog subfamily C member 16 OS=Rattus norvegicus OX=10116 GN=Dnajc16 PE=2 SV=1	12029.9	33307.9	95605.9	88744.2	25005.2	88405.1	71229	60425.4	33725.1	103163	19274.5	107907
M0RB74|M0RB74_RAT;D4A634|D4A634_RAT	3	3	86.57	0.605715	0.912853	93801	Importin 5 OS=Rattus norvegicus OX=10116 GN=Ipo5 PE=1 SV=2	59355.4	68380.4	69120.3	62199	74469.8	64696.8	50812.1	140173	44881.2	56451.8	46990.6	56425
B2GV06|SCOT1_RAT	2	2	251.75	0.605841	0.912853	56624	Succinyl-CoA:3-ketoacid coenzyme A transferase 1, mitochondrial OS=Rattus norvegicus OX=10116 GN=Oxct1 PE=1 SV=1	151535	46871.9	128377	103193	80870.9	167524	212686	50891.9	66333	154818	174548	176865
A0A1B0GWL6|A0A1B0GWL6_RAT	1	1	50.84	0.607995	0.914941	18492	Semaphorin 4A (Fragment) OS=Rattus norvegicus OX=10116 GN=Sema4a PE=4 SV=1	2560.78	4596.28	1802.02	17601.8	7406.32	12158.7	807.024	7519.92	1299.67	24941.8	1579.33	12651.7
A0A0H2UHE1|A0A0H2UHE1_RAT;P70631|P70631_RAT	3	3	164.31	0.608125	0.914941	37935	Succinate--CoA ligase [ADP/GDP-forming] subunit alpha, mitochondrial OS=Rattus norvegicus OX=10116 GN=Suclg1 PE=1 SV=1	315883	164442	232621	134458	264876	234882	250168	182037	148596	156310	304619	181491
A0A0G2K3B2|A0A0G2K3B2_RAT	1	1	120.72	0.609296	0.916026	22400	Selenoprotein T OS=Rattus norvegicus OX=10116 GN=Selenot PE=1 SV=1	425786	293908	357329	255942	295905	321663	250102	273752	342988	269598	311217	400443
F1LST4|F1LST4_RAT	1	1	40.11	0.609959	0.916346	78792	Microtubule-associated protein OS=Rattus norvegicus OX=10116 GN=Mapt PE=1 SV=1	302091	210598	263802	296512	397111	328538	333533	339645	88789.4	255993	482674	235547
P62813|GBRA1_RAT	3	1	160.53	0.610754	0.916716	51949	Gamma-aminobutyric acid receptor subunit alpha-1 OS=Rattus norvegicus OX=10116 GN=Gabra1 PE=1 SV=1	623281	248254	576082	182460	411542	401566	557939	356619	540757	377259	260737	526661
A0A0G2JT93|A0A0G2JT93_RAT	3	3	45.76	0.611105	0.916716	86043	Catenin (Cadherin associated protein), beta 1, isoform CRA_a OS=Rattus norvegicus OX=10116 GN=Ctnnb1 PE=1 SV=1	58619	41840.6	35314.8	78054.3	65376	63929.3	75681.5	51979.9	26811.7	72213	108244	70503.4
A0A0G2K0B2|A0A0G2K0B2_RAT;A0A0G2K0F3|A0A0G2K0F3_RAT	3	2	86.33	0.61225	0.917233	84220	Band 4.1-like protein 1 OS=Rattus norvegicus OX=10116 GN=LOC100911769 PE=1 SV=1	9555.58	7112.03	7118.56	12374.6	14501.2	15001.6	11343.4	10485.1	3325.24	10638.9	12834.2	11098.3
B6DYQ8|B6DYQ8_RAT	1	1	18.88	0.6124	0.917233	27735	Glutathione S-transferase theta 1 OS=Rattus norvegicus OX=10116 GN=Gstt1 PE=2 SV=1	626840	556159	742391	1.22392e+06	543283	1.57557e+06	602324	707922	730533	1.24179e+06	153911	1.42368e+06
D4AA98|D4AA98_RAT	1	1	22.79	0.613186	0.917233	52069	F-box protein 47 OS=Rattus norvegicus OX=10116 GN=Fbxo47 PE=4 SV=3	16006.5	15446.3	13046	8.44416	14149.3	5954.51	7040.69	9750.05	15651.8	4066.27	7972.17	3246.75
F1LNI8|F1LNI8_RAT;P11730|KCC2G_RAT;A0A0G3FMJ5|A0A0G3FMJ5_RAT	6	4	345.95	0.613429	0.917233	65906	Calcium/calmodulin-dependent protein kinase type II subunit beta OS=Rattus norvegicus OX=10116 GN=Camk2b PE=1 SV=1	753585	632323	664236	472102	852147	493077	759072	647570	665066	652685	302730	581434
A0A0G2K0J9|A0A0G2K0J9_RAT	7	3	451.44	0.613878	0.917233	52563	Gamma-aminobutyric acid receptor subunit beta-3 OS=Rattus norvegicus OX=10116 GN=Gabrb3 PE=1 SV=1	1.66531e+06	1.29869e+06	1.54495e+06	1.23143e+06	1.27026e+06	828833	1.36573e+06	853454	1.14285e+06	925264	1.58926e+06	1.41935e+06
P53987|MOT1_RAT	4	4	260.57	0.614151	0.917233	53831	Monocarboxylate transporter 1 OS=Rattus norvegicus OX=10116 GN=Slc16a1 PE=1 SV=1	374341	411754	536401	529950	397839	711919	535051	285125	256326	560293	483057	655308
B2GV73|B2GV73_RAT	1	1	53.85	0.615654	0.917601	20750	Actin-related protein 2/3 complex subunit 3 OS=Rattus norvegicus OX=10116 GN=Arpc3 PE=1 SV=1	246315	404758	449190	470274	401583	491340	417947	434150	329561	530103	403218	475020
P50137|TKT_RAT	11	1	561.8	0.616064	0.917601	68342	Transketolase OS=Rattus norvegicus OX=10116 GN=Tkt PE=1 SV=1	281712	162155	461368	578956	478936	516601	252246	208216	124623	622871	658165	400372
G3V826|G3V826_RAT	11	1	542.48	0.616064	0.917601	71912	Transketolase OS=Rattus norvegicus OX=10116 GN=Tkt PE=1 SV=1	55377.1	31875.4	90692.8	113808	94146.1	101550	49585	40929.7	24497.7	122440	129378	78702.6
Q6GMN8|Q6GMN8_RAT;D3ZCV0|D3ZCV0_RAT;B2GVB3|B2GVB3_RAT	9	4	343.09	0.616199	0.917601	103118	Actn1 protein OS=Rattus norvegicus OX=10116 GN=Actn1 PE=1 SV=1	811968	975771	819883	524743	1.11427e+06	489493	691618	648493	1.19781e+06	596705	594722	562564
F1LPB8|F1LPB8_RAT	1	1	41.71	0.617302	0.91843	47646	Ectonucleoside triphosphate diphosphohydrolase 5 OS=Rattus norvegicus OX=10116 GN=Entpd5 PE=1 SV=2	73719.5	55079.4	102975	118691	78443.5	75971.6	74150.1	66445.3	83290.4	95404.6	70301.5	73515.2
G3V963|G3V963_RAT	4	4	157.19	0.617657	0.91843	111305	RCG47487, isoform CRA_b OS=Rattus norvegicus OX=10116 GN=Tmem132a PE=4 SV=1	69338.9	69846.6	62131.3	90257	75409.7	95220.2	59003.8	73072.9	55719.9	81093.9	42901.4	135802
B5DEL8|B5DEL8_RAT;A0A0G2JZJ9|A0A0G2JZJ9_RAT	3	3	234.14	0.620013	0.918931	12920	NADH dehydrogenase (Ubiquinone) Fe-S protein 5 OS=Rattus norvegicus OX=10116 GN=Ndufs5 PE=1 SV=1	1.71803e+06	1.06539e+06	1.10518e+06	532912	864603	612799	1.43612e+06	996547	967103	711896	1.36632e+06	804432
P52555|ERP29_RAT	6	6	321.36	0.621186	0.918931	28614	Endoplasmic reticulum resident protein 29 OS=Rattus norvegicus OX=10116 GN=Erp29 PE=1 SV=2	1.76351e+06	1.24814e+06	2.27748e+06	1.80988e+06	2.33364e+06	2.03304e+06	1.22946e+06	2.27925e+06	1.37365e+06	2.34804e+06	3.04634e+06	2.69082e+06
Q2I6B2|Q2I6B2_RAT;P25286|VPP1_RAT;Q4G036|Q4G036_RAT;A0A0G2JW72|A0A0G2JW72_RAT	25	22	2296.5	0.62161	0.918931	96321	V-type proton ATPase subunit a OS=Rattus norvegicus OX=10116 GN=Atp6v0a1 PE=1 SV=1	1.02737e+07	8.13054e+06	1.00208e+07	9.74182e+06	1.00334e+07	1.43053e+07	9.73616e+06	8.10625e+06	8.15953e+06	1.28414e+07	1.53545e+07	1.39855e+07
Q6LDS4|Q6LDS4_RAT	3	3	204.47	0.621738	0.918931	15871	Superoxide dismutase [Cu-Zn] OS=Rattus norvegicus OX=10116 PE=2 SV=1	6.9868e+06	5.73926e+06	7.27679e+06	5.34698e+06	8.858e+06	8.85796e+06	5.47854e+06	7.16149e+06	3.98074e+06	5.59005e+06	1.05873e+07	8.0223e+06
D4A051|D4A051_RAT	3	3	73.08	0.622207	0.918931	127606	Integrin alpha-7 OS=Rattus norvegicus OX=10116 GN=Itga7 PE=3 SV=2	1.48648e+06	1.4226e+06	1.74964e+06	2.61383e+06	2.84565e+06	1.67727e+06	2.75364e+06	2.39392e+06	729659	2.85778e+06	4.78151e+06	1.67935e+06
Q5PQL3|SPP2B_RAT	1	1	30.86	0.622513	0.918931	64835	Signal peptide peptidase-like 2B OS=Rattus norvegicus OX=10116 GN=Sppl2b PE=2 SV=1	81613.7	56947.1	79163.9	38875.2	85866.7	50847.2	58619.6	50483.7	63738.5	49277.5	57377.4	75361.6
P61805|DAD1_RAT	3	3	259.19	0.622575	0.918931	12660	Dolichyl-diphosphooligosaccharide--protein glycosyltransferase subunit DAD1 OS=Rattus norvegicus OX=10116 GN=Dad1 PE=3 SV=3	1.92258e+06	1.75238e+06	1.59526e+06	1.41244e+06	1.65778e+06	1.54681e+06	1.32008e+06	1.87105e+06	1.69156e+06	1.58098e+06	2.09567e+06	1.78131e+06
Q5FVL2|EMC8_RAT	2	2	122.31	0.622953	0.918931	23847	ER membrane protein complex subunit 8 OS=Rattus norvegicus OX=10116 GN=Emc8 PE=2 SV=1	229033	203959	270653	253728	320933	288842	179308	282146	172947	322561	226932	312183
F1M7V6|F1M7V6_RAT	8	8	438.08	0.623332	0.918931	42545	Cell adhesion molecule 4 OS=Rattus norvegicus OX=10116 GN=Cadm4 PE=1 SV=2	396810	470781	422362	341450	355159	493933	387281	347918	461957	419261	294324	462369
A0A0G2K0V3|A0A0G2K0V3_RAT	1	1	35.99	0.623535	0.918931	35371	3'(2'),5'-bisphosphate nucleotidase 1 OS=Rattus norvegicus OX=10116 GN=Bpnt1 PE=1 SV=1	109898	79804.1	73109.4	96541.6	137302	88750.2	77326.5	93584.7	56667.1	81117.6	169629	78403.1
A0A0G2KAA3|A0A0G2KAA3_RAT	1	1	27.24	0.625995	0.918931	10163	NADH:ubiquinone oxidoreductase subunit A3 OS=Rattus norvegicus OX=10116 GN=Ndufa3 PE=1 SV=1	278342	181421	303985	254709	479073	308746	345477	406444	119869	402064	602090	307659
F1LMH0|F1LMH0_RAT	2	2	67.34	0.627292	0.918931	40913	Septin 3 OS=Rattus norvegicus OX=10116 GN=Sept3 PE=3 SV=1	56737.7	26125	52463	73699.3	84190.1	72385.5	62909.3	43978.6	14659.2	66175.4	116954	41076.3
Q4V8H8|EHD2_RAT	1	1	19.85	0.627882	0.918931	61370	EH domain-containing protein 2 OS=Rattus norvegicus OX=10116 GN=Ehd2 PE=1 SV=1	144344	309671	187539	175219	205105	220186	128514	168414	213490	177556	221999	239088
A0A0G2JTP7|A0A0G2JTP7_RAT	1	1	17.31	0.62826	0.918931	38056	E3 ubiquitin-protein ligase RING2 OS=Rattus norvegicus OX=10116 GN=Rnf2 PE=1 SV=1	24786.9	22703.1	29967.5	29014.2	44418.5	22878.5	21463.3	40574.6	20680.5	36596.6	48349.5	26512.9
P20788|UCRI_RAT	2	2	162.61	0.628325	0.918931	29712	Cytochrome b-c1 complex subunit Rieske, mitochondrial OS=Rattus norvegicus OX=10116 GN=Uqcrfs1 PE=1 SV=2	723511	365140	291909	133793	255454	522346	1.04892e+06	329243	214009	234952	435253	501794
F1LQC7|F1LQC7_RAT	1	1	27.56	0.629091	0.918931	134703	Nitric oxide synthase OS=Rattus norvegicus OX=10116 GN=Nos3 PE=1 SV=1	1765.36	3136.37	50699.2	60122.9	31443.4	1532.38	2249.97	2492.62	22713	15433.3	38601.8	587.92
Q8VI04|ASGL1_RAT	5	5	187.75	0.629548	0.918931	34845	Isoaspartyl peptidase/L-asparaginase OS=Rattus norvegicus OX=10116 GN=Asrgl1 PE=1 SV=1	218249	174302	174723	224076	269020	280869	207246	262964	121051	208035	279698	188860
A0A0G2JT63|A0A0G2JT63_RAT;D3ZX82|D3ZX82_RAT	10	6	371.9	0.629554	0.918931	113552	Cytoplasmic FMR1-interacting protein 2 OS=Rattus norvegicus OX=10116 GN=Cyfip2 PE=4 SV=1	382377	335119	395189	417532	463377	368677	352933	407210	269521	397408	518265	335818
D3ZQ02|D3ZQ02_RAT	1	1	113.99	0.629709	0.918931	50526	WD repeat domain 37 OS=Rattus norvegicus OX=10116 GN=Wdr37 PE=1 SV=3	94454.2	41482.7	37343	46018.8	31918.2	15180.2	33063.1	31043.4	20743.3	30148.9	100373	18090.7
Q02563|SV2A_RAT	10	10	905.92	0.62971	0.918931	83406	Synaptic vesicle glycoprotein 2A OS=Rattus norvegicus OX=10116 GN=Sv2a PE=1 SV=2	6.66891e+06	6.98191e+06	7.7342e+06	7.96985e+06	4.50491e+06	9.7616e+06	5.27431e+06	5.50415e+06	7.34445e+06	7.68493e+06	5.84003e+06	8.8083e+06
A0A0A0MP80|A0A0A0MP80_RAT	2	2	41.64	0.630559	0.918931	111269	SID1 transmembrane family member 2 OS=Rattus norvegicus OX=10116 GN=Sidt2 PE=1 SV=1	47024.6	41209.9	61499.1	74056.1	63312.1	66447.2	44892.3	60808.7	54185.7	57686.3	41220.6	72869.3
Q6IN14|Q6IN14_RAT	1	1	55.03	0.631906	0.918931	30081	Tetraspanin OS=Rattus norvegicus OX=10116 GN=Cd82 PE=1 SV=1	423799	421047	303354	261801	391335	532521	539497	390276	431986	273501	92086.3	540713
G3V6H0|G3V6H0_RAT;A0A0G2K235|A0A0G2K235_RAT;B0BMV5|B0BMV5_RAT;A0A0G2JTT4|A0A0G2JTT4_RAT;P35286|RAB13_RAT	4	2	315.86	0.632036	0.918931	22334	RCG48149, isoform CRA_b OS=Rattus norvegicus OX=10116 GN=LOC100363782 PE=1 SV=1	279089	278573	323214	343463	429647	377683	249806	396651	199860	373684	406445	311345
Q6MG82|PRRT1_RAT	1	1	37.51	0.632367	0.918931	31654	Proline-rich transmembrane protein 1 OS=Rattus norvegicus OX=10116 GN=Prrt1 PE=1 SV=2	533043	535304	475148	310273	474285	390502	508233	357848	343729	299509	516108	540997
P01041|CYTB_RAT	2	2	59.23	0.632714	0.918931	11303	Cystatin-B OS=Rattus norvegicus OX=10116 GN=Cstb PE=1 SV=1	202774	203481	140604	162614	163242	201373	190493	164866	201870	148525	113635	207435
F1LN46|CPT1C_RAT;Q3KR63|Q3KR63_RAT	8	8	405.33	0.633433	0.918931	91025	Carnitine O-palmitoyltransferase 1, brain isoform OS=Rattus norvegicus OX=10116 GN=Cpt1c PE=1 SV=1	394697	516910	675647	808019	315009	693209	405263	431262	563682	624261	994573	721567
B2RYF6|B2RYF6_RAT	4	4	237.16	0.633588	0.918931	75571	CLPTM1 regulator of GABA type A receptor forward-trafficking OS=Rattus norvegicus OX=10116 GN=Clptm1 PE=1 SV=1	255417	144028	426913	450988	293379	395219	172930	362088	267426	493437	641996	330859
B0BND0|ENPP6_RAT;D3ZRI1|D3ZRI1_RAT	8	8	646.22	0.633692	0.918931	51011	Glycerophosphocholine cholinephosphodiesterase ENPP6 OS=Rattus norvegicus OX=10116 GN=Enpp6 PE=1 SV=1	1.18906e+06	1.91561e+06	1.64958e+06	1.7144e+06	2.03863e+06	1.91068e+06	1.6127e+06	1.80038e+06	1.71288e+06	1.45953e+06	1.48545e+06	1.7956e+06
P0C0A1|VPS25_RAT	1	1	27.48	0.633759	0.918931	20863	Vacuolar protein-sorting-associated protein 25 OS=Rattus norvegicus OX=10116 GN=Vps25 PE=1 SV=1	792.836	3276.27	5552.04	14109.7	1859	17239.1	7817.94	9189.4	8256.76	15894.8	0	8751.19
D3ZQ57|D3ZQ57_RAT	8	8	466.79	0.634196	0.918931	208612	Plexin B2 OS=Rattus norvegicus OX=10116 GN=Plxnb2 PE=1 SV=1	293412	238781	225811	180336	220018	310167	272466	213746	224841	164700	201784	311550
P85845|FSCN1_RAT;A0A0G2KAM4|A0A0G2KAM4_RAT;Q80X10|Q80X10_RAT	10	10	617.59	0.634341	0.918931	55198	Fascin OS=Rattus norvegicus OX=10116 GN=Fscn1 PE=1 SV=2	343160	313023	489717	471239	446241	363206	418372	394352	307856	477344	681610	361525
Q505J8|SYFA_RAT	1	1	33.92	0.634749	0.918931	57798	Phenylalanine--tRNA ligase alpha subunit OS=Rattus norvegicus OX=10116 GN=Farsa PE=1 SV=1	4311.01	1536.3	13889.4	17819.9	22545.5	10456.5	193.372	13770.2	5045.48	11680.1	23688.2	9318.29
G3V7X5|G3V7X5_RAT	2	2	58.54	0.634998	0.918931	71308	SPARC-like 1 (Mast9, hevin), isoform CRA_a OS=Rattus norvegicus OX=10116 GN=Sparcl1 PE=1 SV=1	74421.1	29833	97172.8	83472	88986.4	142942	55791.1	79199.8	52548.4	87561.3	50012.1	108307
A0A140UHY2|A0A140UHY2_RAT	1	1	28.18	0.635275	0.918931	52925	Cyclin-dependent kinase 16 OS=Rattus norvegicus OX=10116 GN=Cdk16 PE=1 SV=1	67715.8	57539.3	97090.9	29271.5	67286.8	26554.6	74373.9	65056.1	55465.7	31202	27945.8	38657
D4A0T0|D4A0T0_RAT	7	7	604.13	0.635412	0.918931	21131	NADH:ubiquinone oxidoreductase subunit B10 OS=Rattus norvegicus OX=10116 GN=Ndufb10 PE=1 SV=1	5.46439e+06	4.52204e+06	3.2632e+06	1.93684e+06	2.40623e+06	2.78407e+06	4.549e+06	3.09316e+06	2.93744e+06	2.42239e+06	1.94317e+06	3.02007e+06
B2GV23|B2GV23_RAT	1	1	36.27	0.636174	0.918931	45035	RBR-type E3 ubiquitin transferase (Fragment) OS=Rattus norvegicus OX=10116 GN=Rnf14 PE=2 SV=1	35892.1	61593.3	39095.5	53114.1	7498.72	119956	40205.9	29802.2	33721	56727.3	83871.1	72466.3
A0A0G2K5M6|A0A0G2K5M6_RAT	1	1	14.67	0.636525	0.918931	208657	Proline-rich 12 OS=Rattus norvegicus OX=10116 GN=Prr12 PE=1 SV=1	26007.1	26043.8	57269	35430	72423.5	59762.7	25341.8	44323.5	20628.3	42502	71727	39718.2
Q5I0D2|Q5I0D2_RAT	1	1	24.3	0.637623	0.918931	64279	Nucleolus and neural progenitor protein OS=Rattus norvegicus OX=10116 GN=Nepro PE=2 SV=1	2281.26	5480.93	2367.91	6341.45	672.086	784.222	1022.62	7894.36	6471.43	1009.57	4364.95	2038.37
A0A096MIY2|A0A096MIY2_RAT	2	2	35.09	0.637847	0.918931	51855	Dynein light intermediate chain OS=Rattus norvegicus OX=10116 GN=Dync1li2 PE=1 SV=1	317021	480579	507244	406855	528469	762513	821986	483390	297347	513530	450126	828163
Q792I0|LIN7C_RAT;D3ZGA5|D3ZGA5_RAT;Q9Z252|LIN7B_RAT	4	1	125.75	0.637921	0.918931	21935	Protein lin-7 homolog C OS=Rattus norvegicus OX=10116 GN=Lin7c PE=1 SV=1	55569.2	39129.1	50059.5	50781.7	73259.8	42083.6	61522.2	54674	35708.6	53826	90038.8	45969
F1LRG7|F1LRG7_RAT	2	2	120.44	0.637979	0.918931	96140	Adhesion G protein-coupled receptor L3 OS=Rattus norvegicus OX=10116 GN=Adgrl3 PE=3 SV=3	191679	147258	206888	87874.7	208327	166676	156306	134365	174729	138711	221569	260563
F1LR84|F1LR84_RAT	1	1	41.65	0.638927	0.918931	47717	Neuronal pentraxin-2 OS=Rattus norvegicus OX=10116 GN=Nptx2 PE=4 SV=1	67368.1	111412	96017.8	114237	91887.8	127909	65719.5	119431	82725.3	190505	89478.4	150472
A0A0G2K2V1|A0A0G2K2V1_RAT	1	1	57.42	0.639181	0.918931	42419	Ubiquitin carboxyl-terminal hydrolase 46 OS=Rattus norvegicus OX=10116 GN=Usp46 PE=1 SV=1	25661.2	24365.3	26653.2	26251.3	25740.4	27533.2	21696.3	22835.5	14791.6	23507.1	53686	20085.2
G3V7X4|G3V7X4_RAT	5	4	118.74	0.639669	0.918931	273055	ATP-binding cassette sub-family A member 2 OS=Rattus norvegicus OX=10116 GN=Abca2 PE=1 SV=2	260885	278717	268627	240730	282101	305712	273589	253493	248053	254503	238496	328818
D3ZH30|D3ZH30_RAT	1	1	19.03	0.640007	0.918931	69469	mRNA-capping enzyme OS=Rattus norvegicus OX=10116 GN=Rngtt PE=1 SV=1	5932.82	3084.89	7031	24330.7	9907.47	8799.61	7044.2	7483.19	6100.61	17775.1	10526.6	11475.6
P54921|SNAA_RAT	7	5	395.31	0.640028	0.918931	33627	Alpha-soluble NSF attachment protein OS=Rattus norvegicus OX=10116 GN=Napa PE=1 SV=2	1.29325e+06	1.19508e+06	1.11745e+06	862964	1.65312e+06	755761	1.37124e+06	827857	816571	1.09913e+06	1.02246e+06	1.18484e+06
A1A5Q4|CF206_RAT	1	1	18.09	0.640163	0.918931	71246	Cilia- and flagella-associated protein 206 OS=Rattus norvegicus OX=10116 GN=Cfap206 PE=2 SV=1	13186.3	27507.8	19728.2	30473.9	18957.6	33248.2	18871.6	29805.5	25443.7	33250.6	25001.5	18975.8
Q5I0E7|TMED9_RAT	3	1	175.93	0.640213	0.918931	27182	Transmembrane emp24 domain-containing protein 9 OS=Rattus norvegicus OX=10116 GN=Tmed9 PE=1 SV=1	124930	475737	861735	1.06916e+06	1.04862e+06	7190.9	357003	458775	522003	758874	1.13196e+06	73121.3
A0A0G2JW88|A0A0G2JW88_RAT	2	2	49.95	0.640558	0.918931	235075	Microtubule-associated protein OS=Rattus norvegicus OX=10116 GN=Map4 PE=1 SV=1	74486.9	47274.7	99410	146586	99204.8	102899	99006.7	77345.6	26922.6	95578.5	171573	66151.8
Q5XIG9|Q5XIG9_RAT	2	2	75.98	0.64093	0.918931	18412	Mitochondrial fission process 1 OS=Rattus norvegicus OX=10116 GN=Mtfp1 PE=1 SV=1	74818	74373	79340.5	56740.4	64071.7	80457.7	113330	78344.4	52333.1	77915.9	26159.3	73750.9
O54701|NCKX2_RAT;A0A0G2K8E1|A0A0G2K8E1_RAT	2	2	103.29	0.641	0.918931	75065	Sodium/potassium/calcium exchanger 2 OS=Rattus norvegicus OX=10116 GN=Slc24a2 PE=1 SV=1	1.21546e+06	744555	794962	798504	865482	727708	862747	635494	643736	686612	1.06277e+06	992774
Q5PQZ9|Q5PQZ9_RAT	3	3	97.37	0.642445	0.91987	14406	NADH dehydrogenase [ubiquinone] 1 subunit C2 OS=Rattus norvegicus OX=10116 GN=Ndufc2 PE=1 SV=1	203749	135120	144982	73037.4	206771	164892	245603	194748	94836.4	148012	163790	161864
F1M2K6|F1M2K6_RAT	1	1	25.02	0.643642	0.91987	132124	Plakophilin 4 OS=Rattus norvegicus OX=10116 GN=Pkp4 PE=1 SV=2	34487.2	18767.9	20566.7	22152.6	26449	21953.6	44232.7	21643.5	15582.9	13562.9	23168.8	21224.3
Q5U2X8|Q5U2X8_RAT	1	1	21.47	0.643698	0.91987	50753	Acyl-CoA thioesterase 9 OS=Rattus norvegicus OX=10116 GN=Acot9 PE=1 SV=1	37139.9	20855	34455.2	24213.5	47881	33409.4	44388	19559.1	14420	23967.8	53829.5	32352.2
Q5U1Z2|TPPC3_RAT	1	1	39.66	0.644441	0.91987	20460	Trafficking protein particle complex subunit 3 OS=Rattus norvegicus OX=10116 GN=Trappc3 PE=2 SV=1	124409	112965	111403	103350	112757	107984	98695.7	130164	122556	104909	131553	106409
P38552|LEG4_RAT	1	1	14.54	0.644492	0.91987	36437	Galectin-4 OS=Rattus norvegicus OX=10116 GN=Lgals4 PE=1 SV=1	39101.6	31544.9	23883.7	28257.4	18351.9	37779.6	28141.5	31973.2	54675	22210.9	22511.1	39713.4
A0A140TAG8|A0A140TAG8_RAT	1	1	35.41	0.644568	0.91987	46907	Protrudin OS=Rattus norvegicus OX=10116 GN=Zfyve27 PE=4 SV=1	9015.65	1307.98	2926.17	6901.25	26500	31290.5	15193.3	19071.6	9900.44	2886.11	5535.34	23985.2
Q91ZQ0|VMP1_RAT	2	2	46.56	0.645124	0.91987	46271	Vacuole membrane protein 1 OS=Rattus norvegicus OX=10116 GN=Vmp1 PE=1 SV=1	89771.5	89239.8	48494.4	53452	63558.1	66391.9	64725.6	59677.3	81725.9	61482.3	117640	59173
Q5I0D7|PEPD_RAT	3	3	89.93	0.645267	0.91987	55684	Xaa-Pro dipeptidase OS=Rattus norvegicus OX=10116 GN=Pepd PE=2 SV=1	37572.5	37894.9	65124.8	46392.8	64529.6	49525.8	41108.4	45656.7	34946.2	41975.3	76610.2	42751.3
D4A6J4|D4A6J4_RAT	1	1	21.75	0.64575	0.919915	113551	DNA topoisomerase OS=Rattus norvegicus OX=10116 GN=Top3a PE=3 SV=3	471062	495984	468750	257365	320764	302359	520003	369694	358063	296050	198445	410177
A0A0G2JU43|A0A0G2JU43_RAT	2	1	40.33	0.646229	0.919954	10667	Dynein light chain OS=Rattus norvegicus OX=10116 GN=LOC100361920 PE=3 SV=1	59683.4	61765	59990.7	77194.6	107415	38911.2	78193.8	83468.1	30879.7	89174.1	122028	63279.5
D3ZPR0|D3ZPR0_RAT	3	2	125.85	0.649324	0.923314	110942	Chromosome segregation 1-like OS=Rattus norvegicus OX=10116 GN=Cse1l PE=1 SV=1	125735	88357.6	157104	173618	121545	150883	115518	119509	115589	137566	329501	132240
A0A0G2JZA1|A0A0G2JZA1_RAT	2	1	46.43	0.649496	0.923314	166600	Roundabout guidance receptor 2 OS=Rattus norvegicus OX=10116 GN=Robo2 PE=4 SV=1	2879.95	416.261	2873.52	1850.03	1043.2	8368.05	2155.92	2965.4	2180.58	6602.06	982.317	2412.38
M0R9X8|M0R9X8_RAT;P38650|DYHC1_RAT	26	24	874.17	0.650617	0.924262	534449	Cytoplasmic dynein 1 heavy chain 1 OS=Rattus norvegicus OX=10116 GN=Dync1h1 PE=1 SV=2	493201	589031	352246	502040	642537	478230	433260	497403	668197	537079	332081	428922
A0A0G2JUC7|A0A0G2JUC7_RAT	3	3	133.96	0.652838	0.92625	46308	Dynactin subunit 2 OS=Rattus norvegicus OX=10116 GN=Dctn2 PE=1 SV=1	79005	45890.7	51217.1	76486.7	90356.7	71559.5	81595.2	68156.2	31783.7	93869.1	200130	58550.4
Q71RJ2|CCG2_RAT	2	2	189.59	0.652926	0.92625	36214	Voltage-dependent calcium channel gamma-2 subunit OS=Rattus norvegicus OX=10116 GN=Cacng2 PE=1 SV=1	356692	380939	297755	154371	230563	140072	369890	100640	491163	106906	100089	381050
A0A0G2JW23|A0A0G2JW23_RAT	1	1	26.46	0.654025	0.927164	121584	NLR family, pyrin domain-containing 12 OS=Rattus norvegicus OX=10116 GN=Nlrp12 PE=4 SV=1	209851	210467	227799	105829	346488	313410	255661	298383	138357	182921	352368	317436
F1LX06|F1LX06_RAT	1	1	29.85	0.655235	0.927925	25504	Similar to EF hand calcium-binding domain 1 OS=Rattus norvegicus OX=10116 GN=LOC500007 PE=4 SV=2	38138.8	34394.2	42342.4	59175.5	59209	48497.2	27767.3	65872.2	42864.4	55499.5	69144.5	49485.3
G3V7I3|G3V7I3_RAT	3	3	95.22	0.65586	0.927925	133371	Cation-transporting ATPase OS=Rattus norvegicus OX=10116 GN=Atp13a1 PE=1 SV=1	63466.1	52592.3	49844.6	65125.9	69674.6	74387	55766.7	72620.6	44461.3	80118.1	78884.6	67482.5
Q99068|AMRP_RAT	5	5	133.83	0.656557	0.927925	42006	Alpha-2-macroglobulin receptor-associated protein OS=Rattus norvegicus OX=10116 GN=Lrpap1 PE=1 SV=2	155396	118116	237828	191277	245988	145097	104063	198015	112197	200247	214802	184486
Q920L2|SDHA_RAT;Q0QF18|Q0QF18_RAT	8	8	622.7	0.657097	0.927925	72596	Succinate dehydrogenase [ubiquinone] flavoprotein subunit, mitochondrial OS=Rattus norvegicus OX=10116 GN=Sdha PE=1 SV=1	2.22811e+06	1.12117e+06	1.7681e+06	943586	1.66686e+06	1.21544e+06	1.76638e+06	1.20148e+06	905200	1.37478e+06	1.55503e+06	1.31764e+06
P05370|G6PD_RAT	1	1	39.28	0.65828	0.927925	59794	Glucose-6-phosphate 1-dehydrogenase OS=Rattus norvegicus OX=10116 GN=G6pdx PE=1 SV=3	35226.1	30421.8	53481.8	54449.9	51373.4	42777.7	46552.8	35304.2	22098.2	48184.8	63791.1	37864.8
B0BNI9|B0BNI9_RAT	2	2	58.42	0.658666	0.927925	63062	Slc22a23 protein (Fragment) OS=Rattus norvegicus OX=10116 GN=Slc22a23 PE=2 SV=1	142749	135551	144017	72598.3	142269	95957.3	125265	84582.9	109803	85443.6	136942	135709
A0A0G2JXC1|A0A0G2JXC1_RAT	4	4	197.65	0.659077	0.927925	58344	Protein ERGIC-53 OS=Rattus norvegicus OX=10116 GN=Lman1 PE=1 SV=1	200672	184262	369221	350617	337476	346546	146696	277862	173435	320597	360579	388441
Q6AZ40|Q6AZ40_RAT	1	1	31.33	0.659287	0.927925	31558	Phosphoribosyl pyrophosphate synthase-associated protein 2 OS=Rattus norvegicus OX=10116 GN=Prpsap2 PE=1 SV=1	50455.1	37325.4	57895	73388.5	40536.2	64467.2	71412.9	43293.2	28116.4	55441.1	51331.4	53571.5
F1M7D0|F1M7D0_RAT	1	1	16.72	0.660023	0.927925	87916	Protocadherin beta 2 OS=Rattus norvegicus OX=10116 GN=Pcdhb2 PE=4 SV=1	11969	13881.7	14164.5	16643.9	16225.7	24276	14321.4	15926.7	18128.3	16144.5	5186.82	23535.3
B2GV83|B2GV83_RAT	1	1	15.35	0.660046	0.927925	34219	AlkB homolog 4, lysine demethylase OS=Rattus norvegicus OX=10116 GN=Alkbh4 PE=2 SV=1	159373	125166	193204	169137	234956	228779	133892	209556	147136	184844	172361	192521
D3Z9X5|D3Z9X5_RAT	1	1	17.68	0.66043	0.927925	43666	Similar to Na+ dependent glucose transporter 1 (Predicted) OS=Rattus norvegicus OX=10116 GN=RGD1304770 PE=4 SV=1	1.73275e+06	1.19003e+06	3.68462e+06	3.32205e+06	4.87339e+06	1.56734e+06	1.23658e+06	2.36405e+06	870751	3.09696e+06	5.64004e+06	1.64436e+06
Q9ESS6|BCAM_RAT	1	1	20.01	0.660502	0.927925	68268	Basal cell adhesion molecule OS=Rattus norvegicus OX=10116 GN=Bcam PE=2 SV=1	20341.9	18901.5	20760.1	11738.9	28227.9	22016.2	13603.6	24526.5	23382.2	17298.8	19651.9	14445.7
A0A0G2JV93|A0A0G2JV93_RAT	4	4	302.3	0.660604	0.927925	102739	Metabotropic glutamate receptor 3 OS=Rattus norvegicus OX=10116 GN=Grm3 PE=1 SV=1	357617	395362	438406	300094	408559	305777	328668	320470	380648	348141	238417	505835
A0A0H2UHA3|A0A0H2UHA3_RAT	2	1	58.15	0.661716	0.927925	99205	Volume-regulated anion channel subunit LRRC8D OS=Rattus norvegicus OX=10116 GN=Lrrc8d PE=1 SV=1	553.339	1148.73	783.064	847.172	1222.44	1066.39	834.654	656.985	611.748	658.021	12684.7	759.356
Q03555|GEPH_RAT;B3GS92|B3GS92_RAT;F1MA86|F1MA86_RAT	5	5	288.84	0.661787	0.927925	83954	Gephyrin OS=Rattus norvegicus OX=10116 GN=Gphn PE=1 SV=3	191919	170723	179314	99116.5	190691	133105	173247	146773	163401	166909	97049.4	151313
P03994|HPLN1_RAT;A1A5N6|A1A5N6_RAT	9	8	532.51	0.662599	0.927925	40863	Hyaluronan and proteoglycan link protein 1 OS=Rattus norvegicus OX=10116 GN=Hapln1 PE=1 SV=2	272177	476386	677911	444090	214743	459783	219659	487570	616870	516018	582256	363509
Q4V7D9|Q4V7D9_RAT	3	3	99.99	0.662636	0.927925	51955	Acid sphingomyelinase-like phosphodiesterase OS=Rattus norvegicus OX=10116 GN=Smpdl3b PE=2 SV=1	67564.4	137267	90563.1	70619.8	73054.1	109312	92539	69897.2	85987.4	93071.3	109211	122125
A0A0G2K4Y7|A0A0G2K4Y7_RAT	2	2	166.14	0.662761	0.927925	213675	Unconventional myosin-Va OS=Rattus norvegicus OX=10116 GN=Myo5a PE=1 SV=1	265264	353451	466179	551824	182057	402583	325589	228506	538731	300802	466299	572385
P41499|PTN11_RAT	1	1	30.54	0.6636	0.928462	68617	Tyrosine-protein phosphatase non-receptor type 11 OS=Rattus norvegicus OX=10116 GN=Ptpn11 PE=1 SV=5	43111.1	34369.9	44267.7	34344.7	49182.2	39123.9	33673.1	36879.3	14732	37502.4	84995.4	39520.1
A0A0G2JYS1|A0A0G2JYS1_RAT	1	1	25.58	0.666335	0.928677	89978	Oxidation resistance protein 1 OS=Rattus norvegicus OX=10116 GN=Oxr1 PE=1 SV=1	20744.9	8793.04	18196.6	15583.3	22297	13075.8	12707.8	8054.53	11629.2	12212.9	245311	17422.4
A0A0H2UHM5|A0A0H2UHM5_RAT	23	23	1523.81	0.666646	0.928677	57499	Protein disulfide-isomerase OS=Rattus norvegicus OX=10116 GN=Pdia3 PE=1 SV=1	5.62898e+06	3.89686e+06	6.75057e+06	5.60327e+06	7.43929e+06	7.25955e+06	3.50109e+06	7.49677e+06	3.78679e+06	6.25222e+06	6.20297e+06	7.4235e+06
A0A0G2JSH8|A0A0G2JSH8_RAT	2	1	42.55	0.667265	0.928677	138087	Glutamate receptor ionotropic, NMDA 2C OS=Rattus norvegicus OX=10116 GN=Grin2c PE=1 SV=1	58312.8	61479.4	79858.7	46737.8	93466.1	25653.9	31348.4	65777.7	60132.9	50044.6	59911.4	48630.6
M0RBE5|M0RBE5_RAT	2	2	62.94	0.667878	0.928677	13996	Neuritin OS=Rattus norvegicus OX=10116 GN=Nrn1 PE=4 SV=1	424156	731163	687810	387930	588041	364549	417940	400675	674162	370035	454802	612525
F1MAA3|F1MAA3_RAT	1	1	21.96	0.66829	0.928677	69425	Serine/threonine-protein phosphatase 2A 56 kDa regulatory subunit OS=Rattus norvegicus OX=10116 GN=Ppp2r5d PE=1 SV=2	184001	163414	158671	117048	225442	100634	140304	168219	146789	127980	186456	103764
Q5I0C8|Q5I0C8_RAT	1	1	16.31	0.668449	0.928677	46903	RCG43312 OS=Rattus norvegicus OX=10116 GN=Upf3a PE=2 SV=1	238470	219630	648482	338558	1.02899e+06	83707.7	199221	452404	358797	509212	825378	222138
A0A0G2JTI8|A0A0G2JTI8_RAT;Q641X1|ANR61_RAT	2	1	54.57	0.669805	0.928677	108372	Aminopeptidase OS=Rattus norvegicus OX=10116 GN=Enpep PE=1 SV=1	2.6352e+06	2.01336e+06	2.4582e+06	3.14207e+06	4.32129e+06	1.86827e+06	1.91756e+06	3.34904e+06	1.377e+06	2.29552e+06	5.3407e+06	1.61851e+06
P09606|GLNA_RAT	4	4	228.74	0.670163	0.928677	42982	Glutamine synthetase OS=Rattus norvegicus OX=10116 GN=Glul PE=1 SV=3	749058	478939	647359	659934	910841	665694	866567	651129	327044	572516	2.94963e+06	676501
A0A0G2JW90|A0A0G2JW90_RAT	3	3	110.13	0.670997	0.928677	43907	Pyruvate dehydrogenase E1 component subunit alpha OS=Rattus norvegicus OX=10116 GN=Pdha1 PE=1 SV=1	343930	109847	207007	130567	235327	198123	313381	96107.8	72646.8	137703	300187	237790
A0A0G2K3K2|A0A0G2K3K2_RAT;A0A0G2K4M6|A0A0G2K4M6_RAT;A1Z0K8|A1Z0K8_RAT;D3ZRN3|D3ZRN3_RAT;Q99NC6|Q99NC6_RAT;A0A068F1Y2|A0A068F1Y2_RAT	6	6	541.14	0.672081	0.928677	42401	Actin, cytoplasmic 1 OS=Rattus norvegicus OX=10116 GN=Actb PE=1 SV=1	3.68983e+06	2.79168e+06	2.5622e+06	3.93551e+06	3.41372e+06	4.24935e+06	4.86778e+06	2.8344e+06	1.82635e+06	3.9471e+06	2.4841e+06	3.92605e+06
F1LMA7|F1LMA7_RAT	1	1	20.13	0.672101	0.928677	173721	C-type mannose receptor 2 OS=Rattus norvegicus OX=10116 GN=Mrc2 PE=1 SV=2	38473.3	44756.1	16079.6	25115.1	23360.1	39348.9	16297.3	24511.2	32890.2	25432.1	67890	13420.8
Q5U300|UBA1_RAT;A0A0G2K8A5|A0A0G2K8A5_RAT;W8CEN6|W8CEN6_RAT	11	11	553.12	0.672323	0.928677	118910	Ubiquitin-like modifier-activating enzyme 1 OS=Rattus norvegicus OX=10116 GN=Uba1 PE=1 SV=1	205502	169151	214688	240751	250455	332955	285563	224443	146641	240734	443066	235301
P14668|ANXA5_RAT;O70371|O70371_RAT;Q66HH8|Q66HH8_RAT	13	13	1261.24	0.672734	0.928677	35779	Annexin A5 OS=Rattus norvegicus OX=10116 GN=Anxa5 PE=1 SV=3	1.6562e+06	2.37384e+06	3.25244e+06	2.68833e+06	2.40348e+06	2.52874e+06	2.18397e+06	1.90999e+06	1.88986e+06	2.34479e+06	2.89736e+06	2.86282e+06
D3ZKT3|D3ZKT3_RAT	1	1	13.99	0.67288	0.928677	26061	N-terminal Ras-GEF domain-containing protein OS=Rattus norvegicus OX=10116 PE=4 SV=2	1.59911e+06	1.79087e+06	935226	729767	1.15202e+06	1.1678e+06	1.59162e+06	1.0064e+06	926450	906834	1.09295e+06	1.17768e+06
B2GV22|PTSS2_RAT	5	5	235.45	0.673282	0.928677	55257	Phosphatidylserine synthase 2 OS=Rattus norvegicus OX=10116 GN=Ptdss2 PE=1 SV=1	154017	150141	189628	174191	167730	196184	113327	173088	137091	164663	184719	230905
D3ZZX1|D3ZZX1_RAT	3	3	112.17	0.673396	0.928677	48162	Inositol polyphosphate-5-phosphatase A OS=Rattus norvegicus OX=10116 GN=Inpp5a PE=1 SV=1	149226	198832	183438	157226	205997	170366	162528	179420	252030	161600	77660.2	207877
G3V824|G3V824_RAT	9	9	283.27	0.673925	0.928677	280433	Insulin-like growth factor 2 receptor OS=Rattus norvegicus OX=10116 GN=Igf2r PE=1 SV=1	96770.9	85090.3	79407.3	104735	78417.6	74332.6	86916.2	86951.9	72913.1	102487	59716.2	92325
G3V6Q6|G3V6Q6_RAT;Q5EAP4|Q5EAP4_RAT	5	1	262.32	0.674269	0.928677	42303	Guanine nucleotide binding protein, alpha 11 OS=Rattus norvegicus OX=10116 GN=Gna11 PE=1 SV=1	338818	356536	325300	267572	220676	381891	349518	194957	264848	285809	335929	367187
P11951|CX6C2_RAT;P11950|CX6C1_RAT	2	2	56.63	0.674362	0.928677	8449	Cytochrome c oxidase subunit 6C-2 OS=Rattus norvegicus OX=10116 GN=Cox6c2 PE=1 SV=3	1.51255e+06	983576	973381	696467	1.0292e+06	1.1215e+06	1.38448e+06	839586	677400	859003	1.18626e+06	991472
Q5XI90|Q5XI90_RAT	1	1	29.55	0.67465	0.928677	13231	Dynein light chain Tctex-type 3 OS=Rattus norvegicus OX=10116 GN=Dynlt3 PE=1 SV=1	63783	58817.3	43608.9	56420.6	68930.5	60736.6	66468.9	55994.1	51990.8	55543	101051	49271.9
D3ZM21|D3ZM21_RAT	2	2	153.87	0.675005	0.928677	29254	Catechol-O-methyltransferase domain containing 1 (Predicted), isoform CRA_a OS=Rattus norvegicus OX=10116 GN=Comtd1 PE=1 SV=1	254727	146656	496929	408619	385638	338462	262464	240579	77169.7	380730	632413	350744
A0A096MK62|A0A096MK62_RAT	2	1	62.3	0.675383	0.928677	33667	Lanosterol synthase (Fragment) OS=Rattus norvegicus OX=10116 GN=Lss PE=1 SV=1	29125.7	29700.4	48153.9	53347.8	32171.7	76499.1	30786.7	46744.8	27388.7	67602.8	57988.4	63035.3
B5DEH2|ERLN2_RAT	6	4	335.05	0.67565	0.928677	37915	Erlin-2 OS=Rattus norvegicus OX=10116 GN=Erlin2 PE=1 SV=1	431537	309036	373523	315822	361042	521765	360266	434216	241286	399520	300469	467841
D4A533|D4A533_RAT	3	3	151.86	0.676245	0.928677	70374	Transmembrane anterior posterior transformation 1 OS=Rattus norvegicus OX=10116 GN=Tapt1 PE=1 SV=3	706205	538048	813793	602263	924841	775478	489917	762188	465240	706176	932536	811414
Q56R17|Q56R17_RAT	1	1	40.21	0.676998	0.928677	58400	Importin subunit alpha OS=Rattus norvegicus OX=10116 GN=Kpna4 PE=1 SV=1	13517.2	20637.4	21921.8	16927.2	9287.13	27421	25769.3	11458.6	9242.26	16356.4	29647.8	10328.5
B2RYJ3|B2RYJ3_RAT	1	1	19.06	0.677302	0.928677	88232	Cullin 4A OS=Rattus norvegicus OX=10116 GN=Cul4a PE=1 SV=1	5796.54	4954.13	6574.9	6261.91	4085.74	4622.16	3331.59	10830.1	4894.64	9411.87	2155.27	3077.27
F1LQG5|F1LQG5_RAT	1	1	14.74	0.677459	0.928677	47224	Sodium/bile acid cotransporter 4 OS=Rattus norvegicus OX=10116 GN=Slc10a4 PE=4 SV=1	0	12749.1	5405.48	3363.75	1266.83	10602.4	23441.2	7781.56	10366.4	22318.1	0	31182.9
A9UMV9|A9UMV9_RAT	1	1	29.82	0.678159	0.928677	12550	NADH:ubiquinone oxidoreductase subunit A7 OS=Rattus norvegicus OX=10116 GN=Ndufa7 PE=1 SV=1	15266.9	12929.9	222342	83291.7	167307	3032.31	13929.6	14737.5	35026.2	33111	124648	8150.03
D3ZGC2|D3ZGC2_RAT	1	1	25.49	0.67818	0.928677	60482	AT rich interactive domain 3B (Bright like) (Predicted) OS=Rattus norvegicus OX=10116 GN=Arid3b PE=4 SV=1	24042.1	16704.5	8949.04	12256.2	13233.3	24205.7	14321.3	24019.8	11752.1	22574.9	20363.2	12830.7
D3ZT36|D3ZT36_RAT	1	1	55.84	0.679059	0.928677	93983	ADAM metallopeptidase domain 23 OS=Rattus norvegicus OX=10116 GN=Adam23 PE=4 SV=1	234374	242989	247453	243386	218216	270091	158944	264734	260193	302675	377508	221245
D4A7Z5|D4A7Z5_RAT	1	1	24.17	0.679129	0.928677	28868	Diablo-like OS=Rattus norvegicus OX=10116 GN=LOC100360940 PE=4 SV=2	232890	192414	197340	152819	216888	206733	116339	315319	222708	184477	231948	255132
F1LQW8|F1LQW8_RAT;Q6MGD1|Q6MGD1_RAT;A0A0G2JTA7|A0A0G2JTA7_RAT	7	7	340.22	0.679937	0.928677	145501	Ras/Rap GTPase-activating protein SynGAP OS=Rattus norvegicus OX=10116 GN=Syngap1 PE=1 SV=2	420740	334904	243006	183038	337099	171400	338557	191639	324242	206334	549130	263534
F1LNU2|F1LNU2_RAT	1	1	29.08	0.68016	0.928677	407592	Cubilin OS=Rattus norvegicus OX=10116 GN=Cubn PE=1 SV=3	1.55297e+06	791577	1.14427e+06	986002	1.56174e+06	1.40238e+06	1.72485e+06	1.05138e+06	671092	1.57882e+06	1.80292e+06	1.42474e+06
P26431|SL9A1_RAT;P48763|SL9A2_RAT;Q8R4H8|Q8R4H8_RAT	2	2	108.15	0.680923	0.928677	92045	Sodium/hydrogen exchanger 1 OS=Rattus norvegicus OX=10116 GN=Slc9a1 PE=1 SV=2	457282	416239	317016	233850	290359	363423	466854	236526	431499	263919	136054	487461
Q6Q7Y5|GNA13_RAT	6	5	237.72	0.681428	0.928677	44326	Guanine nucleotide-binding protein subunit alpha-13 OS=Rattus norvegicus OX=10116 GN=Gna13 PE=1 SV=1	104579	146566	165283	127616	167159	130361	120764	145969	93607.2	145796	136119	163467
Q62950|DPYL1_RAT	6	3	208.97	0.681996	0.928677	62499	Dihydropyrimidinase-related protein 1 OS=Rattus norvegicus OX=10116 GN=Crmp1 PE=1 SV=1	336199	195608	241837	270249	315886	308030	286834	174476	189625	296387	424894	235098
B1H2A2|B1H2A2_RAT	1	1	51.27	0.683271	0.928677	56105	Fibronectin type 3 and SPRY domain-containing protein OS=Rattus norvegicus OX=10116 GN=Fsd1 PE=1 SV=1	23875	33794.9	79718.9	95086.9	23792	58757.6	52870.7	58885.9	38120.5	46122.1	86180.6	36690
P62747|RHOB_RAT;O35791|O35791_RAT;P61589|RHOA_RAT	5	5	207.96	0.683713	0.928677	22565	Rho-related GTP-binding protein RhoB OS=Rattus norvegicus OX=10116 GN=Rhob PE=1 SV=1	228642	255351	186774	204199	257471	348257	283110	199558	187997	231937	228930	268114
G3V964|G3V964_RAT;Q62718|NTRI_RAT	4	4	467.77	0.683807	0.928677	38110	Neurotrimin OS=Rattus norvegicus OX=10116 GN=Ntm PE=4 SV=2	734413	748444	1.10927e+06	966253	906612	1.17783e+06	712575	837758	901626	1.05753e+06	824074	1.04061e+06
F1LPG5|F1LPG5_RAT;D3ZV29|D3ZV29_RAT;Q2XTA8|Q2XTA8_RAT	3	3	135.86	0.684018	0.928677	15055	NADH:ubiquinone oxidoreductase subunit B4 OS=Rattus norvegicus OX=10116 GN=Ndufb4 PE=1 SV=1	1.14716e+06	628926	663578	384225	963729	720122	1.11663e+06	1.1025e+06	355349	733240	1.03585e+06	697041
P31652|SC6A4_RAT	1	1	30.06	0.68407	0.928677	71152	Sodium-dependent serotonin transporter OS=Rattus norvegicus OX=10116 GN=Slc6a4 PE=1 SV=1	206785	209729	193305	117559	289217	17864.6	208190	131608	143320	134784	209399	134021
A0A0G2JU07|A0A0G2JU07_RAT	1	1	62.82	0.684952	0.928677	16503	Ubiquitin-conjugating enzyme E2 variant 2 OS=Rattus norvegicus OX=10116 GN=Ube2v2 PE=1 SV=1	472995	430525	517340	519764	559892	521828	444309	524520	300215	537563	658461	485492
Q9JKD6|CLD5_RAT	2	2	92.09	0.685058	0.928677	23741	Claudin-5 OS=Rattus norvegicus OX=10116 GN=Cldn5 PE=1 SV=2	97580	88603.9	87933.8	64397.4	93634.2	124301	85963.9	70804.3	96286.2	77915.9	135388	130856
A1L014|A1L014_RAT	1	1	17.35	0.685136	0.928677	89413	Cactin OS=Rattus norvegicus OX=10116 GN=Cactin PE=2 SV=1	33756.6	38573.9	13658.5	19378.8	31486.7	34018.5	20779.8	27627	28057.3	23098.5	18851.1	32960.6
A0A0G2JYB5|A0A0G2JYB5_RAT	1	1	28.6	0.685558	0.928677	30731	Phospholipid scramblase OS=Rattus norvegicus OX=10116 GN=Plscr2 PE=3 SV=1	70678.5	144853	118859	138084	70179.4	180198	91400.7	99703.3	174762	188891	84288.3	143147
G3V8Y0|G3V8Y0_RAT	2	2	54.66	0.685669	0.928677	8031	G protein subunit gamma 13 OS=Rattus norvegicus OX=10116 GN=Gng13 PE=4 SV=1	591224	886620	656973	423386	783048	483664	482108	498719	935319	485421	522093	654612
F1LYI7|F1LYI7_RAT	1	1	44.26	0.686136	0.928677	11882	Transmembrane protein 256 OS=Rattus norvegicus OX=10116 GN=Tmem256 PE=1 SV=2	34595.1	42107.5	13824.5	26871.3	21336.3	56475.3	56309	21894.8	18242.2	38240.7	47290.5	31618.3
A0A0G2JSU4|A0A0G2JSU4_RAT	1	1	120.67	0.686596	0.928677	39572	N-myc downstream regulated gene 2, isoform CRA_b OS=Rattus norvegicus OX=10116 GN=Ndrg2 PE=1 SV=1	1.3324e+06	863603	936284	1.48634e+06	1.06519e+06	1.16986e+06	1.39952e+06	1.05797e+06	598899	1.0418e+06	1.28408e+06	1.16132e+06
A0A0G2K4C8|A0A0G2K4C8_RAT	1	1	17.31	0.686743	0.928677	116389	Formin-binding protein 4 OS=Rattus norvegicus OX=10116 GN=Fnbp4 PE=1 SV=1	915915	498202	346684	284593	300128	513930	837725	269483	337740	353534	254410	532192
P14925|AMD_RAT	3	3	95.1	0.68718	0.928677	109461	Peptidylglycine alpha-amidating monooxygenase OS=Rattus norvegicus OX=10116 GN=Pam PE=1 SV=1	93375.7	104681	167544	123759	141185	142876	88387.3	138465	64343.2	129703	200366	126702
D3ZQY4|D3ZQY4_RAT	1	1	14.71	0.68747	0.928677	352501	FRY-like transcription coactivator OS=Rattus norvegicus OX=10116 GN=Fryl PE=1 SV=2	2107.19	1368.24	1394.18	5142.67	9992.67	6212.61	4437.03	8640.75	2389.59	8196.95	1087.07	5079.53
F1MA16|F1MA16_RAT	1	1	17.92	0.68782	0.928677	60553	Neuropilin and tolloid-like protein 2 OS=Rattus norvegicus OX=10116 GN=Neto2 PE=4 SV=1	21178.1	18659.5	39689.9	30871.6	42908.1	28004.6	22813.3	36859.6	16917.5	40917.8	52533.5	32505.2
B0K026|B0K026_RAT	2	2	68.53	0.687915	0.928677	43493	LETM1 domain-containing 1 OS=Rattus norvegicus OX=10116 GN=Letmd1 PE=1 SV=1	36301.5	19524.4	20036.9	10351.2	20551.7	12538.4	26241.2	11016.8	19420.5	12687.3	21361.5	14229.3
F1LWK5|F1LWK5_RAT	1	1	29.76	0.688731	0.929043	43452	Progestin and adipoQ receptor family member 9 OS=Rattus norvegicus OX=10116 GN=Paqr9 PE=1 SV=2	343.161	783.933	3756.68	4721.06	5015.41	122.794	542.558	212.49	3164.93	2294.33	6756.7	43.5531
Q66HA6|ARL8B_RAT	6	2	336.06	0.690019	0.929043	21753	ADP-ribosylation factor-like protein 8B OS=Rattus norvegicus OX=10116 GN=Arl8b PE=2 SV=1	1.54183e+06	955981	1.31436e+06	1.21015e+06	1.29303e+06	1.69312e+06	1.0975e+06	1.10353e+06	903446	1.2668e+06	1.58895e+06	1.70161e+06
B2RZ38|B2RZ38_RAT;Q0D2L6|Q0D2L6_RAT	2	1	62.31	0.690274	0.929043	45445	Ras-related GTP binding D (Predicted), isoform CRA_b OS=Rattus norvegicus OX=10116 GN=Rragd PE=1 SV=1	239649	142028	102281	44987.2	106264	135363	150442	111363	128141	61928	61955.2	138114
A0A0G2JZW1|A0A0G2JZW1_RAT	1	1	55.29	0.690493	0.929043	24607	Ig-like domain-containing protein OS=Rattus norvegicus OX=10116 PE=1 SV=1	240880	125597	101740	168588	107890	169277	67642.4	135645	147758	123616	182226	188503
Q68FR6|EF1G_RAT	4	4	176.05	0.690719	0.929043	50371	Elongation factor 1-gamma OS=Rattus norvegicus OX=10116 GN=Eef1g PE=2 SV=3	100009	101144	110978	92211.5	139853	134185	94467	120795	80812.3	87935	157052	113236
P62168|NCS1_RAT	5	5	308.71	0.690922	0.929043	21922	Neuronal calcium sensor 1 OS=Rattus norvegicus OX=10116 GN=Ncs1 PE=1 SV=2	266003	417351	374895	338991	325951	332882	250636	303934	327396	339918	699654	378587
Q5FVH2|PLD3_RAT	5	5	228.55	0.691563	0.929116	54821	5'-3' exonuclease PLD3 OS=Rattus norvegicus OX=10116 GN=Pld3 PE=1 SV=1	861580	951807	916836	867097	973982	997179	663522	945161	703261	907530	1.32323e+06	927078
A0A0H2UHQ0|A0A0H2UHQ0_RAT	16	16	1671.07	0.692884	0.929116	61951	4F2 cell-surface antigen heavy chain OS=Rattus norvegicus OX=10116 GN=Slc3a2 PE=1 SV=1	9.53859e+06	7.05961e+06	8.01277e+06	4.68178e+06	7.37524e+06	5.7361e+06	7.33205e+06	5.01596e+06	6.35645e+06	5.50915e+06	7.91814e+06	7.66724e+06
Q7M0E3|DEST_RAT;D4A315|D4A315_RAT	2	2	136.04	0.69297	0.929116	18807	Destrin OS=Rattus norvegicus OX=10116 GN=Dstn PE=1 SV=3	349334	332777	322276	451605	384152	452024	459939	366631	222344	430293	691953	390880
Q62658|FKB1A_RAT	1	1	78.97	0.694051	0.929116	11972	Peptidyl-prolyl cis-trans isomerase FKBP1A OS=Rattus norvegicus OX=10116 GN=Fkbp1a PE=1 SV=3	330449	255511	363890	421832	543863	287554	303020	334800	105204	352404	667962	415862
A0A096XKT9|A0A096XKT9_RAT;Q06QG6|Q06QG6_RAT;A0A0A1FZN8|A0A0A1FZN8_RAT	5	5	402.32	0.69415	0.929116	68937	NADH-ubiquinone oxidoreductase chain 5 OS=Rattus norvegicus OX=10116 GN=ND5 PE=3 SV=1	2.74713e+06	2.15966e+06	1.52537e+06	769906	1.16134e+06	1.10297e+06	2.10074e+06	1.26337e+06	1.44858e+06	934415	1.11816e+06	1.29836e+06
Q63259|PTPRN_RAT	2	2	162.97	0.695464	0.929116	107188	Receptor-type tyrosine-protein phosphatase-like N OS=Rattus norvegicus OX=10116 GN=Ptprn PE=1 SV=2	46960.5	36177.3	122268	95965.5	113825	79005.7	46145.7	74251.8	17242.7	105895	174560	65465.4
A0A0G2K4V4|A0A0G2K4V4_RAT	2	2	40.49	0.695489	0.929116	34591	3-ketodihydrosphingosine reductase OS=Rattus norvegicus OX=10116 GN=Kdsr PE=1 SV=1	23466.3	18048.9	34404.8	27904.9	40377.1	56790.4	23626.5	41160.7	18950.7	36988.7	25861.7	32245.8
G3V881|G3V881_RAT	2	2	55.46	0.695555	0.929116	70643	Leucine rich repeat neuronal 6A, isoform CRA_a OS=Rattus norvegicus OX=10116 GN=Lingo1 PE=1 SV=1	143085	101543	194310	190090	196201	198865	111150	145947	146020	265128	84910.5	236798
Q99J86|ATRN_RAT	5	5	188.41	0.695754	0.929116	163643	Attractin OS=Rattus norvegicus OX=10116 GN=Atrn PE=2 SV=1	156326	108556	91136.7	76393.6	104799	111070	105489	116593	112709	79505.6	109452	156648
A0A0H2UHC1|A0A0H2UHC1_RAT	7	7	572.03	0.69636	0.929116	43368	Neuronal pentraxin-1 OS=Rattus norvegicus OX=10116 GN=Nptx1 PE=1 SV=1	365379	477928	781364	715332	713573	895505	443588	599878	216875	882559	680916	955762
P11980|KPYM_RAT;A0A0G2JVG3|A0A0G2JVG3_RAT;M0RD14|M0RD14_RAT	13	12	1230.69	0.696637	0.929116	58294	Pyruvate kinase PKM OS=Rattus norvegicus OX=10116 GN=Pkm PE=1 SV=3	3.85455e+06	3.93676e+06	4.56546e+06	5.01053e+06	4.77937e+06	4.43405e+06	3.94802e+06	3.89713e+06	2.40083e+06	4.38425e+06	8.34465e+06	3.61154e+06
Q63362|NDUA5_RAT	2	2	183.09	0.6973	0.929116	13460	NADH dehydrogenase [ubiquinone] 1 alpha subcomplex subunit 5 OS=Rattus norvegicus OX=10116 GN=Ndufa5 PE=1 SV=3	1.80765e+06	568201	619763	354234	605914	427764	1.0123e+06	529389	358763	402916	718328	537898
D3ZC55|D3ZC55_RAT	2	2	86.84	0.697729	0.929116	75126	Heat shock 70kDa protein 12A (Predicted), isoform CRA_a OS=Rattus norvegicus OX=10116 GN=Hspa12a PE=1 SV=1	45181.9	42429.2	44169.4	55449.3	50002.3	61701.2	63218.9	53038.8	21769	49685.8	106330	63648.9
G3V741|G3V741_RAT;P16036|MPCP_RAT;Q6IRH6|Q6IRH6_RAT	9	9	557.06	0.698091	0.929116	39962	Phosphate carrier protein, mitochondrial OS=Rattus norvegicus OX=10116 GN=Slc25a3 PE=1 SV=1	1.36918e+07	1.15758e+07	1.04395e+07	5.42159e+06	7.64814e+06	7.67743e+06	1.13176e+07	9.27809e+06	8.60488e+06	6.0733e+06	8.55591e+06	7.61561e+06
Q6P7Q4|LGUL_RAT	2	2	93.73	0.698664	0.929116	20977	Lactoylglutathione lyase OS=Rattus norvegicus OX=10116 GN=Glo1 PE=1 SV=3	199745	174785	229186	273505	241759	276026	197904	204825	136077	209694	387244	224651
D3ZEH3|D3ZEH3_RAT	2	1	76.95	0.698971	0.929116	52670	Sec61 translocon alpha 2 subunit OS=Rattus norvegicus OX=10116 GN=Sec61a2 PE=1 SV=1	57391.8	62009	172356	196710	56983.9	138981	53575.4	63574.4	56867.4	133836	127375	139801
B1WBM0|B1WBM0_RAT	5	5	263.32	0.699049	0.929116	25768	Tetraspanin OS=Rattus norvegicus OX=10116 GN=Cd9 PE=2 SV=1	3.19369e+06	3.08707e+06	2.34146e+06	2.18182e+06	3.96717e+06	2.32399e+06	3.0305e+06	2.88178e+06	1.88272e+06	2.12288e+06	3.57513e+06	2.68723e+06
M0RDC8|M0RDC8_RAT	2	2	45.01	0.699766	0.929116	52858	Mitochondrial translation release factor 1 OS=Rattus norvegicus OX=10116 GN=Mtrf1 PE=1 SV=1	1.09858e+06	769688	328459	181772	348802	253078	470022	313187	1.06657e+06	147337	172185	424585
P61983|1433G_RAT	8	6	637.26	0.700915	0.929116	28456	14-3-3 protein gamma OS=Rattus norvegicus OX=10116 GN=Ywhag PE=1 SV=2	8.18172e+06	8.2585e+06	9.67551e+06	1.22414e+07	6.18755e+06	1.11322e+07	8.12944e+06	6.8677e+06	6.0836e+06	8.65302e+06	1.66739e+07	7.40179e+06
A0A0G2K946|A0A0G2K946_RAT	3	3	137.79	0.701452	0.929116	48343	SPARC/osteonectin, cwcv and kazal-like domains proteoglycan 2 OS=Rattus norvegicus OX=10116 GN=Spock2 PE=1 SV=1	111879	66599	96208.3	92805.4	89353.6	128428	62889.6	118281	73285.5	116661	116238	152351
F1M9G8|F1M9G8_RAT;A0A0G2K7W8|A0A0G2K7W8_RAT	3	3	75.15	0.702927	0.929116	20122	Histidine triad nucleotide-binding protein 3 OS=Rattus norvegicus OX=10116 GN=Hint3 PE=1 SV=1	93520.5	106718	109327	77187.1	139265	86296.6	74561.3	119128	81433.6	95010.7	119070	94260.8
F1LQC1|F1LQC1_RAT	3	3	148.08	0.702931	0.929116	74860	Acyl-coenzyme A oxidase OS=Rattus norvegicus OX=10116 GN=Acox1 PE=1 SV=3	89175.2	30167.3	103919	87314.4	91297.7	126231	95594.7	93208.8	67638.7	104340	64861.5	117798
A0A0G2JW50|A0A0G2JW50_RAT	2	2	60.81	0.703748	0.929116	141732	Phosphatidylinositol transfer protein, membrane-associated 2 OS=Rattus norvegicus OX=10116 GN=Pitpnm2 PE=1 SV=1	39076.5	36908.5	66893.6	51181.3	46574.2	31624.1	29134.8	32301.9	24183.2	40735.9	95263.3	48339.7
D3ZLT1|D3ZLT1_RAT	4	4	155.16	0.703988	0.929116	16785	NADH dehydrogenase (Ubiquinone) 1 beta subcomplex, 7 (Predicted) OS=Rattus norvegicus OX=10116 GN=Ndufb7 PE=1 SV=1	735477	571283	504002	287855	634815	474992	733464	691952	444720	438626	210949	517827
P11348|DHPR_RAT	5	5	188.78	0.704599	0.929116	25764	Dihydropteridine reductase OS=Rattus norvegicus OX=10116 GN=Qdpr PE=1 SV=1	83215.4	104003	97352.9	132091	183865	126922	134602	131149	44134.5	110540	210442	80691.2
A0A0G2K4R9|A0A0G2K4R9_RAT	3	3	85.01	0.704625	0.929116	66443	EGF domain-specific O-linked N-acetylglucosamine transferase OS=Rattus norvegicus OX=10116 GN=Eogt PE=4 SV=1	45340.8	24693.5	39131	37136.3	52135.7	48933.9	28972.3	47153.3	42803.7	47901.8	15402.5	56778.2
A0A0G2K3M6|A0A0G2K3M6_RAT	2	1	81.98	0.70577	0.929116	131806	Phospholipid-transporting ATPase OS=Rattus norvegicus OX=10116 GN=Atp9b PE=1 SV=1	66142.2	28389.7	59301	40189.8	55694.7	36992.2	37800.9	37706	55347.4	40180.6	37765.1	53924.7
Q3B7D6|Q3B7D6_RAT	1	1	14.33	0.706319	0.929116	93320	RCG39552, isoform CRA_a OS=Rattus norvegicus OX=10116 GN=Spon1 PE=1 SV=1	97204.8	102521	118939	74941.9	243057	77620.3	93170.6	122700	117230	118307	146412	111107
A0A0H2UHX3|A0A0H2UHX3_RAT	1	1	34.41	0.706978	0.929116	32753	40S ribosomal protein S4 OS=Rattus norvegicus OX=10116 GN=Rps4x-ps9 PE=3 SV=1	22405.9	42273.1	25618.5	45742.1	32397.4	34772.9	39877.5	34918	21108.5	41573.7	25747	62108
P28480|TCPA_RAT;A0A096MJA0|A0A096MJA0_RAT	4	4	135.1	0.707098	0.929116	60835	T-complex protein 1 subunit alpha OS=Rattus norvegicus OX=10116 GN=Tcp1 PE=1 SV=1	86374.3	69085.4	104135	108009	118834	113933	106773	106302	56362.6	109281	88658.3	107175
A2IBE0|A2IBE0_RAT	1	1	16.28	0.707657	0.929116	37730	Carbonic anhydrase 14 OS=Rattus norvegicus OX=10116 GN=Ca14 PE=1 SV=1	15173.8	186521	104235	172068	164602	153986	100609	98568.7	62120.3	79388.1	158908	62605.8
G3V8R1|G3V8R1_RAT	6	6	320.74	0.707851	0.929116	50200	Nucleobindin 2, isoform CRA_b OS=Rattus norvegicus OX=10116 GN=Nucb2 PE=1 SV=1	178329	127621	224078	238934	207458	239113	120369	242983	147933	265161	281647	283997
A0A0G2KAY8|A0A0G2KAY8_RAT	2	2	252.68	0.708564	0.929116	18060	Selenoprotein F OS=Rattus norvegicus OX=10116 GN=Selenof PE=1 SV=1	396796	296770	534730	554245	366307	451187	272153	463470	382497	514562	599308	552178
M0R697|M0R697_RAT	3	3	126.24	0.708616	0.929116	59000	Transmembrane protein 121B OS=Rattus norvegicus OX=10116 GN=Tmem121b PE=4 SV=1	524106	635210	426065	337315	412012	300021	628456	225336	569016	263572	326463	525154
A0A0G2K719|A0A0G2K719_RAT	1	1	32.34	0.709186	0.929116	73499	DEAD-box helicase 3, X-linked OS=Rattus norvegicus OX=10116 GN=Ddx3x PE=1 SV=1	25986.8	25749.5	32043.3	44396.8	36743.5	30430.1	31024.5	32817.1	21539.7	31265.5	44430.7	25834.3
M0RC65|M0RC65_RAT	3	1	158.29	0.709433	0.929116	18812	Cofilin 2 OS=Rattus norvegicus OX=10116 GN=Cfl2 PE=1 SV=1	69140.7	76560.3	91704.3	59861.1	138933	98032.7	97122.4	89274	50254.2	97909.5	198417	77353.3
F1LRV4|F1LRV4_RAT	4	4	148.63	0.709829	0.929116	94765	Heat shock 70 kDa protein 4 OS=Rattus norvegicus OX=10116 GN=Hspa4 PE=1 SV=1	144416	109895	129448	161022	228987	170149	131416	154437	84709.1	148936	243994	138814
P42123|LDHB_RAT	8	7	623.12	0.710544	0.929116	36874	L-lactate dehydrogenase B chain OS=Rattus norvegicus OX=10116 GN=Ldhb PE=1 SV=2	2.26907e+06	2.22499e+06	3.12906e+06	3.41041e+06	3.89606e+06	3.02874e+06	2.2493e+06	2.73105e+06	1.43049e+06	3.15463e+06	5.62942e+06	2.54966e+06
M0RBX7|M0RBX7_RAT	5	5	224.56	0.710728	0.929116	83114	Amyloid-like protein 2 OS=Rattus norvegicus OX=10116 GN=Aplp2 PE=1 SV=2	96961.2	71475.3	106640	123833	133202	145526	76735.1	139083	74686.1	140811	161700	146275
A0A0G2K7T5|A0A0G2K7T5_RAT	5	2	243.76	0.711233	0.929116	57045	Serine/threonine-protein phosphatase OS=Rattus norvegicus OX=10116 GN=Ppp3cb PE=1 SV=1	224736	199892	182798	170952	217080	226169	228157	193038	189634	189555	197922	193785
Q63066|Q63066_RAT	2	2	46.18	0.711674	0.929116	15304	Beta-globin chain (Fragment) OS=Rattus norvegicus OX=10116 GN=beta-hl-r PE=3 SV=1	48234.9	57546.4	44531.1	42971.8	84929.8	41414.3	46691.9	73289.7	53361.3	50065.7	41986	67199.2
A0A0G2K6P7|A0A0G2K6P7_RAT;A0A0G2JWX4|A0A0G2JWX4_RAT	3	1	135.03	0.712484	0.929116	56866	Keratin, type II cytoskeletal 4 OS=Rattus norvegicus OX=10116 GN=Krt4 PE=3 SV=1	12213.3	93826.2	8946.62	10770	14473	41232.9	9421.76	87138.4	5570.73	19452.3	12348.2	17656
Q5XIM9|TCPB_RAT	5	5	210.59	0.715407	0.929116	57764	T-complex protein 1 subunit beta OS=Rattus norvegicus OX=10116 GN=Cct2 PE=1 SV=3	44253.9	31400.2	48311.2	53784.5	46201.6	71022.3	57476.6	43353.9	19969.2	71464.8	116357	51660.7
P08289|PPBT_RAT	1	1	14.39	0.715783	0.929116	57965	Alkaline phosphatase, tissue-nonspecific isozyme OS=Rattus norvegicus OX=10116 GN=Alpl PE=1 SV=2	205917	289192	202189	153908	132865	141577	220399	196507	234028	163842	94315.2	147991
D3ZKK5|D3ZKK5_RAT	1	1	25.53	0.71584	0.929116	75323	Myotubularin-related protein 1 OS=Rattus norvegicus OX=10116 GN=Mtmr1 PE=1 SV=1	902873	967807	1.06184e+06	1.45125e+06	1.25007e+06	1.30527e+06	931440	1.22619e+06	876478	1.38946e+06	1.97775e+06	1.10128e+06
P08461|ODP2_RAT	7	7	577.68	0.717053	0.929116	67637	Dihydrolipoyllysine-residue acetyltransferase component of pyruvate dehydrogenase complex, mitochondrial OS=Rattus norvegicus OX=10116 GN=Dlat PE=1 SV=3	2.57803e+06	1.11402e+06	1.70308e+06	761857	1.3334e+06	784570	2.0203e+06	766645	1.05924e+06	725085	1.56047e+06	1.19691e+06
P61023|CHP1_RAT	2	2	80.41	0.717112	0.929116	22418	Calcineurin B homologous protein 1 OS=Rattus norvegicus OX=10116 GN=Chp1 PE=1 SV=2	44153.3	44087.3	51576.1	37271.5	45705.7	47594.7	51111.4	56346.6	30694.8	46494.2	33512.1	46433.4
A0A0G2K6T9|A0A0G2K6T9_RAT	1	1	22.06	0.717414	0.929116	129114	Protocadherin 1 OS=Rattus norvegicus OX=10116 GN=Pcdh1 PE=1 SV=1	65623.6	17298.9	39826.5	27861	55400.2	77379.7	33448	50886.9	20793	54249.7	95589.2	59452.5
D4A017|D4A017_RAT	3	3	145.94	0.71789	0.929116	62140	Transmembrane protein 87A OS=Rattus norvegicus OX=10116 GN=Tmem87a PE=1 SV=3	67968.4	59261.6	81069.3	55020.4	73325	74692.7	54898.6	71871.4	63928.7	70312.7	88692.7	76386.3
Q63041|A1M_RAT	1	1	15.04	0.718119	0.929116	168388	Alpha-1-macroglobulin OS=Rattus norvegicus OX=10116 GN=A1m PE=1 SV=1	29770.5	51773.9	46448.1	44377.2	69129.6	37432.2	28315.6	59380.4	42008.9	34864.4	74465	69829.4
A0A0A0MY13|A0A0A0MY13_RAT	4	4	201.63	0.71816	0.929116	136290	Probable G-protein-coupled receptor 158 OS=Rattus norvegicus OX=10116 GN=Gpr158 PE=1 SV=1	252358	233861	275238	265742	314966	184935	233105	193009	236113	229091	439633	322725
Q99ML5|PCYOX_RAT	8	8	714.43	0.718174	0.929116	56480	Prenylcysteine oxidase OS=Rattus norvegicus OX=10116 GN=Pcyox1 PE=1 SV=1	5.68668e+06	4.57903e+06	6.66555e+06	5.92306e+06	4.59989e+06	5.53017e+06	4.19795e+06	4.43078e+06	4.80542e+06	5.87786e+06	5.68187e+06	7.01578e+06
D4A6R1|D4A6R1_RAT	1	1	23.22	0.718585	0.929116	30158	F-box protein 44 OS=Rattus norvegicus OX=10116 GN=Fbxo44 PE=4 SV=2	21639	17221.1	22844.6	21451	20982.4	28271.1	49911.6	15025.5	18663	25827.7	6938.71	23453
Q56A26|Q56A26_RAT	2	2	55.75	0.71961	0.929116	15777	Oligodendrocytic myelin paranodal and inner loop protein OS=Rattus norvegicus OX=10116 GN=Opalin PE=2 SV=1	42364.3	25227.3	38949	63047.4	69821.6	103562	87021.5	52728.9	15088.4	63541.2	104394	90796.6
P31662|S6A17_RAT	8	7	656.61	0.720098	0.929116	81801	Sodium-dependent neutral amino acid transporter SLC6A17 OS=Rattus norvegicus OX=10116 GN=Slc6a17 PE=1 SV=1	1.23061e+06	1.07875e+06	1.65117e+06	1.44903e+06	1.19547e+06	1.84202e+06	1.15949e+06	1.02013e+06	759086	1.77925e+06	1.73837e+06	1.73904e+06
B0BMX3|B0BMX3_RAT	1	1	80.86	0.720342	0.929116	14443	S100 calcium binding protein A16 (Predicted), isoform CRA_a OS=Rattus norvegicus OX=10116 GN=S100a16 PE=1 SV=1	93924.5	142378	91802.5	100984	92468.6	122339	113632	86185.9	91331.1	105995	159484	119935
Q66H28|PACC1_RAT	1	1	44.3	0.72043	0.929116	40333	Proton-activated chloride channel OS=Rattus norvegicus OX=10116 GN=Pacc1 PE=1 SV=1	26958.3	18392.7	36134.7	52230.3	22882.1	49562.7	26382.4	22466.2	18277.7	32706.3	131051	48277.1
Q5I0H4|TMCO1_RAT	1	1	33.8	0.72109	0.929116	21389	Calcium load-activated calcium channel OS=Rattus norvegicus OX=10116 GN=Tmco1 PE=2 SV=1	23786.5	23633.7	32302.9	29990	38051	44753.2	18885.6	31787.2	10561.1	35103.8	61436.7	37365.9
Q568Y7|NOE2_RAT	1	1	22.03	0.722067	0.929116	54178	Noelin-2 OS=Rattus norvegicus OX=10116 GN=Olfm2 PE=1 SV=1	20771.7	15109.5	23027	23918.6	16903.9	48791.9	27876.5	16960.5	10912.6	33450.8	36200.1	12638.9
Q91Y81|SEPT2_RAT	3	3	221.03	0.722253	0.929116	41737	Septin-2 OS=Rattus norvegicus OX=10116 GN=Septin2 PE=1 SV=1	82357.6	42577.4	99661.3	95085.3	97622.3	79950.5	91028.1	59564.3	34394.9	95771.6	103283	87540.1
Q9QWH9|Q9QWH9_RAT	1	1	28.89	0.722703	0.929116	24165	cGMP-specific phosphodiesterase (Fragment) OS=Rattus norvegicus OX=10116 GN=PDE5 PE=2 SV=1	772015	692258	662973	419002	1.07953e+06	326786	425020	701588	848831	375911	610004	562180
A0A0G2JVV1|A0A0G2JVV1_RAT	1	1	51.79	0.723979	0.929116	25534	C-type lectin domain family 2, member G OS=Rattus norvegicus OX=10116 GN=Clec2g PE=1 SV=1	44741.5	33502.8	61088.1	62544.6	61605.7	42733.7	45306.6	64166.8	55868.1	59692	17789.6	53914.8
A0A0G2K1R5|A0A0G2K1R5_RAT	4	4	211.23	0.724248	0.929116	54601	CaM kinase-like vesicle-associated protein OS=Rattus norvegicus OX=10116 GN=Camkv PE=1 SV=1	463601	410462	747443	634851	462925	496440	546381	476859	349801	669966	820758	574960
Q63610|TPM3_RAT;A0A0G2JX64|A0A0G2JX64_RAT;Q5FVG5|Q5FVG5_RAT	2	1	109.87	0.724385	0.929116	29217	Tropomyosin alpha-3 chain OS=Rattus norvegicus OX=10116 GN=Tpm3 PE=1 SV=2	92273.8	72989.2	36176.3	61330.8	63887.8	57298.4	87295.2	60763.1	34904.1	75974.8	105579	57263.2
A0A096MKE2|A0A096MKE2_RAT;B0BMY2|B0BMY2_RAT	2	2	41.54	0.724461	0.929116	18987	Sorting nexin 12 OS=Rattus norvegicus OX=10116 GN=Snx12 PE=1 SV=1	28859	34711.6	30948.3	31318.4	46875.9	25958.8	28573.6	27449.6	30174.2	29566.4	46513.9	28194.6
P05065|ALDOA_RAT;Q6AY07|Q6AY07_RAT	12	10	1083.16	0.725518	0.929116	39783	Fructose-bisphosphate aldolase A OS=Rattus norvegicus OX=10116 GN=Aldoa PE=1 SV=2	5.38922e+06	4.26614e+06	5.51543e+06	6.64396e+06	4.40118e+06	6.0316e+06	5.18136e+06	4.73227e+06	2.55194e+06	5.30508e+06	9.76814e+06	4.58363e+06
P29419|ATP5I_RAT	2	1	94.93	0.726861	0.929116	8249	ATP synthase subunit e, mitochondrial OS=Rattus norvegicus OX=10116 GN=Atp5me PE=1 SV=3	275768	159944	98860.6	57796.1	83088.3	158296	245976	117377	45324	62778.6	130641	149023
A0A0G2JV21|A0A0G2JV21_RAT	1	1	15.35	0.727127	0.929116	19544	Nurim OS=Rattus norvegicus OX=10116 GN=Nrm PE=4 SV=1	26622.9	17438.1	18567.5	9996.88	40113.4	17518.3	20897.7	26820.8	19040.8	17414.5	21105	23780.1
A0A0G2K9Q6|A0A0G2K9Q6_RAT	10	4	664.68	0.728653	0.929116	139683	Calcium-transporting ATPase OS=Rattus norvegicus OX=10116 GN=Atp2b3 PE=1 SV=1	224524	181616	191514	189402	296944	266510	191420	222779	86537.3	212589	340474	279860
P0DN35|NDUB1_RAT	2	2	101.78	0.728867	0.929116	6994	NADH dehydrogenase [ubiquinone] 1 beta subcomplex subunit 1 OS=Rattus norvegicus OX=10116 GN=Ndufb1 PE=3 SV=1	1.75361e+06	1.17545e+06	988713	549684	1.20088e+06	1.0478e+06	1.54502e+06	1.43392e+06	942040	798789	1.11169e+06	1.12927e+06
Q4V8F6|Q4V8F6_RAT;Q6AY48|Q6AY48_RAT	2	2	84.56	0.728965	0.929116	35666	Pcbp2 protein OS=Rattus norvegicus OX=10116 GN=Pcbp2 PE=1 SV=1	1447.97	1183.7	54943.4	61232.1	58100.8	5917.77	13012.2	5360.88	16347.6	11696.3	57234.6	15347.6
D3ZFJ6|D3ZFJ6_RAT	1	1	74.98	0.728985	0.929116	60610	Lactamase, beta OS=Rattus norvegicus OX=10116 GN=Lactb PE=1 SV=1	48569.5	31438.4	42675.5	17494.9	25774	18720.5	53191	49634.4	22477.4	41817.5	12929.7	31187.5
P81155|VDAC2_RAT	12	11	1154.74	0.729215	0.929116	32353	Voltage-dependent anion-selective channel protein 2 OS=Rattus norvegicus OX=10116 GN=Vdac2 PE=1 SV=2	1.14836e+07	8.27397e+06	8.37104e+06	5.60373e+06	7.96219e+06	7.76202e+06	1.07845e+07	6.32435e+06	5.50857e+06	5.77185e+06	1.06605e+07	8.54865e+06
A0A0G2JSQ4|A0A0G2JSQ4_RAT	2	1	85.17	0.729936	0.929116	28597	Tropomyosin 1, alpha, isoform CRA_p OS=Rattus norvegicus OX=10116 GN=Tpm1 PE=1 SV=1	101673	88716.1	55421.4	81054.1	85873.2	74401.5	99338.9	74991.8	46497.1	74533.9	108807	67005.9
P59215|GNAO_RAT	11	9	1063.5	0.730204	0.929116	40613	Guanine nucleotide-binding protein G(o) subunit alpha OS=Rattus norvegicus OX=10116 GN=Gnao1 PE=1 SV=2	5.88849e+06	7.35351e+06	7.47923e+06	7.85001e+06	7.83179e+06	4.42734e+06	6.97155e+06	5.31436e+06	6.0061e+06	7.17056e+06	8.7226e+06	4.82114e+06
Q6TUG0|DJB11_RAT	3	3	176.51	0.730279	0.929116	40755	DnaJ homolog subfamily B member 11 OS=Rattus norvegicus OX=10116 GN=Dnajb11 PE=2 SV=1	417003	322267	412676	359961	433163	405717	291977	475132	378608	387517	450631	460793
A1L1M0|A1L1M0_RAT;P68182|KAPCB_RAT;Q05759|Q05759_RAT	3	3	104.44	0.730524	0.929116	40694	Protein kinase, cAMP-dependent, catalytic, alpha OS=Rattus norvegicus OX=10116 GN=Prkaca PE=1 SV=1	190456	170093	205042	248110	224658	195235	201913	177160	93950.9	188988	411229	181233
Q924Y3|Q924Y3_RAT	1	1	18.41	0.731607	0.929116	12375	Claudin (Fragment) OS=Rattus norvegicus OX=10116 PE=2 SV=1	11105	17269.3	46060.4	27924.2	25263.1	37370.1	31689.5	14892.8	13697.8	19540.4	39406.2	26257.4
F1LPD6|F1LPD6_RAT	1	1	60.88	0.731891	0.929116	44953	3-ketoacyl-CoA thiolase A, peroxisomal OS=Rattus norvegicus OX=10116 GN=Acaa1a PE=1 SV=2	46046.5	20140.8	81812.7	63140.8	33188.6	94357.8	53005.3	36376.9	15203.7	108429	138428	80655.5
Q6AYQ4|TM109_RAT	1	1	96.69	0.73208	0.929116	26282	Transmembrane protein 109 OS=Rattus norvegicus OX=10116 GN=Tmem109 PE=2 SV=1	684876	544760	574932	543172	543057	529715	431306	478984	483129	478013	684158	814225
A0A0G2JZZ4|A0A0G2JZZ4_RAT	2	2	159.22	0.732994	0.929116	16257	Selenoprotein M OS=Rattus norvegicus OX=10116 GN=Selenom PE=1 SV=1	335760	227083	462356	528391	444295	424681	292460	394341	312678	550872	429257	589947
A0A0G2JUW8|A0A0G2JUW8_RAT;Q8R438|Q8R438_RAT	11	11	616.68	0.733181	0.929116	117418	Leucyl-cystinyl aminopeptidase OS=Rattus norvegicus OX=10116 GN=LOC108348118 PE=1 SV=1	617472	390130	860594	871513	432303	698560	471045	564926	462311	661789	571421	828000
Q5PPG5|Q5PPG5_RAT	2	2	77.73	0.733696	0.929116	52036	Chga protein OS=Rattus norvegicus OX=10116 GN=Chga PE=1 SV=1	70481.6	85081.9	166165	121556	138054	194307	106124	106412	62341.9	161482	117592	155670
G3V6S3|G3V6S3_RAT;Q3MID6|Q3MID6_RAT;O35783|CALU_RAT	5	5	246.59	0.734465	0.929116	37155	Calumenin OS=Rattus norvegicus OX=10116 GN=Calu PE=1 SV=1	368369	267898	471691	424470	549825	536362	318109	581547	274667	502329	549749	600237
D4A3L3|D4A3L3_RAT	1	1	27.55	0.734677	0.929116	65240	EGF-like-domain, multiple 5 (Predicted) OS=Rattus norvegicus OX=10116 GN=Megf9 PE=4 SV=1	218912	214531	289360	322804	370742	378747	160710	321488	159582	308238	471570	334633
F1LRU2|F1LRU2_RAT	1	1	16.44	0.735061	0.929116	405381	Dynein, axonemal, heavy chain 17 OS=Rattus norvegicus OX=10116 GN=Dnah17 PE=4 SV=3	51933.3	58420.7	84072.3	75027.9	137233	7108.65	86638.8	57729	56476.6	89744.2	81283.7	23973.4
A0A0G2K2C7|A0A0G2K2C7_RAT;A0A0G2JW38|A0A0G2JW38_RAT	5	4	131.89	0.736113	0.929116	293463	Ubiquitin-specific peptidase 9, X-linked OS=Rattus norvegicus OX=10116 GN=Usp9x PE=1 SV=1	111278	67207.4	138617	103444	93940.3	90984.8	96572.1	121104	54644	97042.4	129776	81572.4
F1LP15|F1LP15_RAT;A0A0G2JTV8|A0A0G2JTV8_RAT;P25122|KCNC1_RAT	2	2	65.77	0.736362	0.929116	95673	Potassium voltage-gated channel subfamily C member 3 OS=Rattus norvegicus OX=10116 GN=Kcnc3 PE=3 SV=3	220953	228762	217611	159168	235449	248417	247096	157219	230217	197346	183449	256520
F1LNT0|F1LNT0_RAT	1	1	29.47	0.736625	0.929116	62511	Dihydropyrimidinase-related protein 4 OS=Rattus norvegicus OX=10116 GN=Dpysl4 PE=4 SV=1	32950.3	10989.2	21644.2	3608.39	17106.2	39358.7	37217.5	19112.5	4276.55	29980.9	1293.06	40003.2
D4A7D1|D4A7D1_RAT	1	1	14.7	0.736872	0.929116	107408	Cilia and flagella-associated protein 69 OS=Rattus norvegicus OX=10116 GN=Cfap69 PE=4 SV=1	160742	143052	212586	330788	257822	220183	125646	247297	131647	255424	269325	220808
P19511|AT5F1_RAT	8	7	500.43	0.737474	0.929116	28965	ATP synthase F(0) complex subunit B1, mitochondrial OS=Rattus norvegicus OX=10116 GN=Atp5pb PE=1 SV=1	6.08401e+06	4.36204e+06	4.63359e+06	2.81628e+06	3.5289e+06	4.37588e+06	6.23708e+06	4.50151e+06	2.55811e+06	4.18232e+06	6.22736e+06	4.07813e+06
H2BF30|H2BF30_RAT	1	1	44.99	0.737521	0.929116	52732	Fatty acid desaturase 1 OS=Rattus norvegicus OX=10116 GN=Fads1 PE=2 SV=1	55452.9	42643.1	78316	80472.4	84932.9	53376	46287	75092.8	40350.1	59111.9	78559	74248.3
P61794|LPAR1_RAT	2	2	167.6	0.737934	0.929116	41719	Lysophosphatidic acid receptor 1 OS=Rattus norvegicus OX=10116 GN=Lpar1 PE=1 SV=1	186333	367976	267163	309358	127994	355192	253444	204184	324732	221684	181275	258507
A0A0G2JZT5|A0A0G2JZT5_RAT;A0A0G2K5F4|A0A0G2K5F4_RAT	6	5	269.57	0.738716	0.929116	51149	Septin 7 OS=Rattus norvegicus OX=10116 GN=Sept7 PE=1 SV=1	777769	460573	805052	818476	756382	759306	812535	594939	290179	798693	1.16029e+06	676850
B1WC61|ACAD9_RAT;Q7TSP3|Q7TSP3_RAT	4	4	154.68	0.739105	0.929116	69256	Complex I assembly factor ACAD9, mitochondrial OS=Rattus norvegicus OX=10116 GN=Acad9 PE=1 SV=1	170746	87696.4	86792.6	53884.5	116337	102758	118029	110505	77773.9	93457.7	114582	108925
Q62609|NOE1_RAT	1	1	20.91	0.739433	0.929116	55749	Noelin OS=Rattus norvegicus OX=10116 GN=Olfm1 PE=1 SV=1	198708	203014	217790	175098	221426	289985	163046	202064	183518	236022	281193	318381
E9PTT0|ZDH17_RAT	1	1	46.14	0.740127	0.929116	72413	Palmitoyltransferase ZDHHC17 OS=Rattus norvegicus OX=10116 GN=Zdhhc17 PE=1 SV=1	36437.1	41494.9	85973.8	66894.9	41035.8	38631.2	39679.2	57350.3	59895.7	42294.8	72279.7	46973.2
M0R5U4|M0R5U4_RAT	2	2	74.02	0.740169	0.929116	153130	Adenylate cyclase 9 OS=Rattus norvegicus OX=10116 GN=Adcy9 PE=1 SV=2	635981	537285	635330	499992	529315	532074	6.20559e+06	303677	497501	337270	410721	607344
Q5XI73|GDIR1_RAT	3	3	177.63	0.740784	0.929116	23450	Rho GDP-dissociation inhibitor 1 OS=Rattus norvegicus OX=10116 GN=Arhgdia PE=1 SV=1	1.50603e+06	1.49731e+06	1.67291e+06	1.63664e+06	898726	1.71623e+06	1.53265e+06	1.22385e+06	1.31918e+06	1.33342e+06	1.69407e+06	1.3607e+06
P82995|HS90A_RAT;Q6B437|Q6B437_RAT;D3ZXC7|D3ZXC7_RAT	18	10	1095.22	0.740835	0.929116	85161	Heat shock protein HSP 90-alpha OS=Rattus norvegicus OX=10116 GN=Hsp90aa1 PE=1 SV=3	1.6365e+06	1.48013e+06	1.62094e+06	1.47438e+06	2.25391e+06	1.61655e+06	1.42546e+06	1.64494e+06	1.17543e+06	1.48516e+06	2.67082e+06	1.48042e+06
P07340|AT1B1_RAT;A0A096MJI9|A0A096MJI9_RAT	9	9	820.69	0.741311	0.929116	35578	Sodium/potassium-transporting ATPase subunit beta-1 OS=Rattus norvegicus OX=10116 GN=Atp1b1 PE=1 SV=1	1.87438e+08	1.5901e+08	1.62018e+08	9.67064e+07	2.02305e+08	7.0341e+07	1.75178e+08	1.10054e+08	1.42976e+08	1.08462e+08	1.00692e+08	1.49245e+08
P97612|FAAH1_RAT	13	13	791.18	0.741966	0.929116	64228	Fatty-acid amide hydrolase 1 OS=Rattus norvegicus OX=10116 GN=Faah PE=1 SV=1	1.99061e+06	1.50212e+06	2.8299e+06	2.44211e+06	1.96626e+06	3.11663e+06	1.67592e+06	1.57635e+06	1.88618e+06	2.8649e+06	3.6335e+06	3.59726e+06
M0RDW3|M0RDW3_RAT;A0A0G2K3E7|A0A0G2K3E7_RAT;M0R784|M0R784_RAT	2	2	43.73	0.742784	0.929116	25762	N-acetyltransferase 8 (GCN5-related) family member 4 OS=Rattus norvegicus OX=10116 GN=LOC102556148 PE=1 SV=1	9671.8	13034.8	22822.8	27423.2	30590.9	12846.8	13553.6	19431.4	10454.7	20921.3	29161	11044.1
G3V624|G3V624_RAT	1	1	27.99	0.744069	0.929116	53828	Coronin OS=Rattus norvegicus OX=10116 GN=Coro1c PE=1 SV=1	4.08827e+06	3.14794e+06	4.0379e+06	3.93686e+06	7.0907e+06	3.67368e+06	3.41874e+06	4.66622e+06	2.5377e+06	3.8126e+06	7.0718e+06	3.38648e+06
M0RDR2|M0RDR2_RAT	6	6	299.57	0.744401	0.929116	60881	Uncharacterized protein OS=Rattus norvegicus OX=10116 PE=4 SV=1	131294	119227	234866	122114	153814	142511	98419.5	161053	71759.9	190190	188098	164310
P16975|SPRC_RAT	1	1	39.33	0.744912	0.929116	35129	SPARC OS=Rattus norvegicus OX=10116 GN=Sparc PE=1 SV=4	39324.6	35872.7	86765.7	36929.9	69353.1	87379.1	40714.5	54774.3	32236.6	65480.7	52684.7	71848.8
A0A096MJ91|A0A096MJ91_RAT;D4A4H0|D4A4H0_RAT	1	1	35.91	0.745466	0.929116	118041	Phosphoinositide phospholipase C OS=Rattus norvegicus OX=10116 GN=Plch1 PE=4 SV=1	15922.6	10919.1	19541.3	27219.7	35364.4	24048.8	11844.3	18638.9	9699.28	20803.6	32177.5	32271.6
A0A1W2Q6F8|A0A1W2Q6F8_RAT;Q6P6W6|Q6P6W6_RAT	4	4	264.19	0.74552	0.929116	40804	NADH dehydrogenase [ubiquinone] 1 alpha subcomplex subunit 10, mitochondrial OS=Rattus norvegicus OX=10116 GN=Ndufa10l1 PE=3 SV=1	803424	463510	363808	216042	386190	293764	777531	294082	270697	230266	397726	353479
A0A0G2QC63|A0A0G2QC63_RAT	1	1	15.85	0.745526	0.929116	80867	Sec24d protein OS=Rattus norvegicus OX=10116 GN=Sec24d PE=2 SV=1	18413.6	21293.6	11234.9	21393.9	60390.9	26762.3	23369.9	27090.3	17870.5	22119.4	67193.4	16705.2
F1M7X3|F1M7X3_RAT	2	2	111.38	0.745928	0.929116	66661	Cadherin 13 OS=Rattus norvegicus OX=10116 GN=Cdh13 PE=1 SV=3	217834	591966	387400	362214	345588	432475	203548	235047	423353	404110	485282	455176
E9PU24|E9PU24_RAT	1	1	15.93	0.746194	0.929116	519401	Dynein, axonemal, heavy chain 11 OS=Rattus norvegicus OX=10116 GN=Dnah11 PE=4 SV=3	63624.3	57271.2	86715.6	60389.1	108985	100500	49152.6	82272.8	58719.7	95734.4	134895	99386.3
Q9ES71|GNPAT_RAT	2	2	47.5	0.747565	0.929116	77710	Dihydroxyacetone phosphate acyltransferase OS=Rattus norvegicus OX=10116 GN=Gnpat PE=1 SV=1	7944.44	10744.9	35878.9	32662.4	30773.3	11759.5	11804.3	12696.7	24228.6	15388.3	24647.3	14414.8
F1LPK9|F1LPK9_RAT;A0A0G2KAR3|A0A0G2KAR3_RAT;A0A140TAE9|A0A140TAE9_RAT	2	2	56.16	0.748355	0.929116	50105	Phosphatidylinositol glycan anchor biosynthesis class U protein OS=Rattus norvegicus OX=10116 GN=Pigu PE=4 SV=3	76051	76391.7	73435	79665.7	80454.5	106275	68437.5	78363.3	66428.8	98224	59223.5	111824
D3ZAA7|D3ZAA7_RAT	1	1	19.66	0.749209	0.929116	20535	Lipocln_cytosolic_FA-bd_dom domain-containing protein OS=Rattus norvegicus OX=10116 PE=3 SV=3	588455	703043	505409	360594	516486	363925	501452	564651	480300	428118	549429	341430
A0A0G2KAP1|A0A0G2KAP1_RAT;D3ZNZ5|D3ZNZ5_RAT	2	1	109.3	0.749305	0.929116	54195	Endoplasmic reticulum oxidoreductase 1 beta OS=Rattus norvegicus OX=10116 GN=Ero1b PE=1 SV=1	14193.2	14114.5	25166.4	21126	28578	19558.6	10499.9	22532.6	15222.2	22603.7	25384.3	20221.4
A0A0G2JXG3|A0A0G2JXG3_RAT;Q6AY41|CC50A_RAT;D3Z9E9|D3Z9E9_RAT	4	4	409.88	0.749837	0.929116	41412	Cell cycle control protein OS=Rattus norvegicus OX=10116 GN=Tmem30a PE=1 SV=1	1.90225e+06	1.68863e+06	1.60117e+06	1.43058e+06	1.64876e+06	2.38844e+06	1.68247e+06	1.44495e+06	1.12342e+06	1.59705e+06	2.31256e+06	2.21565e+06
D4A0M2|D4A0M2_RAT	1	1	37.77	0.750155	0.929116	41426	Nucleoredoxin OS=Rattus norvegicus OX=10116 GN=Nxn PE=1 SV=2	14545.1	13850.1	13158.5	22463.3	10000.5	26130.3	20646.7	14585.7	11445.1	19295.2	28971.8	12110.2
L0N559|L0N559_RAT	1	1	44.92	0.750181	0.929116	111990	Anion exchange protein OS=Rattus norvegicus OX=10116 GN=Slc4a5 PE=2 SV=1	26805.2	37064.2	29409.5	19244.2	36647.1	34085.1	32471.9	26034.7	26122.8	18031.6	52795.3	23468.6
P21707|SYT1_RAT	13	8	947.1	0.750348	0.929116	47711	Synaptotagmin-1 OS=Rattus norvegicus OX=10116 GN=Syt1 PE=1 SV=3	9.03836e+06	9.54043e+06	9.69162e+06	1.23453e+07	6.52447e+06	9.30166e+06	7.99303e+06	6.17953e+06	9.11133e+06	8.2408e+06	9.87317e+06	1.31888e+07
D4A117|D4A117_RAT	4	4	211.05	0.750633	0.929116	78226	SID1 transmembrane family member 1 OS=Rattus norvegicus OX=10116 GN=Sidt1 PE=4 SV=3	174687	180060	206103	236938	169566	248159	154406	190094	141507	243716	311671	272751
G3V6P2|G3V6P2_RAT;D0VYQ0|D0VYQ0_RAT;Q8CJG5|Q8CJG5_RAT	5	5	430.97	0.751743	0.929116	49210	Dihydrolipoamide S-succinyltransferase (E2 component of 2-oxo-glutarate complex), isoform CRA_a OS=Rattus norvegicus OX=10116 GN=Dlst PE=1 SV=1	4.2043e+06	1.28439e+06	1.42918e+06	968280	1.15611e+06	1.23398e+06	2.60079e+06	720446	1.11393e+06	1.08695e+06	1.43033e+06	1.88976e+06
D3Z9L0|D3Z9L0_RAT	1	1	23.45	0.752467	0.929116	54909	Acylglycerol kinase OS=Rattus norvegicus OX=10116 GN=Agk PE=1 SV=2	0	77225.8	133412	66981.4	165867	84248.6	130098	98423.5	61228.3	93233.4	87.4488	72010.1
P21571|ATP5J_RAT	2	2	96.31	0.752528	0.929116	12487	ATP synthase-coupling factor 6, mitochondrial OS=Rattus norvegicus OX=10116 GN=Atp5pf PE=1 SV=1	628609	301734	352402	173293	454263	287739	541590	487762	236663	281659	426564	311509
A0A0G2JZG9|A0A0G2JZG9_RAT	1	1	16.78	0.752562	0.929116	25860	Homeobox domain-containing protein (Fragment) OS=Rattus norvegicus OX=10116 GN=Cphx1 PE=4 SV=1	2.9781e+06	2.90388e+06	2.21737e+06	2.01651e+06	3.35087e+06	2.89024e+06	2.85999e+06	2.40603e+06	2.57818e+06	2.33797e+06	3.09646e+06	3.56529e+06
D4A7M0|D4A7M0_RAT	3	3	93.45	0.752903	0.929116	179084	Plexin C1 OS=Rattus norvegicus OX=10116 GN=Plxnc1 PE=1 SV=3	132408	92228	94060.4	69184.7	103574	94198.2	90216.2	103059	84107.9	86664.9	65999.3	134892
A0A0G2JYQ4|A0A0G2JYQ4_RAT	1	1	23.01	0.755002	0.929116	50350	Runt-related transcription factor OS=Rattus norvegicus OX=10116 GN=Runx1 PE=1 SV=1	246820	442203	438551	484103	497834	533617	462394	444286	231171	464155	917060	457489
P68255|1433T_RAT	9	7	723.51	0.755126	0.929116	28046	14-3-3 protein theta OS=Rattus norvegicus OX=10116 GN=Ywhaq PE=1 SV=1	2.65526e+06	2.48255e+06	2.7102e+06	3.20019e+06	2.71869e+06	3.31686e+06	2.93775e+06	2.77171e+06	1.77423e+06	2.80467e+06	3.95866e+06	2.57504e+06
D3ZES7|D3ZES7_RAT;D3ZWP6|D3ZWP6_RAT	11	11	376.73	0.755927	0.929116	215838	Plexin A4 OS=Rattus norvegicus OX=10116 GN=Plxna4 PE=4 SV=1	623153	674454	515552	434474	797001	533934	610362	705949	718234	454366	493570	728825
D3ZQK5|D3ZQK5_RAT	1	1	19.8	0.756638	0.929116	105500	Similar to mKIAA1522 protein OS=Rattus norvegicus OX=10116 GN=RGD1561149 PE=1 SV=1	32273	36612	591.048	6623.06	3129.94	22994.4	43313.9	23051	22417	20351.4	0	35850.4
Q06647|ATPO_RAT	3	3	109.92	0.756682	0.929116	23440	ATP synthase subunit O, mitochondrial OS=Rattus norvegicus OX=10116 GN=Atp5po PE=1 SV=1	1.22651e+06	631099	928127	518547	983644	798974	1.21701e+06	644031	440606	617618	1.00057e+06	936466
Q7M0F9|Q7M0F9_RAT	1	1	16.18	0.757004	0.929116	15489	Aldehyde dehydrogenase (NAD), cytosolic (Fragments) OS=Rattus norvegicus OX=10116 PE=1 SV=1	1.55336e+06	1.36747e+06	1.05749e+06	748204	1.34644e+06	1.25464e+06	1.6706e+06	1.12963e+06	916904	993062	1.24248e+06	1.78241e+06
D4ADS4|D4ADS4_RAT	4	4	450.67	0.757195	0.929116	16893	Microsomal glutathione S-transferase 3 OS=Rattus norvegicus OX=10116 GN=Mgst3 PE=1 SV=1	7.24437e+06	5.71463e+06	4.79905e+06	3.99985e+06	4.44296e+06	4.61798e+06	6.69123e+06	4.61141e+06	4.66769e+06	3.9652e+06	6.08821e+06	5.89218e+06
A0A0G2JX65|A0A0G2JX65_RAT	1	1	18.74	0.757232	0.929116	94809	Zinc finger protein 420-like OS=Rattus norvegicus OX=10116 GN=LOC108348215 PE=4 SV=1	1.14752e+06	942328	1.17979e+06	1.10763e+06	1.48347e+06	1.33192e+06	754863	1.04584e+06	759634	1.24675e+06	1.93942e+06	1.41056e+06
P22057|PTGDS_RAT	1	1	83.44	0.757286	0.929116	21459	Prostaglandin-H2 D-isomerase OS=Rattus norvegicus OX=10116 GN=Ptgds PE=1 SV=2	518791	427587	811325	664451	471897	734174	448729	643108	547094	620246	882897	624539
D4A845|D4A845_RAT	1	1	24.53	0.757936	0.929116	13801	Replication protein A3 OS=Rattus norvegicus OX=10116 GN=Rpa3 PE=1 SV=1	1.41281e+07	6.95759e+06	5.15848e+06	2.42992e+06	7.13244e+06	4.23773e+06	7.77016e+06	8.23554e+06	7.07602e+06	3.80201e+06	5.72184e+06	6.2743e+06
G3V6X7|G3V6X7_RAT	5	5	385.45	0.758237	0.929116	27513	ProSAAS OS=Rattus norvegicus OX=10116 GN=LOC108348172 PE=1 SV=1	684205	548953	1.0116e+06	1.08103e+06	852922	1.7523e+06	575001	806715	311408	1.11787e+06	1.67143e+06	1.28985e+06
F1LMX1|F1LMX1_RAT	2	2	48.52	0.758342	0.929116	64792	Myc box-dependent-interacting protein 1 OS=Rattus norvegicus OX=10116 GN=Bin1 PE=1 SV=2	180577	152205	236074	213598	314349	163496	239848	206069	117016	163955	323665	164682
D4A133|D4A133_RAT;A0A1W2Q6N0|A0A1W2Q6N0_RAT	8	8	298.45	0.75964	0.929116	68564	ATPase H+-transporting V1 subunit A OS=Rattus norvegicus OX=10116 GN=Atp6v1a PE=1 SV=1	382033	336639	478537	549273	510145	606387	391116	439132	215546	593852	773032	423073
H1UBM5|H1UBM5_RAT;D3ZLA3|D3ZLA3_RAT	9	7	464.96	0.759873	0.929116	62006	Copine 6 protein OS=Rattus norvegicus OX=10116 GN=Cpne6 PE=2 SV=1	1.79417e+06	1.65422e+06	1.59296e+06	1.95164e+06	1.77136e+06	2.06992e+06	1.35912e+06	2.00247e+06	1.7612e+06	2.21402e+06	1.53964e+06	2.50846e+06
B2RZA9|B2RZA9_RAT	1	1	53.12	0.76007	0.929116	18021	Ube2l3 protein OS=Rattus norvegicus OX=10116 GN=Ube2l3 PE=2 SV=1	65285.1	118042	82516.4	68737.6	114658	162801	106000	81276.2	50437.2	89252.4	149403	95596.3
Q5FVC4|Q5FVC4_RAT	2	2	63.05	0.760517	0.929116	42723	DnaJ (Hsp40) homolog, subfamily B, member 12 OS=Rattus norvegicus OX=10116 GN=Dnajb12 PE=1 SV=1	205563	169469	137753	121398	103292	140725	141084	116166	112036	82672.6	249457	158726
G3V804|G3V804_RAT	6	5	364.04	0.760603	0.929116	35714	Sidoreflexin OS=Rattus norvegicus OX=10116 GN=Sfxn3 PE=1 SV=1	1.00673e+06	867066	1.08729e+06	858840	873260	1.02371e+06	1.39634e+06	860899	551855	938362	1.03308e+06	887548
A0A0A0MY22|A0A0A0MY22_RAT	1	1	42.92	0.760727	0.929116	61324	Sialate O-acetylesterase OS=Rattus norvegicus OX=10116 GN=Siae PE=1 SV=1	148480	116442	130922	127110	192920	185532	130738	184269	99845.5	173694	216693	148230
P08050|CXA1_RAT;Q6Q6S2|Q6Q6S2_RAT	5	5	397.5	0.760875	0.929116	43517	Gap junction alpha-1 protein OS=Rattus norvegicus OX=10116 GN=Gja1 PE=1 SV=2	1.23343e+06	1.56728e+06	1.6436e+06	1.05229e+06	847404	1.8424e+06	3.62967e+06	573804	875544	928328	1.09774e+06	1.63761e+06
F1LNH7|F1LNH7_RAT	1	1	19.2	0.761605	0.929116	72127	Sodium/nucleoside cotransporter OS=Rattus norvegicus OX=10116 GN=Slc28a1 PE=3 SV=1	563886	597122	725249	882963	675382	629430	616257	635360	494969	659317	1.06805e+06	527953
[truncated: 505 more rows]
