# Supplementary material for: Role of Brain Derived Extracellular Vesicles in Decoding Sex Differences Associated with Nicotine Self-Administration
Source: Cells. 2020 Aug 11;9(8):1883. doi: 10.3390/cells9081883 (PMC7464419; doi:10.3390/cells9081883)
Supplement: Supplementary file 1 [file cells-09-01883-s001.zip › Supplementary files/ST1B-Females-Saline vs Nic.xlsx]

## Sheet: 20200214_Guru_Nic-Study_FSvsFN
Accession	Peptide count	Unique peptides	Confidence score	Anova (p)	q Value	Power	Mass	Description	20200115_Pendyala_FN1	20200115_Pendyala_FN2	20200115_Pendyala_FN3	20200115_Pendyala_FN4	20200115_Pendyala_FN5	20200115_Pendyala_FN6	20200115_Pendyala_FS1	20200115_Pendyala_FS2	20200115_Pendyala_FS4	20200115_Pendyala_FS5
A0A0G2JYT1|A0A0G2JYT1_RAT	1	1	20.56	0.00226049	0.99639	0.974688	128468	ELKS/Rab6-interacting/CAST family member 1 OS=Rattus norvegicus OX=10116 GN=Erc1 PE=1 SV=1	31341.4	52228.1	41425	44360.9	40740.8	49758.2	11393.9	12055.8	21023.4	30255.4
B2GUZ9|B2GUZ9_RAT	2	1	51.31	0.00311975	0.99639	0.95971	37038	Fam49b protein OS=Rattus norvegicus OX=10116 GN=Fam49b PE=1 SV=1	29424	18272.1	30985.2	35883.4	51727.8	75114.9	2270.71	639.2	1113.47	20582.7
Q05683|DCE2_RAT	1	1	20.07	0.00445117	0.99639	0.936261	66215	Glutamate decarboxylase 2 OS=Rattus norvegicus OX=10116 GN=Gad2 PE=1 SV=1	5525.68	9095.65	10147.5	15393.9	20758.1	19735.7	4315.49	4204.05	4636.42	1740.33
A0A0G2JUC9|A0A0G2JUC9_RAT	1	1	35.61	0.00556195	0.99639	0.917263	534044	HECT and RLD domain-containing E3 ubiquitin protein ligase 2 OS=Rattus norvegicus OX=10116 GN=Herc2 PE=1 SV=1	718507	778534	740951	930161	850409	841461	868655	1.11268e+06	1.14529e+06	1.1155e+06
Q5RKJ7|Q5RKJ7_RAT	1	1	48.02	0.00576786	0.99639	0.913824	23943	Muscle RAS oncogene homolog OS=Rattus norvegicus OX=10116 GN=Mras PE=2 SV=1	79909.2	71048.6	92387.4	71575	91877	99178.2	119082	161628	169702	97945.7
A0A0G2K695|A0A0G2K695_RAT	2	2	35.9	0.00643699	0.99639	0.902845	236010	Myoferlin OS=Rattus norvegicus OX=10116 GN=Myof PE=1 SV=1	31721.7	25852.3	27652.2	24885.5	25073.9	25468.3	17797.3	13776.3	24423.2	18466.9
B5DF14|B5DF14_RAT	1	1	68.71	0.00651526	0.99639	0.901581	62543	Lgi2 protein OS=Rattus norvegicus OX=10116 GN=Lgi2 PE=2 SV=1	43416.5	31084.4	51346.7	39513.8	61182.3	43399.6	15645.4	22446.3	24403	34525.4
G3V9S0|G3V9S0_RAT	3	3	221.57	0.00664858	0.99639	0.899437	34382	NADH-cytochrome b5 reductase OS=Rattus norvegicus OX=10116 GN=Cyb5r1 PE=1 SV=1	438131	484927	370316	498544	463845	393640	615460	615039	545095	506926
A0A0G2JXZ7|A0A0G2JXZ7_RAT;B1WC38|B1WC38_RAT	3	3	99.74	0.0069841	0.99639	0.894096	79612	Xenotropic and polytropic retrovirus receptor 1 OS=Rattus norvegicus OX=10116 GN=Xpr1 PE=1 SV=1	55340	60483.9	72653	78590.6	66364.3	70005.2	86239.9	87594.5	88907.5	79094
Q499P2|Q499P2_RAT	1	1	34.77	0.0070225	0.99639	0.89349	69729	Leukotriene A(4) hydrolase OS=Rattus norvegicus OX=10116 GN=Lta4h PE=1 SV=1	127973	112220	134159	134828	111419	141967	157812	160352	143238	157467
A0A0G2JXF9|A0A0G2JXF9_RAT	1	1	14.26	0.00728705	0.99639	0.88934	80109	Host cell factor 2 OS=Rattus norvegicus OX=10116 GN=Hcfc2 PE=4 SV=1	35221.6	17802	28847.8	13823.6	17073.1	25435.2	3350.56	2132.66	4798.26	18584.9
A0A0G2JSL2|A0A0G2JSL2_RAT	1	1	22.07	0.00732241	0.99639	0.888789	24474	Trafficking protein particle complex subunit OS=Rattus norvegicus OX=10116 GN=Trappc4 PE=1 SV=1	24850.6	30616.4	38465.8	36734.8	32458.7	30787.4	48366.5	61695.7	46209.9	37781.4
M0R919|M0R919_RAT	1	1	34.47	0.00742279	0.99639	0.88723	21030	Prefoldin subunit 3 OS=Rattus norvegicus OX=10116 GN=Vbp1 PE=1 SV=2	34103.8	32915.1	43819.6	38863.6	43614.4	52860.6	57224.8	75243.2	61453.8	50247.9
G3V7Z4|G3V7Z4_RAT	2	2	72.83	0.00836324	0.99639	0.872952	44192	Glia-derived nexin OS=Rattus norvegicus OX=10116 GN=Serpine2 PE=3 SV=1	25461.7	21944.1	28325.3	27802.4	22969.5	24576.7	33434.1	32697.7	33830.9	27002.6
A0A0G2JZH8|A0A0G2JZH8_RAT	1	1	47.2	0.00882123	0.99639	0.866213	54421	Dihydrolipoamide acetyltransferase component of pyruvate dehydrogenase complex OS=Rattus norvegicus OX=10116 GN=Pdhx PE=1 SV=1	34553.8	50324.8	46256.1	76546	47067.8	52731.6	28502	34433.1	29294.6	32952.2
A4F267|TM40L_RAT	3	3	131.36	0.0102927	0.99639	0.845464	34198	Mitochondrial import receptor subunit TOM40B OS=Rattus norvegicus OX=10116 GN=Tomm40l PE=1 SV=1	145829	174168	148148	162513	159980	182637	203719	186745	193610	179883
Q63377|AT1B3_RAT	11	11	972.41	0.0107055	0.99639	0.83988	32151	Sodium/potassium-transporting ATPase subunit beta-3 OS=Rattus norvegicus OX=10116 GN=Atp1b3 PE=2 SV=1	7.3373e+06	6.52858e+06	5.79013e+06	7.97419e+06	6.77698e+06	6.30185e+06	8.49587e+06	8.12695e+06	8.10125e+06	8.05385e+06
Q68FQ2|JAM3_RAT	3	3	169.52	0.0111408	0.99639	0.834098	35388	Junctional adhesion molecule C OS=Rattus norvegicus OX=10116 GN=Jam3 PE=1 SV=1	314057	443284	397906	372673	430294	449434	585084	583175	480409	466480
A0A0G2JT45|A0A0G2JT45_RAT	1	1	30.24	0.0148337	0.99639	0.789043	35523	Calcium-binding protein 39-like OS=Rattus norvegicus OX=10116 GN=Cab39l PE=1 SV=1	11988.7	8354.44	20877.8	23983.5	18257.1	22762.3	7008.16	4634.64	11896.6	7629.04
Q63307|Q63307_RAT	1	1	16.2	0.0154878	0.99639	0.781732	16655	ORF5 protein OS=Rattus norvegicus OX=10116 GN=ORF5 PE=4 SV=1	280127	253401	238373	331144	241706	262112	247721	156444	210895	179303
Q5XHZ0|TRAP1_RAT	2	1	132.91	0.0160292	0.99639	0.775815	80639	Heat shock protein 75 kDa, mitochondrial OS=Rattus norvegicus OX=10116 GN=Trap1 PE=1 SV=1	206939	202537	244744	201326	201115	240098	181924	190380	188732	150393
Q6IE67|Q6IE67_RAT	3	3	220.15	0.0163223	0.99639	0.772661	28621	Proteasome subunit alpha type OS=Rattus norvegicus OX=10116 GN=psma3l PE=2 SV=1	240835	309427	288707	252827	232532	239998	316013	394476	285467	332871
D3ZPP7|D3ZPP7_RAT	1	1	65.25	0.0168507	0.99639	0.767062	41799	Leucine-rich repeats and transmembrane domains 2 OS=Rattus norvegicus OX=10116 GN=Lrtm2 PE=4 SV=1	22647.3	26737	35119.8	32455.3	33957	28863.9	38634.4	35306.9	48628.1	39035.1
A0A0G2K0X4|A0A0G2K0X4_RAT;M0R5T4|M0R5T4_RAT;Q5U1Y2|Q5U1Y2_RAT	3	3	99.81	0.0179573	0.99639	0.755678	24636	Ras-related C3 botulinum toxin substrate 1 OS=Rattus norvegicus OX=10116 GN=Rac1 PE=1 SV=1	838227	981648	958669	805790	831421	1.06552e+06	726378	734464	826485	740938
P31016|DLG4_RAT;A0A0G2K7F5|A0A0G2K7F5_RAT;P97630|P97630_RAT	8	8	315.34	0.0180506	0.99639	0.754738	80758	Disks large homolog 4 OS=Rattus norvegicus OX=10116 GN=Dlg4 PE=1 SV=1	178821	255952	230504	203767	213685	208238	309931	274913	294054	224208
M0R6E0|M0R6E0_RAT;Q5XFX3|Q5XFX3_RAT;O70128|O70128_RAT;A0A0G2K3M6|A0A0G2K3M6_RAT	11	11	646.53	0.0192309	0.99639	0.743115	91990	Phospholipid-transporting ATPase OS=Rattus norvegicus OX=10116 GN=Atp9a PE=1 SV=2	890928	808311	793774	942258	718806	792981	1.1152e+06	1.03024e+06	981724	861820
A0A0G2K0W9|A0A0G2K0W9_RAT;P48004|PSA7_RAT;A0JPK2|A0JPK2_RAT;F1M6I7|F1M6I7_RAT	5	5	248.05	0.0199035	0.99639	0.736698	28010	Proteasome subunit alpha type OS=Rattus norvegicus OX=10116 GN=Psma7 PE=1 SV=1	378523	334168	449541	342616	345770	371669	464854	515545	411916	417353
A0A0G2K417|A0A0G2K417_RAT	1	1	15.43	0.0214894	0.99639	0.722125	265395	Centrosomal protein of 295 kDa OS=Rattus norvegicus OX=10116 GN=Cep295 PE=4 SV=1	23359.2	28246.8	18354.9	15496.1	21644.3	32404.9	36451	42355.1	40497.5	26341.1
Q6TUH5|Q6TUH5_RAT	2	1	140.61	0.0220727	0.99639	0.716951	58898	LRRGT00069 OS=Rattus norvegicus OX=10116 GN=Tram1 PE=1 SV=1	94026.8	123806	128306	145978	146766	144414	155586	179956	253256	159972
B0BN23|B0BN23_RAT	1	1	15.44	0.0222694	0.99639	0.715228	33649	Tetraspanin OS=Rattus norvegicus OX=10116 GN=Tspan15 PE=2 SV=1	51774.2	43197.2	60687.9	65258.7	65817.5	56649.5	86678.5	75961.8	81541.4	60854.7
D3ZFJ6|D3ZFJ6_RAT	1	1	18.29	0.0246507	0.99639	0.695175	60610	Lactamase, beta OS=Rattus norvegicus OX=10116 GN=Lactb PE=1 SV=1	37556.4	41486.9	30238.4	61921.8	33015.1	27154.2	82863.6	65285.7	67108.9	41680
B0BNF6|B0BNF6_RAT	2	2	133.35	0.0253105	0.99639	0.689868	31781	Membrane associated ring-CH-type finger 5 OS=Rattus norvegicus OX=10116 GN=March5 PE=1 SV=1	108701	133066	113461	167468	130887	142707	163092	207267	157401	159224
D4AE00|D4AE00_RAT	1	1	43.36	0.0255536	0.99639	0.687939	119695	AP-3 complex subunit beta OS=Rattus norvegicus OX=10116 GN=Ap3b2 PE=1 SV=1	77080.2	59098.6	77443	67466.9	62442.1	84422.9	55696.2	57450.3	60267.6	58877.8
A0A0G2JW75|A0A0G2JW75_RAT	1	1	16.66	0.0256276	0.99639	0.687354	33056	Exostosin-like glycosyltransferase 2 OS=Rattus norvegicus OX=10116 GN=Extl2 PE=4 SV=1	53291.3	56526.1	83434.7	72006	42833.5	58852.3	89072	82547.4	73232.2	95965.2
D3ZYY0|D3ZYY0_RAT	1	1	43.73	0.0264609	0.99639	0.680857	32038	Short chain dehydrogenase/reductase family 39U, member 1 OS=Rattus norvegicus OX=10116 GN=Sdr39u1 PE=1 SV=1	43627.4	42989.6	33033.2	94536.8	58342.6	68184.9	34890.9	27829.4	22526.3	37073.6
Q5GFD9|IMPCT_RAT	2	2	118.29	0.0265819	0.99639	0.679926	36314	Protein IMPACT OS=Rattus norvegicus OX=10116 GN=Impact PE=1 SV=1	155280	140217	198362	195800	187347	203032	236429	279130	272961	183322
O35458|VIAAT_RAT	9	9	817.37	0.0266566	0.99639	0.679353	58339	Vesicular inhibitory amino acid transporter OS=Rattus norvegicus OX=10116 GN=Slc32a1 PE=1 SV=1	3.75895e+06	4.48581e+06	4.08742e+06	4.02073e+06	4.68625e+06	4.40995e+06	4.60261e+06	5.2057e+06	4.64998e+06	4.79073e+06
B1WBY5|B1WBY5_RAT	3	3	107.26	0.0279211	0.99639	0.669834	63508	DnaJ (Hsp40) homolog, subfamily C, member 11 OS=Rattus norvegicus OX=10116 GN=Dnajc11 PE=1 SV=1	104487	119744	111602	162445	165885	138662	228269	219398	161067	150419
M0R5U4|M0R5U4_RAT	2	2	73.3	0.0280085	0.99639	0.669189	153130	Adenylate cyclase 9 OS=Rattus norvegicus OX=10116 GN=Adcy9 PE=1 SV=2	483073	700576	493062	572834	582878	464220	807530	691479	601208	701071
Q99NU2|Q99NU2_RAT	3	3	144.04	0.0284608	0.99639	0.665872	37819	Cannabinoid receptor 1 (Fragment) OS=Rattus norvegicus OX=10116 GN=Cnr1 PE=3 SV=1	272119	257286	276855	342914	258907	252773	212620	205241	196896	275290
Q3KRE0|ATAD3_RAT	1	1	38.67	0.0285922	0.99639	0.664916	66889	ATPase family AAA domain-containing protein 3 OS=Rattus norvegicus OX=10116 GN=Atad3 PE=1 SV=1	7677.49	11462.8	2895	13582.4	7324.54	5935.89	3747.24	1700.71	2537.05	4966.93
F1LML6|F1LML6_RAT	1	1	22.57	0.0289097	0.99639	0.66262	49825	Divergent protein kinase domain 1A OS=Rattus norvegicus OX=10116 GN=Dipk1a PE=1 SV=2	26226.2	34582.8	38870.2	49257.4	34221.4	44037.6	18379	19654.3	26181.6	35358.1
A0A0G2K7X0|A0A0G2K7X0_RAT	1	1	22.86	0.029367	0.99639	0.659348	26471	Acidic leucine-rich nuclear phosphoprotein 32 family member A OS=Rattus norvegicus OX=10116 GN=Anp32a PE=1 SV=1	31437.8	13175.5	26319.5	38902.6	49206.6	42865.9	10201.7	14110.2	19792	18592.8
A0A0G2K890|A0A0G2K890_RAT;A0A096MK30|A0A096MK30_RAT	7	4	209.71	0.0303177	0.99639	0.652671	69359	Ezrin OS=Rattus norvegicus OX=10116 GN=Ezr PE=1 SV=1	180994	134847	294633	323865	329004	353803	111393	143373	157766	174323
G3V7Q6|G3V7Q6_RAT;P28075|PSB5_RAT	3	3	166.2	0.0322048	0.99639	0.639896	28712	Proteasome subunit beta OS=Rattus norvegicus OX=10116 GN=Psmb5 PE=1 SV=1	92732.4	51612.2	102804	96447.4	84556.4	98226.5	90621.8	164669	144331	139530
G3V8S5|G3V8S5_RAT	1	1	20.8	0.0330207	0.99639	0.634559	203216	Breast cancer type 1 susceptibility protein homolog OS=Rattus norvegicus OX=10116 GN=Brca1 PE=4 SV=1	18437.3	17376.3	13933.5	13840.5	8128.18	20332.7	9264.62	9971.43	8407.69	10340.5
O54701|NCKX2_RAT;A0A0G2K8E1|A0A0G2K8E1_RAT	2	2	94.41	0.0339393	0.99639	0.628678	75065	Sodium/potassium/calcium exchanger 2 OS=Rattus norvegicus OX=10116 GN=Slc24a2 PE=1 SV=1	946470	780128	1.00993e+06	998883	819513	900200	833683	694976	749018	812313
G3V8L7|G3V8L7_RAT;A0A0G2K4L8|A0A0G2K4L8_RAT	2	2	130.87	0.0346237	0.99639	0.62438	128310	Integrin alpha M OS=Rattus norvegicus OX=10116 GN=Itgam PE=1 SV=1	68084	97612.4	81397.5	101160	82280.3	63084.4	123787	149679	92540.9	95840.2
Q6MFX9|Q6MFX9_RAT	4	4	435.51	0.034669	0.99639	0.624098	28153	Myelin-oligodendrocyte glycoprotein OS=Rattus norvegicus OX=10116 GN=Mog PE=1 SV=1	5.55093e+06	5.02625e+06	5.40847e+06	3.80395e+06	5.26615e+06	4.32687e+06	6.59522e+06	7.40708e+06	5.32354e+06	5.66439e+06
A0A0G2K1Q9|A0A0G2K1Q9_RAT;A0A0G2K161|A0A0G2K161_RAT	9	6	310.24	0.0355879	0.99639	0.618444	103085	Erythrocyte membrane protein band 4.1-like 3 OS=Rattus norvegicus OX=10116 GN=Epb41l3 PE=1 SV=1	505527	521511	508563	505877	653157	648218	651602	717572	877129	586645
P54921|SNAA_RAT	7	5	511.86	0.0357444	0.99639	0.617493	33627	Alpha-soluble NSF attachment protein OS=Rattus norvegicus OX=10116 GN=Napa PE=1 SV=2	1.0947e+06	1.1747e+06	1.13982e+06	1.25977e+06	1.11674e+06	1.40575e+06	1.36741e+06	1.35234e+06	1.3991e+06	1.29501e+06
F1MA36|F1MA36_RAT	1	1	57.51	0.035982	0.99639	0.616057	272103	Spectrin beta chain OS=Rattus norvegicus OX=10116 GN=Sptbn2 PE=1 SV=2	31241.4	44000	45497.6	34824.6	27645.6	18720.2	58269.6	69711.5	43904	42217.4
A0A0G2K0K8|A0A0G2K0K8_RAT	1	1	13.92	0.0360915	0.99639	0.615397	162389	Ral GTPase-activating protein subunit beta OS=Rattus norvegicus OX=10116 GN=Ralgapb PE=1 SV=1	39839.2	36326	40698.5	43571.6	34289.2	38673	71450.9	48333.5	60084.6	36850.3
D3ZBT7|D3ZBT7_RAT	1	1	30.71	0.0369801	0.99639	0.610107	37934	Family with sequence similarity 8, member A1 OS=Rattus norvegicus OX=10116 GN=Fam8a1 PE=4 SV=2	48151.9	48756.9	58287.9	134105	71980.5	86817.1	134180	116143	168924	87751.1
Q9JKM5|S1PR5_RAT	1	1	35.01	0.038357	0.99639	0.602119	43254	Sphingosine 1-phosphate receptor 5 OS=Rattus norvegicus OX=10116 GN=S1pr5 PE=1 SV=1	64432.5	56208	52213.3	35756.6	59354.1	62632.6	84437	78352.2	66334.2	65103.6
B0K010|B0K010_RAT	1	1	38.03	0.0391948	0.99639	0.597379	14368	Thioredoxin domain-containing 17 OS=Rattus norvegicus OX=10116 GN=Txndc17 PE=1 SV=1	49741.6	66019.9	73017.1	59626.2	55474.6	89048.9	70993.1	99836.9	114876	80234.1
F1LPB9|F1LPB9_RAT	2	2	73.97	0.0396266	0.99639	0.59497	76611	Rabphilin-3A OS=Rattus norvegicus OX=10116 GN=Rph3a PE=1 SV=1	118399	139979	148064	131793	167587	150858	158239	175160	202665	155213
B0BN20|B0BN20_RAT	2	2	96.28	0.0412312	0.99639	0.586213	28144	Tetraspanin OS=Rattus norvegicus OX=10116 GN=Tspan6 PE=1 SV=1	166469	166733	167697	181729	151535	180294	211224	245945	189161	167544
P15205|MAP1B_RAT	7	6	222.22	0.0414106	0.99639	0.585252	270675	Microtubule-associated protein 1B OS=Rattus norvegicus OX=10116 GN=Map1b PE=1 SV=3	493676	580626	551298	374675	465280	473919	615277	689460	589028	529204
Q6UE39|GLT13_RAT	1	1	25.57	0.0418372	0.99639	0.582983	64819	Polypeptide N-acetylgalactosaminyltransferase 13 OS=Rattus norvegicus OX=10116 GN=Galnt13 PE=2 SV=1	96659.7	140311	115738	115143	106395	134424	177058	122393	144810	147874
D4ACF3|D4ACF3_RAT	1	1	14.43	0.0423452	0.99639	0.580307	33551	Hypothetical LOC310764 (Predicted), isoform CRA_b OS=Rattus norvegicus OX=10116 GN=Inka2 PE=4 SV=1	18154.2	37775.5	28359.6	24287.5	6066.45	11487.2	6943.76	3729.07	260.812	11293.9
D4A4U3|D4A4U3_RAT	1	1	26.64	0.0426449	0.99639	0.578742	18656	Magnesium-dependent phosphatase 1 OS=Rattus norvegicus OX=10116 GN=Mdp1 PE=1 SV=1	11404.1	9233.44	11507.7	12717.3	19995.2	32604.7	6221.52	6932.36	7017.92	11963.8
P08523|OMP_RAT	1	1	22.8	0.042777	0.99639	0.578055	18841	Olfactory marker protein OS=Rattus norvegicus OX=10116 GN=Omp PE=1 SV=2	5188	9858.91	8493.72	8704.85	10379.1	8800.87	6257.62	47970.4	17011.6	51402.1
Q9EPF2|MUC18_RAT	1	1	41	0.0430191	0.99639	0.576801	72252	Cell surface glycoprotein MUC18 OS=Rattus norvegicus OX=10116 GN=Mcam PE=1 SV=2	65227.4	80276.6	91918.1	55899.6	72385.8	72222.4	84368.4	135722	108620	77740.4
A0A0G2K3B2|A0A0G2K3B2_RAT	1	1	89.93	0.0439132	0.99639	0.572224	22400	Selenoprotein T OS=Rattus norvegicus OX=10116 GN=Selenot PE=1 SV=1	611432	618934	617414	783858	524851	707369	772817	758721	825035	704359
D4AB23|D4AB23_RAT	1	1	22.84	0.0448277	0.99639	0.567629	92937	Nucleolar complex protein 3 homolog OS=Rattus norvegicus OX=10116 GN=Noc3l PE=1 SV=1	91314.4	81428.1	106899	80822.8	68643.4	107643	77043.2	69141.3	65264.7	71725
D4A017|D4A017_RAT	3	3	151.12	0.0453054	0.99639	0.565261	62140	Transmembrane protein 87A OS=Rattus norvegicus OX=10116 GN=Tmem87a PE=1 SV=3	81600.6	76866.6	90233.2	102496	98749.6	100669	107628	120225	118001	93386.2
F1LWG4|F1LWG4_RAT	1	1	44.3	0.0457036	0.99639	0.563306	37815	NADH dehydrogenase (Ubiquinone) 1 alpha subcomplex, assembly factor 1 (Predicted), isoform CRA_a OS=Rattus norvegicus OX=10116 GN=Ndufaf1 PE=1 SV=2	78268.3	120478	95466.8	75422.6	70509.1	65075.8	130362	137478	114012	86158.1
P04166|CYB5B_RAT	1	1	86.74	0.0467478	0.99639	0.558249	16312	Cytochrome b5 type B OS=Rattus norvegicus OX=10116 GN=Cyb5b PE=1 SV=2	486639	827837	433833	896454	626601	759737	1.11543e+06	1.12004e+06	812948	830698
A0A0G2JTB6|A0A0G2JTB6_RAT	2	2	36.88	0.0468912	0.99639	0.557562	65089	Chloride intracellular channel protein OS=Rattus norvegicus OX=10116 GN=Clic6 PE=1 SV=1	49801.7	45315.8	40764.4	53575.1	64334.5	43248.1	7179.12	20129.8	36119.2	46039.1
A0A0G2K785|A0A0G2K785_RAT	1	1	39.84	0.0469475	0.99639	0.557293	62048	Glycerol kinase OS=Rattus norvegicus OX=10116 GN=Gk PE=1 SV=1	261556	365226	279928	336493	256549	311163	437627	448139	321020	329663
G3V9B3|G3V9B3_RAT;Q6LBV1|Q6LBV1_RAT	6	6	232.1	0.0473241	0.99639	0.555502	65163	Myelin-associated glycoprotein OS=Rattus norvegicus OX=10116 GN=Mag PE=1 SV=1	552058	444475	629442	483701	630230	578902	687590	690090	702326	579567
Q5U2X8|Q5U2X8_RAT	2	2	33.34	0.047524	0.99639	0.554557	50753	Acyl-CoA thioesterase 9 OS=Rattus norvegicus OX=10116 GN=Acot9 PE=1 SV=1	31612.4	29283.4	35760.7	65696.8	45920	54107.1	35951.4	25541.1	25464	25226.5
A0A0G2KA61|A0A0G2KA61_RAT;A0A096MJD3|A0A096MJD3_RAT;N0E631|N0E631_RAT	2	2	163.86	0.0495036	0.99639	0.545384	17751	Casein kinase II subunit beta OS=Rattus norvegicus OX=10116 GN=Csnk2b PE=1 SV=1	191826	216590	202117	244087	206308	267647	275371	274366	274551	225937
A0A0G2JSS8|A0A0G2JSS8_RAT	7	7	510.27	0.0506703	0.99639	0.540137	22535	Peroxiredoxin OS=Rattus norvegicus OX=10116 GN=Prdx5 PE=1 SV=1	1.72614e+06	1.49078e+06	1.76231e+06	2.01795e+06	1.93825e+06	2.09241e+06	1.63446e+06	1.55883e+06	1.59781e+06	1.50108e+06
P19969|GBRA5_RAT	2	1	89.69	0.0515836	0.99639	0.536107	52589	Gamma-aminobutyric acid receptor subunit alpha-5 OS=Rattus norvegicus OX=10116 GN=Gabra5 PE=2 SV=1	67450.3	90201.3	47659.5	60443.1	58016.8	55847.3	95799.2	94926.5	73570.9	70762.2
A0A0G2JU89|A0A0G2JU89_RAT	2	1	40.72	0.0521186	0.99639	0.533778	580468	E3 ubiquitin-protein ligase UBR4 OS=Rattus norvegicus OX=10116 GN=Ubr4 PE=1 SV=1	380930	555303	328741	325226	321967	269267	529577	649705	484031	380821
Q4KM77|EI24_RAT	1	1	15.57	0.0525423	0.99639	0.531949	39153	Etoposide-induced protein 2.4 homolog OS=Rattus norvegicus OX=10116 GN=Ei24 PE=1 SV=1	18905.5	32866.3	33185.8	29052.6	19118.7	30976.4	41478.3	29694.4	52986	35008
G3V9Y1|G3V9Y1_RAT;Q63862|MYH11_RAT;F1LNF0|F1LNF0_RAT;Q9R0H1|Q9R0H1_RAT	9	6	594.45	0.054036	0.99639	0.525611	229826	Myosin, heavy polypeptide 10, non-muscle, isoform CRA_b OS=Rattus norvegicus OX=10116 GN=Myh10 PE=1 SV=1	363845	302182	297944	312763	297494	373921	391459	466282	309661	651464
D3ZNK1|D3ZNK1_RAT	3	3	89.6	0.0543065	0.99639	0.524481	34992	Metaxin OS=Rattus norvegicus OX=10116 GN=Mtx3 PE=1 SV=2	76296.9	110269	67171.6	84841	94567.9	80240.7	145087	113525	111721	84632.2
G3V741|G3V741_RAT;P16036|MPCP_RAT;Q6IRH6|Q6IRH6_RAT	9	9	550.52	0.0545188	0.99639	0.523598	39962	Phosphate carrier protein, mitochondrial OS=Rattus norvegicus OX=10116 GN=Slc25a3 PE=1 SV=1	8.78691e+06	1.32691e+07	8.98491e+06	9.24824e+06	9.90163e+06	9.88822e+06	1.7116e+07	1.34254e+07	1.15691e+07	1.03068e+07
P10888|COX41_RAT	5	5	256.19	0.0550064	0.99639	0.521582	19559	Cytochrome c oxidase subunit 4 isoform 1, mitochondrial OS=Rattus norvegicus OX=10116 GN=Cox4i1 PE=1 SV=1	6.63874e+06	1.31268e+07	7.23736e+06	8.92298e+06	8.78431e+06	9.66227e+06	1.65297e+07	1.37802e+07	1.05475e+07	1.00571e+07
B2RYS2|B2RYS2_RAT	5	5	267.75	0.055157	0.99639	0.520962	13550	Cytochrome b-c1 complex subunit 7 OS=Rattus norvegicus OX=10116 GN=Uqcrb PE=1 SV=1	965685	2.16047e+06	1.22197e+06	1.53619e+06	1.96817e+06	2.26241e+06	2.48117e+06	2.80949e+06	2.19947e+06	2.20682e+06
P32232|CBS_RAT	1	1	21.97	0.056785	0.99639	0.514371	62157	Cystathionine beta-synthase OS=Rattus norvegicus OX=10116 GN=Cbs PE=1 SV=3	47665.5	63907.8	44570	37240	43277.5	57021.9	37662.6	43060.7	33125.4	38079.7
Q6AYK6|CYBP_RAT	1	1	42.44	0.0573542	0.99639	0.512109	26639	Calcyclin-binding protein OS=Rattus norvegicus OX=10116 GN=Cacybp PE=1 SV=1	251061	188478	259493	246164	228612	266498	221781	192378	217557	169927
Q9R0I8|PI42A_RAT	2	2	62.98	0.0574922	0.99639	0.511564	46409	Phosphatidylinositol 5-phosphate 4-kinase type-2 alpha OS=Rattus norvegicus OX=10116 GN=Pip4k2a PE=1 SV=1	66710.6	109248	103460	124101	161766	183047	62971	51348.5	85714.6	101710
G3V6P7|G3V6P7_RAT;Q62812|MYH9_RAT;A0A0G2K6S9|A0A0G2K6S9_RAT	9	6	507.1	0.0575299	0.99639	0.511415	227527	Myosin, heavy polypeptide 9, non-muscle OS=Rattus norvegicus OX=10116 GN=Myh9 PE=1 SV=1	43445	37213.6	45436	41895.5	55884.2	68085.1	54115.1	253835	59731.6	90575.5
B2RYW3|B2RYW3_RAT	2	2	104.81	0.057644	0.99639	0.510966	22163	NADH dehydrogenase (Ubiquinone) 1 beta subcomplex, 9 OS=Rattus norvegicus OX=10116 GN=Ndufb9 PE=1 SV=1	1.31544e+06	1.96532e+06	1.14227e+06	1.33626e+06	1.30305e+06	1.45302e+06	2.50118e+06	2.57025e+06	1.71725e+06	1.35514e+06
Q6P9V7|Q6P9V7_RAT	1	1	25.78	0.0597769	0.99639	0.50272	28788	Proteasome (Prosome, macropain) activator subunit 1 OS=Rattus norvegicus OX=10116 GN=Psme1 PE=1 SV=1	23843.7	18469.3	21985.2	20265.5	23882.1	46403.7	28436.2	40074.5	38695.1	39499.5
Q9JJ19|NHRF1_RAT	2	2	215.18	0.0603721	0.99639	0.50047	39149	Na(+)/H(+) exchange regulatory cofactor NHE-RF1 OS=Rattus norvegicus OX=10116 GN=Slc9a3r1 PE=1 SV=3	199467	133171	233659	219663	203273	285325	126560	150370	179724	157395
G3V8P3|G3V8P3_RAT	2	2	75.42	0.0607591	0.99639	0.499019	321827	Cadherin EGF LAG seven-pass G-type receptor 2 OS=Rattus norvegicus OX=10116 GN=Celsr2 PE=1 SV=1	34461	43693.7	33679.5	52974.1	37310.8	38505.5	45643.1	49381	50245.3	46989.6
Q66HI4|Q66HI4_RAT	3	3	122.37	0.0625394	0.99639	0.492458	33766	Tissue factor OS=Rattus norvegicus OX=10116 GN=F3 PE=2 SV=1	73064.2	41466.5	44916.9	54012.9	66965.6	44355.2	60125.4	70769.7	84672.4	68245.1
D3ZG78|D3ZG78_RAT	1	1	42.56	0.0630875	0.99639	0.490475	336896	Zinc finger ZZ-type and EF-hand domain-containing 1 OS=Rattus norvegicus OX=10116 GN=Zzef1 PE=1 SV=2	48419.3	79358.4	65225.1	65128.1	71493.8	65815.9	71247.3	75949.5	122494	82141.9
P29975|AQP1_RAT;A0A0G2K3E0|A0A0G2K3E0_RAT	3	3	213.81	0.0633956	0.99639	0.489368	29066	Aquaporin-1 OS=Rattus norvegicus OX=10116 GN=Aqp1 PE=1 SV=4	100709	163358	363503	363930	321751	272082	107089	176414	111273	140577
D3ZFQ8|D3ZFQ8_RAT	5	5	431.75	0.063473	0.99639	0.489091	35640	Cytochrome c-1 OS=Rattus norvegicus OX=10116 GN=Cyc1 PE=1 SV=3	2.57921e+06	3.05999e+06	2.19994e+06	2.49072e+06	2.42848e+06	2.38383e+06	3.74185e+06	3.33719e+06	2.93607e+06	2.41655e+06
G3V8T7|G3V8T7_RAT	1	1	34.9	0.0648175	0.99639	0.484328	62372	RCG51933, isoform CRA_a OS=Rattus norvegicus OX=10116 GN=Tdrkh PE=1 SV=1	16472.4	13835.8	16540.5	13952.2	24623.1	19300.8	10412.8	7772.84	11555.9	18949
B5DEL8|B5DEL8_RAT;A0A0G2JZJ9|A0A0G2JZJ9_RAT	2	2	178.88	0.0668927	0.99639	0.477166	12920	NADH dehydrogenase (Ubiquinone) Fe-S protein 5 OS=Rattus norvegicus OX=10116 GN=Ndufs5 PE=1 SV=1	1.32926e+06	2.6121e+06	1.29815e+06	1.50213e+06	1.41316e+06	1.45144e+06	3.14724e+06	2.38688e+06	1.90254e+06	1.71607e+06
D3ZN41|D3ZN41_RAT	1	1	14.12	0.0670889	0.99639	0.476501	166109	Phospholipid-transporting ATPase OS=Rattus norvegicus OX=10116 GN=Atp10d PE=3 SV=2	29191.4	28744.1	33557.5	33137.4	21014.8	24485	30411	19543.6	16477.7	19246.5
A0A0G2K0J9|A0A0G2K0J9_RAT	7	3	449.33	0.0685589	0.99639	0.471577	52563	Gamma-aminobutyric acid receptor subunit beta-3 OS=Rattus norvegicus OX=10116 GN=Gabrb3 PE=1 SV=1	1.07973e+06	1.27881e+06	1.15059e+06	1.29301e+06	1.14924e+06	957390	1.7101e+06	1.3551e+06	1.31133e+06	1.16365e+06
D4A3N4|D4A3N4_RAT	1	1	47.22	0.0693183	0.99639	0.469075	109731	Adenylate cyclase type 1 OS=Rattus norvegicus OX=10116 GN=Adcy1 PE=1 SV=2	116642	102002	120995	99858.6	87983.8	60738.2	166187	167545	95188	127327
Q4V8B7|HSDL1_RAT	3	3	262.61	0.0693542	0.99639	0.468957	37226	Inactive hydroxysteroid dehydrogenase-like protein 1 OS=Rattus norvegicus OX=10116 GN=Hsdl1 PE=2 SV=1	341355	311097	258093	410789	436039	466036	474279	479338	483210	424369
F1LM47|F1LM47_RAT	4	4	149.08	0.0712001	0.99639	0.462994	50616	Succinate--CoA ligase [ADP-forming] subunit beta, mitochondrial OS=Rattus norvegicus OX=10116 GN=Sucla2 PE=1 SV=1	294405	403462	341435	526550	330979	464369	343661	261294	340045	231300
B2RZ31|B2RZ31_RAT	1	1	26.47	0.0726757	0.99639	0.458339	28707	NAD-dependent protein deacetylase OS=Rattus norvegicus OX=10116 GN=Sirt3 PE=2 SV=1	5021.39	6622.74	9921.07	22448.7	15763	26323	1293.08	9820.63	9286.44	2308.88
D3ZUE3|D3ZUE3_RAT	1	1	14.86	0.0727681	0.99639	0.458051	31300	UBX domain containing 6 (Predicted), isoform CRA_a OS=Rattus norvegicus OX=10116 GN=Ubxn8 PE=4 SV=1	1.23083e+06	1.6281e+06	992082	728279	882093	762128	1.65356e+06	1.52429e+06	1.42113e+06	1.11824e+06
A0A0G2K3D9|A0A0G2K3D9_RAT	1	1	34.45	0.0742571	0.99639	0.453458	73030	Transmembrane protein 132B (Fragment) OS=Rattus norvegicus OX=10116 GN=Tmem132b PE=4 SV=1	6809.45	6792.56	6041.42	11506	5998.86	13406.5	17636.7	10681.5	35009.7	7979.92
Q10743|ADA10_RAT	3	3	181.99	0.0745577	0.99639	0.452542	86085	Disintegrin and metalloproteinase domain-containing protein 10 OS=Rattus norvegicus OX=10116 GN=Adam10 PE=1 SV=2	203897	208758	189292	268281	215060	212948	224056	272776	298736	228508
Q91V33|KHDR1_RAT	1	1	17.74	0.074712	0.99639	0.452073	48456	KH domain-containing, RNA-binding, signal transduction-associated protein 1 OS=Rattus norvegicus OX=10116 GN=Khdrbs1 PE=1 SV=1	189664	279588	175526	122666	125215	120106	321694	322933	155339	247257
A0A0G2JW27|A0A0G2JW27_RAT;A0A1W2Q638|A0A1W2Q638_RAT;A0A1W2Q6L6|A0A1W2Q6L6_RAT	5	5	189.46	0.0750859	0.99639	0.450942	132713	Neuronal cell adhesion molecule OS=Rattus norvegicus OX=10116 GN=Nrcam PE=1 SV=1	1.37937e+06	1.04148e+06	1.20418e+06	1.53667e+06	1.32109e+06	1.01656e+06	1.69064e+06	1.52559e+06	1.62807e+06	1.24739e+06
Q68FY4|Q68FY4_RAT	1	1	70.31	0.0759869	0.99639	0.44824	55080	Group specific component OS=Rattus norvegicus OX=10116 GN=Gc PE=1 SV=1	74063.7	68578.9	86056	72077.7	146226	250934	35777.1	49215.7	56285.8	91360.8
A0A0G2K0Q7|A0A0G2K0Q7_RAT;A0A0G2JYS4|A0A0G2JYS4_RAT	2	2	50.52	0.0766041	0.99639	0.446408	216492	Myosin light chain kinase OS=Rattus norvegicus OX=10116 GN=Mylk PE=1 SV=1	45917.5	31155.9	49169.4	61096.7	40806.5	62487.7	29321.7	34105.4	37802.4	40385
F1LZ45|F1LZ45_RAT	1	1	13.96	0.0787829	0.99639	0.440063	57897	Hypothetical protein LOC691254 OS=Rattus norvegicus OX=10116 GN=LOC691254 PE=4 SV=3	136923	196228	150083	197642	136685	217998	131100	133274	116936	158008
Q4KM24|Q4KM24_RAT	2	2	96.99	0.0789126	0.99639	0.439691	29138	Peroxisomal biogenesis factor 11 beta OS=Rattus norvegicus OX=10116 GN=Pex11b PE=1 SV=1	63227.9	77666.2	78264.2	103917	85541.5	113614	61728.2	51493.4	58750	89618.1
E9PTT0|ZDH17_RAT	1	1	40.7	0.0803152	0.99639	0.43571	72413	Palmitoyltransferase ZDHHC17 OS=Rattus norvegicus OX=10116 GN=Zdhhc17 PE=1 SV=1	62748.1	73426.7	51769.4	68688.3	68554.4	81815.1	48655.6	47717.4	63533.6	62117.4
P15650|ACADL_RAT	1	1	64.16	0.0803394	0.99639	0.435642	48242	Long-chain specific acyl-CoA dehydrogenase, mitochondrial OS=Rattus norvegicus OX=10116 GN=Acadl PE=1 SV=1	196049	251727	195922	174398	212408	232337	266103	267715	253965	205501
G3V6T1|G3V6T1_RAT	1	1	23.57	0.0823378	0.99639	0.430097	139925	Coatomer subunit alpha OS=Rattus norvegicus OX=10116 GN=Copa PE=1 SV=1	19108.4	25302.4	28838	17950.9	22290	27470.4	25712.6	31039.8	27136.5	30553.4
A0A0G2K777|A0A0G2K777_RAT	1	1	32.83	0.0823959	0.99639	0.429938	87377	Ras homolog family member T1 OS=Rattus norvegicus OX=10116 GN=Rhot1 PE=1 SV=1	179213	132573	158109	151338	138703	163433	224044	190982	155997	163045
D4A249|D4A249_RAT	8	7	557.09	0.0834834	0.99639	0.426982	31398	Metallo-beta-lactamase domain-containing 2 OS=Rattus norvegicus OX=10116 GN=Mblac2 PE=1 SV=1	480110	588362	474936	644671	525376	568761	565007	740141	636844	600895
Q5PQV5|TPBG_RAT	2	2	118.65	0.0835289	0.99639	0.42686	46992	Trophoblast glycoprotein OS=Rattus norvegicus OX=10116 GN=Tpbg PE=1 SV=1	149975	211975	183611	276109	224581	218481	247150	230561	345983	254442
O35077|GPDA_RAT	2	2	43.43	0.0839629	0.99639	0.425692	38112	Glycerol-3-phosphate dehydrogenase [NAD(+)], cytoplasmic OS=Rattus norvegicus OX=10116 GN=Gpd1 PE=1 SV=4	149010	102036	168054	177669	233340	254293	93360.1	103896	174867	108836
D4A0T0|D4A0T0_RAT	8	8	622.24	0.0845627	0.99639	0.42409	21131	NADH:ubiquinone oxidoreductase subunit B10 OS=Rattus norvegicus OX=10116 GN=Ndufb10 PE=1 SV=1	3.46883e+06	4.69022e+06	3.05638e+06	3.40848e+06	3.34027e+06	3.03344e+06	6.2315e+06	5.37152e+06	3.57072e+06	3.57771e+06
F1LUB7|F1LUB7_RAT;Q6RVG2|S4A8_RAT	5	2	222.96	0.0859892	0.99639	0.420326	123835	Anion exchange protein OS=Rattus norvegicus OX=10116 GN=Slc4a8 PE=3 SV=3	162307	139090	160810	196803	139192	140973	193357	183045	164536	178772
A0A0G2JU96|A0A0G2JU96_RAT;A0A0G2JUA5|A0A0G2JUA5_RAT;Q38PF8|Q38PF8_RAT;Q38PG1|Q38PG1_RAT	2	2	39.56	0.0869357	0.99639	0.417866	572231	AHNAK nucleoprotein OS=Rattus norvegicus OX=10116 GN=Ahnak PE=1 SV=1	74750.3	46276.3	38504.5	42725.5	36002.6	48799	66577.1	214485	41368.2	83962.1
F1MA42|F1MA42_RAT	1	1	64.02	0.0880788	0.99639	0.414933	108917	Seizure-related 6 homolog OS=Rattus norvegicus OX=10116 GN=Sez6 PE=1 SV=2	102545	97634.5	128787	199602	95416.1	162854	157321	205901	171817	160167
A0A096MKI0|A0A096MKI0_RAT	1	1	25.51	0.0882713	0.99639	0.414443	111237	Adhesion G protein-coupled receptor F3 OS=Rattus norvegicus OX=10116 GN=Adgrf3 PE=3 SV=1	644726	537340	808026	629773	561967	955802	479838	568312	572460	533850
A0A0E3KKA7|A0A0E3KKA7_RAT	1	1	97.38	0.0884028	0.99639	0.414109	65821	Sodium-iodide symporter OS=Rattus norvegicus OX=10116 GN=Slc5A5 PE=2 SV=1	105844	101782	273387	271839	240485	302266	90590	155792	152964	63959.5
F1LU69|F1LU69_RAT	1	1	150.97	0.0889066	0.99639	0.412834	17466	Ubiquitin-like domain-containing protein OS=Rattus norvegicus OX=10116 GN=Rps27a-ps28 PE=4 SV=3	2.9974e+06	2.83449e+06	3.35112e+06	3.3673e+06	3.38793e+06	3.65493e+06	3.73322e+06	4.69321e+06	4.54692e+06	2.96478e+06
F1LM82|F1LM82_RAT	1	1	42.92	0.0894921	0.99639	0.411363	32506	Heterogeneous nuclear ribonucleoproteins A2/B1 OS=Rattus norvegicus OX=10116 GN=Hnrnpa2b1 PE=1 SV=3	39509.1	21022	40223.2	46696	67527.5	87206.7	59854.7	145920	106283	53405.7
Q68FQ0|TCPE_RAT	3	3	59.51	0.0903439	0.99639	0.409241	59955	T-complex protein 1 subunit epsilon OS=Rattus norvegicus OX=10116 GN=Cct5 PE=1 SV=1	37398.1	30562.7	43733.5	76133.2	58708.5	70166.6	25962.1	28655.3	41974.3	40223.7
B6DYQ7|B6DYQ7_RAT	2	1	174.87	0.090768	0.99639	0.408192	23652	Glutathione S-transferase pi OS=Rattus norvegicus OX=10116 GN=Gstp1 PE=2 SV=1	32077.9	34190.9	40830	41825.5	36668	54020.2	46857.4	68165.9	50281.5	40226.5
F1M855|F1M855_RAT;A0A0G2JVC0|A0A0G2JVC0_RAT	4	4	180.89	0.0911174	0.99639	0.407332	95359	Glutamate receptor ionotropic, kainate 2 OS=Rattus norvegicus OX=10116 GN=Grik2 PE=3 SV=3	121131	169958	113501	161683	138670	110165	166351	157157	171792	150525
M0RAU2|M0RAU2_RAT	1	1	25.46	0.0919532	0.99639	0.40529	8078	Transmembrane protein 14A OS=Rattus norvegicus OX=10116 GN=Tmem14a PE=4 SV=1	39728.6	30029.8	42834.6	59382.2	77059.3	97810.7	28607.9	22969.6	33821.4	49590.9
P63138|GBRB2_RAT	8	3	601.74	0.0919643	0.99639	0.405263	54826	Gamma-aminobutyric acid receptor subunit beta-2 OS=Rattus norvegicus OX=10116 GN=Gabrb2 PE=1 SV=1	1.39686e+06	1.51588e+06	1.3099e+06	1.675e+06	1.37858e+06	1.06889e+06	1.93279e+06	1.60344e+06	1.45997e+06	1.59032e+06
B0K026|B0K026_RAT	2	2	46.93	0.0927076	0.99639	0.403464	43493	LETM1 domain-containing 1 OS=Rattus norvegicus OX=10116 GN=Letmd1 PE=1 SV=1	12269.2	28892.2	11188.8	20231.6	16551.3	23821.3	31439.9	29722.4	19612.6	26651.1
A0A0G2K0Z7|A0A0G2K0Z7_RAT	11	11	516.95	0.0932106	0.99639	0.402255	69474	Glycerol-3-phosphate dehydrogenase, mitochondrial OS=Rattus norvegicus OX=10116 GN=Gpd2 PE=1 SV=1	968123	1.23301e+06	691253	1.23798e+06	1.01609e+06	888256	1.71109e+06	1.44145e+06	1.11394e+06	1.03726e+06
A0A0G2JW92|A0A0G2JW92_RAT	2	2	109.11	0.0932171	0.99639	0.40224	82903	Major facilitator superfamily domain-containing 6 OS=Rattus norvegicus OX=10116 GN=Mfsd6 PE=1 SV=1	181080	170042	196487	230131	180337	237725	202864	252968	248040	223191
A0A0G2JVP5|A0A0G2JVP5_RAT	1	1	18.27	0.0938494	0.99639	0.400731	46043	Poly(A)-binding protein-interacting protein 1 OS=Rattus norvegicus OX=10116 GN=Paip1 PE=1 SV=1	19380.7	14811.8	23197.2	19929.1	10769.6	9723.5	26073.8	30920	21571.8	16430.3
D3ZZ21|D3ZZ21_RAT	1	1	31.04	0.0949501	0.99639	0.39813	15628	NADH dehydrogenase (Ubiquinone) 1 beta subcomplex, 6 (Predicted) OS=Rattus norvegicus OX=10116 GN=Ndufb6 PE=1 SV=1	1.1949e+06	2.21363e+06	1.09719e+06	1.38445e+06	1.50581e+06	1.27616e+06	2.37536e+06	2.33461e+06	1.5894e+06	1.48926e+06
Q71RJ2|CCG2_RAT	2	2	173	0.0951399	0.99639	0.397686	36214	Voltage-dependent calcium channel gamma-2 subunit OS=Rattus norvegicus OX=10116 GN=Cacng2 PE=1 SV=1	548543	719553	420702	419528	474294	215020	756369	870383	485973	649737
G3V7V3|G3V7V3_RAT	4	4	206.77	0.095396	0.99639	0.397087	72941	Solute carrier family 27 (Fatty acid transporter), member 4 OS=Rattus norvegicus OX=10116 GN=Slc27a4 PE=1 SV=1	102350	121292	125629	168624	111158	162255	155054	146258	189449	153953
Q6P783|Q6P783_RAT	1	1	31.55	0.096149	0.99639	0.395336	86040	ATP-dependent 6-phosphofructokinase OS=Rattus norvegicus OX=10116 GN=Pfkl PE=2 SV=1	54570.2	58645.5	61121.7	52127	63370.2	82014.8	51976.5	36810	54652.4	57216.8
Q06647|ATPO_RAT	3	3	116.62	0.0968897	0.99639	0.393628	23440	ATP synthase subunit O, mitochondrial OS=Rattus norvegicus OX=10116 GN=Atp5po PE=1 SV=1	753113	1.10067e+06	849812	1.54364e+06	854445	1.06285e+06	866142	774322	768812	686838
Q62609|NOE1_RAT	1	1	16.55	0.0994911	0.99639	0.387744	55749	Noelin OS=Rattus norvegicus OX=10116 GN=Olfm1 PE=1 SV=1	223088	201388	273838	390604	236046	348803	194182	163399	241884	228461
D3ZJK8|D3ZJK8_RAT	2	1	78.71	0.100383	0.99639	0.385765	12166	PhoLip_ATPase_N domain-containing protein OS=Rattus norvegicus OX=10116 PE=1 SV=3	1.74869e+06	2.08889e+06	1.66858e+06	2.22777e+06	1.60345e+06	2.10279e+06	2.03313e+06	2.36293e+06	2.15797e+06	2.15801e+06
A0A0G2KAK9|A0A0G2KAK9_RAT	2	2	136.72	0.100948	0.99639	0.384522	47078	Major facilitator superfamily domain-containing 5 OS=Rattus norvegicus OX=10116 GN=Mfsd5 PE=4 SV=1	36950.4	36595.3	42124.7	48728.3	56213	42865	55516.8	61138.4	66295.6	39426.1
D4A6J4|D4A6J4_RAT	1	1	23.28	0.101165	0.99639	0.384048	113551	DNA topoisomerase OS=Rattus norvegicus OX=10116 GN=Top3a PE=3 SV=3	945509	932193	800638	1.01813e+06	795230	851447	1.3777e+06	1.24012e+06	1.04428e+06	783120
A0A0A0MY22|A0A0A0MY22_RAT	1	1	35.3	0.101747	0.99639	0.382777	61324	Sialate O-acetylesterase OS=Rattus norvegicus OX=10116 GN=Siae PE=1 SV=1	125719	88263.5	145148	127484	120457	134123	139594	341433	200283	111564
F1M3U2|F1M3U2_RAT	1	1	14.7	0.101786	0.99639	0.382694	46269	Uncharacterized protein OS=Rattus norvegicus OX=10116 PE=4 SV=2	75765.2	91336.6	82544.2	110399	102354	114142	80380.1	66227.4	102110	58615.3
A0A140TAF7|A0A140TAF7_RAT	1	1	25.95	0.102445	0.99639	0.381266	53408	Protein O-glucosyltransferase 1 OS=Rattus norvegicus OX=10116 GN=Poglut1 PE=1 SV=1	51961	42266.1	70535.1	90479.8	98363.5	87271.3	30462.3	19442.1	58607.4	76513.5
A0A0H2UHM2|A0A0H2UHM2_RAT	1	1	41.64	0.102481	0.99639	0.381188	68988	Solute carrier family 13 member 5 OS=Rattus norvegicus OX=10116 GN=Slc13a5 PE=4 SV=1	46206.9	119072	131068	128054	132534	137918	180033	184397	121664	194877
Q5BJZ3|Q5BJZ3_RAT	1	1	23.84	0.103112	0.99639	0.379833	114537	Nicotinamide nucleotide transhydrogenase OS=Rattus norvegicus OX=10116 GN=Nnt PE=1 SV=1	224143	267278	250425	293867	204275	247623	397792	327874	265393	239704
A0A0G2K9L2|A0A0G2K9L2_RAT	1	1	42.28	0.103656	0.99639	0.378671	58253	Target of myb1-like 2 membrane-trafficking protein OS=Rattus norvegicus OX=10116 GN=Tom1l2 PE=1 SV=1	65794.7	47980.9	77197.6	79631	81976.5	101969	46853	50142.5	63175.3	67869
P21708|MK03_RAT	4	2	103.16	0.103783	0.99639	0.378401	43395	Mitogen-activated protein kinase 3 OS=Rattus norvegicus OX=10116 GN=Mapk3 PE=1 SV=5	545527	432995	705182	582087	514778	743289	405345	495014	520838	469879
A0A0G2JYA4|A0A0G2JYA4_RAT	2	1	130.66	0.105067	0.99639	0.37569	36071	Serine/threonine-protein phosphatase OS=Rattus norvegicus OX=10116 GN=LOC100362453 PE=3 SV=1	369824	435644	501081	389936	348824	478594	525777	555526	417316	475960
F1LM64|F1LM64_RAT	1	1	14.56	0.105136	0.99639	0.375545	102936	Histone deacetylase OS=Rattus norvegicus OX=10116 GN=Hdac5 PE=1 SV=3	121357	143563	101204	65083.7	80670.3	74375.2	119704	113932	129075	142737
A0A0U1RRV3|A0A0U1RRV3_RAT	1	1	18.51	0.10519	0.99639	0.375434	50927	Uncharacterized protein SPEM2 OS=Rattus norvegicus OX=10116 GN=Spem2 PE=4 SV=1	93167.4	52566.9	57067.5	93090.1	64154.6	46031.1	40522.2	32570.6	37791.2	76638.4
A0A0G2JTT2|A0A0G2JTT2_RAT	3	1	124.22	0.105813	0.99639	0.374132	71176	Phosphatidylinositol binding clathrin assembly protein, isoform CRA_a OS=Rattus norvegicus OX=10116 GN=Picalm PE=1 SV=1	21209.2	24685.6	26606.1	28215.5	34967.4	38030.1	18821.3	24228.6	22034.2	26073.2
Q1RP74|Q1RP74_RAT	1	1	22.58	0.10691	0.99639	0.371864	27515	RCG53953, isoform CRA_a OS=Rattus norvegicus OX=10116 GN=LOC103690005 PE=1 SV=1	129505	72002.9	121992	116696	111472	134646	81599.9	95643.5	85995.7	97885.6
M0R9K1|M0R9K1_RAT	1	1	48.79	0.107017	0.99639	0.371643	51222	Heterogeneous nuclear ribonucleoprotein K-like OS=Rattus norvegicus OX=10116 GN=LOC100359916 PE=4 SV=2	87856.5	60943.8	129899	91545	155712	121700	132164	186274	134043	131234
Q08163|CAP1_RAT	6	5	338.68	0.107829	0.99639	0.369984	51899	Adenylyl cyclase-associated protein 1 OS=Rattus norvegicus OX=10116 GN=Cap1 PE=1 SV=3	1.06746e+06	790947	1.29366e+06	1.1593e+06	800966	1.26512e+06	696147	919953	782388	947315
Q5BJY8|Q5BJY8_RAT	1	1	27.8	0.108131	0.99639	0.36937	9519	Mannosidase beta-like OS=Rattus norvegicus OX=10116 GN=Manbal PE=1 SV=1	212745	131396	224250	364283	334023	336689	111455	101784	240556	216522
A0A1W2Q605|A0A1W2Q605_RAT	3	1	161.37	0.108148	0.99639	0.369334	13582	Solute carrier family 25 member 31 (Fragment) OS=Rattus norvegicus OX=10116 GN=Slc25a31 PE=3 SV=1	148174	220620	141640	208575	193265	207403	290983	209215	235042	191348
Q6AY90|Q6AY90_RAT	1	1	19.89	0.108698	0.99639	0.368222	28786	Family with sequence similarity 192, member A OS=Rattus norvegicus OX=10116 GN=Fam192a PE=2 SV=1	38714	49922	36584.4	32926	37634.8	32977.6	50349.6	39341.1	46604.6	41861.3
A0A0G2KB11|A0A0G2KB11_RAT	1	1	40.91	0.109547	0.99639	0.366516	40556	StAR-related lipid transfer domain-containing 10 OS=Rattus norvegicus OX=10116 GN=Stard10 PE=1 SV=1	50146	41476.5	21755.9	22176.6	28888.6	33689.1	46828.2	60626.9	37269.6	37588.9
A0A096MKB2|A0A096MKB2_RAT	1	1	23.54	0.112379	0.99639	0.360936	112130	Potassium voltage-gated channel subfamily H member 1 OS=Rattus norvegicus OX=10116 GN=Kcnh1 PE=4 SV=1	22050.6	10647.6	20606.9	22984.5	20629.1	14961.6	35020.5	17273.7	27039.4	25291.5
G3V663|G3V663_RAT	1	1	28.28	0.113505	0.99639	0.358761	74158	LIM domain kinase 1 OS=Rattus norvegicus OX=10116 GN=Limk1 PE=4 SV=1	1675.61	3693.95	2298.81	2699.63	7318.23	10432.8	1099.45	810.179	3304.72	2803.48
P19814|TGON3_RAT	1	1	13.91	0.114476	0.99639	0.356906	38282	Trans-Golgi network integral membrane protein TGN38 OS=Rattus norvegicus OX=10116 GN=Ttgn1 PE=1 SV=1	99577.2	133483	135446	136538	108950	142347	180638	176440	128583	126827
A0A0G2JSR0|A0A0G2JSR0_RAT	10	9	1083.51	0.114662	0.99639	0.356552	31163	Voltage-dependent anion-selective channel protein 3 OS=Rattus norvegicus OX=10116 GN=Vdac3 PE=1 SV=1	8.10359e+06	9.20415e+06	7.38528e+06	1.00416e+07	7.87961e+06	8.38866e+06	1.19366e+07	1.19269e+07	8.59419e+06	8.31461e+06
P10687|PLCB1_RAT;F1M084|F1M084_RAT;R9PXY3|R9PXY3_RAT	8	8	205.7	0.115953	0.99639	0.354117	139113	1-phosphatidylinositol 4,5-bisphosphate phosphodiesterase beta-1 OS=Rattus norvegicus OX=10116 GN=Plcb1 PE=1 SV=1	198022	220496	249516	148126	151297	214209	263183	235034	209933	240992
A0A0G2K8M5|A0A0G2K8M5_RAT	3	1	154.76	0.11643	0.99639	0.353226	19622	Transmembrane emp24 protein transport domain containing 4 (Predicted), isoform CRA_a OS=Rattus norvegicus OX=10116 GN=Tmed4 PE=1 SV=1	59024.9	36772.8	63207.8	72291.2	40322	88226.8	71600.1	106185	130595	55026.1
F1LR84|F1LR84_RAT	2	2	34.15	0.116451	0.99639	0.353187	47717	Neuronal pentraxin-2 OS=Rattus norvegicus OX=10116 GN=Nptx2 PE=4 SV=1	57771.3	49621.6	53888.7	92327.8	63484	135291	42631	46819	55085.7	53899.5
D4ADU2|D4ADU2_RAT	3	3	107.35	0.116765	0.99639	0.352602	55748	Solute carrier family 7 member 11 OS=Rattus norvegicus OX=10116 GN=Slc7a11 PE=1 SV=1	69987.5	64237	92336.8	177722	110835	105990	105744	169696	173565	127252
A0A0G2JT00|A0A0G2JT00_RAT	2	2	54.71	0.117445	0.99639	0.351343	16517	Divalent cation tolerant protein CUTA, isoform CRA_c OS=Rattus norvegicus OX=10116 GN=Cuta PE=1 SV=1	77008.7	107351	110954	50161.4	58020.3	75094.8	142960	117951	96531.4	80063.9
Q3B7L3|Q3B7L3_RAT	1	1	41.51	0.117518	0.99639	0.351209	52057	XK-related protein OS=Rattus norvegicus OX=10116 GN=Xk PE=1 SV=1	76269.1	103901	88009.7	110840	81668.1	86010.2	108337	104165	92406.2	112434
Q5BK81|PTGR2_RAT	1	1	25.9	0.117852	0.99639	0.350593	38511	Prostaglandin reductase 2 OS=Rattus norvegicus OX=10116 GN=Ptgr2 PE=2 SV=2	46490.7	20770.4	47164.2	50171.9	25644	47864.9	68002.6	65095.2	56276	37911.7
Q3MHS9|Q3MHS9_RAT;Q5BJY2|Q5BJY2_RAT	2	1	76.92	0.119035	0.99639	0.34843	58437	Chaperonin containing Tcp1, subunit 6A (Zeta 1) OS=Rattus norvegicus OX=10116 GN=Cct6a PE=1 SV=1	139291	65334.2	155886	186207	128608	220806	53744.2	90747.6	128520	99939.3
B4F7A6|B4F7A6_RAT	1	1	17.39	0.120616	0.99639	0.345578	45378	LOC682102 protein OS=Rattus norvegicus OX=10116 GN=LOC682102 PE=2 SV=1	17473.8	11383	16701.9	15719.3	22429.9	21479.7	8736.57	11054.8	16161.2	16407.6
Q9JL55|GDE1_RAT;M0R5Q9|M0R5Q9_RAT	3	3	164.98	0.120719	0.99639	0.345395	38009	Glycerophosphodiester phosphodiesterase 1 OS=Rattus norvegicus OX=10116 GN=Gde1 PE=1 SV=2	339635	433509	408372	420192	317303	419975	456488	373838	485744	479955
D4A8L9|D4A8L9_RAT	4	4	237.2	0.120771	0.99639	0.345302	55600	BTB domain-containing 17 OS=Rattus norvegicus OX=10116 GN=Btbd17 PE=1 SV=1	135708	180162	163831	203916	196323	211053	197415	188784	271556	215817
P62813|GBRA1_RAT	3	1	150.84	0.120977	0.99639	0.344934	51949	Gamma-aminobutyric acid receptor subunit alpha-1 OS=Rattus norvegicus OX=10116 GN=Gabra1 PE=1 SV=1	482121	715823	496439	531105	518708	644944	656652	619572	662767	637997
Q5UAJ5|Q5UAJ5_RAT	1	1	76.97	0.121079	0.99639	0.344751	7637	ATP synthase protein 8 OS=Rattus norvegicus OX=10116 GN=ATP8 PE=3 SV=1	317102	187471	279835	405761	394146	253172	473610	440843	595124	256061
D4A604|D4A604_RAT	4	4	144.9	0.121177	0.99639	0.344577	68144	Phosphatidylinositol glycan anchor biosynthesis, class T OS=Rattus norvegicus OX=10116 GN=Pigt PE=1 SV=2	64320.1	56162.2	84190	103245	84609.5	123598	49242.2	53105.7	69747.1	78789.5
Q64244|CD38_RAT	1	1	51.76	0.121195	0.99639	0.344546	35155	ADP-ribosyl cyclase/cyclic ADP-ribose hydrolase 1 OS=Rattus norvegicus OX=10116 GN=Cd38 PE=1 SV=1	191107	89738.7	170541	199283	170472	116747	204103	277463	295565	135299
A0A0G2K4C6|A0A0G2K4C6_RAT	5	5	335.25	0.123273	0.99639	0.340884	64023	Malic enzyme OS=Rattus norvegicus OX=10116 GN=Me3 PE=3 SV=1	475115	429690	516055	763981	687900	663103	492868	503853	444090	434166
A0A0G2K9V6|A0A0G2K9V6_RAT	1	1	22.15	0.123382	0.99639	0.340694	84248	Threonyl-tRNA synthetase OS=Rattus norvegicus OX=10116 GN=Tars PE=1 SV=1	23076.5	29692.5	22233.7	24316.4	24505.6	29575.8	24121.2	21007.8	22081.5	23290.2
A0A096XKT9|A0A096XKT9_RAT;Q06QG6|Q06QG6_RAT;A0A0A1FZN8|A0A0A1FZN8_RAT	5	5	402.94	0.123583	0.99639	0.340343	68937	NADH-ubiquinone oxidoreductase chain 5 OS=Rattus norvegicus OX=10116 GN=ND5 PE=3 SV=1	1.60017e+06	2.19375e+06	1.38427e+06	1.64294e+06	1.35916e+06	1.16903e+06	3.24393e+06	2.48515e+06	1.49831e+06	1.58718e+06
Q5U318|PEA15_RAT	1	1	46.96	0.124471	0.99639	0.338805	15088	Astrocytic phosphoprotein PEA-15 OS=Rattus norvegicus OX=10116 GN=Pea15 PE=1 SV=1	1.83069e+06	1.01903e+06	2.04698e+06	2.0187e+06	2.722e+06	1.96055e+06	737604	1.41959e+06	1.53207e+06	1.63589e+06
D3ZGR6|D3ZGR6_RAT	1	1	15.04	0.125632	0.99639	0.336814	78810	Coiled-coil domain-containing 138 OS=Rattus norvegicus OX=10116 GN=Ccdc138 PE=1 SV=1	71832.6	59210.5	47562.5	57987.3	37763.1	46041.5	40842.4	31172.8	47594.5	47309.4
F1M779|F1M779_RAT;P11442|CLH1_RAT	30	30	1569.87	0.126231	0.99639	0.335794	193205	Clathrin heavy chain OS=Rattus norvegicus OX=10116 GN=Cltc PE=1 SV=1	884696	881253	974434	1.20681e+06	971445	1.19079e+06	1.29404e+06	1.06803e+06	1.21958e+06	1.07125e+06
A0A0G2K0Q5|A0A0G2K0Q5_RAT	1	1	20.97	0.127279	0.99639	0.334024	64589	AT rich interactive domain 5A (Mrf1 like), isoform CRA_a OS=Rattus norvegicus OX=10116 GN=Arid5a PE=1 SV=1	139027	153117	152614	158750	137362	185523	144797	138040	147712	119150
A0A0G2K8Q8|A0A0G2K8Q8_RAT	2	2	211.26	0.127332	0.99639	0.333934	7095	Ubiquinol-cytochrome c reductase, complex III subunit X OS=Rattus norvegicus OX=10116 GN=Uqcr10 PE=1 SV=1	3.90891e+06	5.97292e+06	3.95634e+06	3.71062e+06	3.74119e+06	3.16856e+06	8.49482e+06	7.24743e+06	4.00278e+06	3.85275e+06
A0A140TA92|A0A140TA92_RAT	1	1	25.13	0.127889	0.99639	0.333002	59227	2'-5'-oligoadenylate synthase-like protein 2 OS=Rattus norvegicus OX=10116 GN=Oasl2 PE=4 SV=1	624305	697335	605280	804473	563741	832809	559702	492301	689526	581410
P80432|COX7C_RAT	1	1	35.89	0.127978	0.99639	0.332853	7370	Cytochrome c oxidase subunit 7C, mitochondrial OS=Rattus norvegicus OX=10116 GN=Cox7c PE=1 SV=2	3.14156e+06	6.48669e+06	3.33527e+06	4.06054e+06	3.51468e+06	4.0566e+06	6.02193e+06	7.06753e+06	4.18806e+06	4.34781e+06
F1M7V6|F1M7V6_RAT	6	6	401.69	0.129042	0.99639	0.331086	42545	Cell adhesion molecule 4 OS=Rattus norvegicus OX=10116 GN=Cadm4 PE=1 SV=2	407183	353158	413757	437523	419118	399843	438293	464877	603279	383279
A0A0H2UHQ0|A0A0H2UHQ0_RAT	14	14	1503.68	0.131865	0.99639	0.326477	61951	4F2 cell-surface antigen heavy chain OS=Rattus norvegicus OX=10116 GN=Slc3a2 PE=1 SV=1	5.7226e+06	6.29279e+06	5.63135e+06	8.36531e+06	7.33829e+06	5.32628e+06	7.32952e+06	9.21027e+06	7.81466e+06	6.39169e+06
P52759|RIDA_RAT	1	1	88.42	0.132475	0.99639	0.325497	14352	2-iminobutanoate/2-iminopropanoate deaminase OS=Rattus norvegicus OX=10116 GN=Rida PE=1 SV=3	86900.4	18293.3	30419.8	27785.5	61549.4	55268.3	68379.7	93964.2	128696	37871
A0A096XNM4|A0A096XNM4_RAT	1	1	39.38	0.134067	0.99639	0.322965	43185	Cytochrome b (Fragment) OS=Rattus norvegicus OX=10116 PE=3 SV=1	1.8584e+06	2.93213e+06	1.81965e+06	1.71615e+06	1.81533e+06	1.43751e+06	3.80601e+06	2.84394e+06	2.09362e+06	1.81243e+06
A0A0G2JTC5|A0A0G2JTC5_RAT	1	1	49.47	0.134629	0.99639	0.32208	72586	Prelamin-A/C OS=Rattus norvegicus OX=10116 GN=Lmna PE=1 SV=1	11212.4	16769.5	11066.9	6650.07	17143.7	18541.1	8735.26	96459.1	40118.4	16816
D3ZAR3|D3ZAR3_RAT	2	2	117.6	0.135187	0.99639	0.321204	9647	Small proline-rich protein 2D OS=Rattus norvegicus OX=10116 GN=Sprr2d PE=4 SV=2	74800.7	90500.1	58962.7	43517.9	67132.5	57800.6	110321	1.42022e+06	84460.1	60766.3
B1WC61|ACAD9_RAT;Q7TSP3|Q7TSP3_RAT	4	4	117.51	0.135384	0.99639	0.320897	69256	Complex I assembly factor ACAD9, mitochondrial OS=Rattus norvegicus OX=10116 GN=Acad9 PE=1 SV=1	158510	194999	167836	189318	193325	193931	240405	261776	198739	164667
D4A6U0|D4A6U0_RAT	2	2	46.42	0.135573	0.99639	0.320602	103012	Non-lysosomal glucosylceramidase OS=Rattus norvegicus OX=10116 GN=Gba2 PE=1 SV=1	52684.4	49430.8	57846.8	70128.7	51440.9	74445.3	61548.8	84461.8	69867.1	64472.6
D3ZTW9|D3ZTW9_RAT	4	4	145.45	0.136273	0.99639	0.319514	41529	Endonuclease G-like 1 (Predicted), isoform CRA_d OS=Rattus norvegicus OX=10116 GN=Exog PE=1 SV=1	116548	168854	121085	167292	179516	171091	222991	162377	213078	154880
Q9Z2L0|VDAC1_RAT	17	17	2065.06	0.137193	0.99639	0.318094	30851	Voltage-dependent anion-selective channel protein 1 OS=Rattus norvegicus OX=10116 GN=Vdac1 PE=1 SV=4	2.6937e+07	3.75434e+07	2.3105e+07	3.1324e+07	2.94328e+07	3.01794e+07	4.16394e+07	4.01866e+07	3.04648e+07	2.99834e+07
D3ZSX6|D3ZSX6_RAT	1	1	16.3	0.137524	0.99639	0.317587	94735	PAX-interacting protein 1 OS=Rattus norvegicus OX=10116 GN=Paxip1 PE=4 SV=2	2.21878e+07	1.83265e+07	2.97495e+07	1.50284e+07	2.0701e+07	1.8037e+07	3.55623e+07	3.10523e+07	1.62346e+07	3.10357e+07
Q5U4F4|TM135_RAT	1	1	24.13	0.138083	0.99639	0.316732	53123	Transmembrane protein 135 OS=Rattus norvegicus OX=10116 GN=Tmem135 PE=2 SV=1	15616.7	25396.9	14953.9	30986.8	44048	27471.7	13915.2	11041.6	28445.9	14568.3
Q6P2A7|Q6P2A7_RAT;Q6MG17|Q6MG17_RAT;A0A0G2JU52|A0A0G2JU52_RAT	5	5	247.53	0.138755	0.99639	0.315709	47769	Flotillin OS=Rattus norvegicus OX=10116 PE=2 SV=1	140493	148191	152935	204665	162084	188576	103103	121705	164537	163759
F2Z3Q8|F2Z3Q8_RAT;P52296|IMB1_RAT	2	2	108.44	0.13933	0.99639	0.314841	98377	Importin subunit beta-1 OS=Rattus norvegicus OX=10116 GN=Kpnb1 PE=1 SV=1	138076	104102	204899	169749	263368	307735	87095.3	121922	101328	206385
P11275|KCC2A_RAT;A0A0G2JUV8|A0A0G2JUV8_RAT	6	4	664.61	0.139467	0.99639	0.314634	54651	Calcium/calmodulin-dependent protein kinase type II subunit alpha OS=Rattus norvegicus OX=10116 GN=Camk2a PE=1 SV=1	4.80642e+06	6.94393e+06	6.74644e+06	5.78504e+06	5.15499e+06	6.21063e+06	6.59988e+06	6.80432e+06	7.28878e+06	6.19283e+06
Q498T9|LRC8C_RAT	5	4	154.77	0.139827	0.99639	0.314092	93372	Volume-regulated anion channel subunit LRRC8C OS=Rattus norvegicus OX=10116 GN=Lrrc8c PE=1 SV=1	9.32612e+06	5.82994e+06	1.35238e+07	7.65322e+06	8.3733e+06	6.47079e+06	1.23612e+07	1.07554e+07	7.70901e+06	1.54291e+07
P85834|EFTU_RAT	4	4	203.38	0.140063	0.99639	0.313738	49890	Elongation factor Tu, mitochondrial OS=Rattus norvegicus OX=10116 GN=Tufm PE=1 SV=1	162836	212323	195779	308711	231823	303637	195892	190169	201199	149414
A0A0G2K007|A0A0G2K007_RAT	2	1	33.53	0.14087	0.99639	0.312533	56504	STE20/SPS1-related proline-alanine-rich protein kinase OS=Rattus norvegicus OX=10116 GN=Stk39 PE=1 SV=1	7829.68	9867.22	27138.6	48884.5	32439.4	46934.5	4643.61	15489.6	21666.1	7767.38
F1M1L9|F1M1L9_RAT	2	1	66.51	0.141499	0.99639	0.3116	61669	Copine 2 OS=Rattus norvegicus OX=10116 GN=Cpne2 PE=1 SV=3	26139.8	31274.4	32909	27095.5	25682.1	30673.7	25762.9	28075.7	22952.5	27383.2
F1LRV6|F1LRV6_RAT	1	1	29.67	0.142276	0.99639	0.310453	37890	GMP reductase OS=Rattus norvegicus OX=10116 GN=Gmpr PE=3 SV=1	78754.3	48646.5	66981.8	69840.7	132997	128340	55301.9	52108.9	62520.1	66100.9
Q68G16|Q68G16_RAT	2	2	96.15	0.145672	0.99639	0.305529	57493	Serine/threonine-protein phosphatase OS=Rattus norvegicus OX=10116 GN=Ppp5c PE=2 SV=1	286413	254069	350681	280505	262489	295034	290862	339171	338190	307657
B0BNM1|NNRE_RAT	2	2	48.1	0.146569	0.99639	0.304252	31213	NAD(P)H-hydrate epimerase OS=Rattus norvegicus OX=10116 GN=Naxe PE=2 SV=1	87639.6	66174.6	112274	130323	83652.4	93800.9	94666.1	130402	125642	115859
G3V8M6|G3V8M6_RAT	2	2	95.68	0.146764	0.99639	0.303975	30577	Folate receptor 1 (Adult), isoform CRA_b OS=Rattus norvegicus OX=10116 GN=Folr1 PE=4 SV=1	184990	313900	545526	526903	394171	579620	200888	381195	312898	190494
F1LX06|F1LX06_RAT	1	1	31.67	0.146775	0.99639	0.303959	25504	Similar to EF hand calcium-binding domain 1 OS=Rattus norvegicus OX=10116 GN=LOC500007 PE=4 SV=2	50829.3	41838.3	46584	61831.9	46148.2	55668.6	35208.5	36756.2	54102.8	45189.8
F1M1W4|F1M1W4_RAT	1	1	34.36	0.147334	0.99639	0.30317	36545	Nedd4 family-interacting protein 2 OS=Rattus norvegicus OX=10116 GN=Ndfip2 PE=4 SV=2	40586	41313.6	43447	37769.7	34374	37566.3	48419.5	140531	40697.9	39634.2
P21913|SDHB_RAT	6	6	391.55	0.147962	0.99639	0.302288	32607	Succinate dehydrogenase [ubiquinone] iron-sulfur subunit, mitochondrial OS=Rattus norvegicus OX=10116 GN=Sdhb PE=2 SV=2	1.09547e+06	1.75223e+06	982164	1.85776e+06	1.69044e+06	1.65902e+06	2.07788e+06	1.96091e+06	1.88837e+06	1.53773e+06
G3V8F5|G3V8F5_RAT	2	2	103.03	0.148416	0.99639	0.301652	38295	Mitochondrial import receptor subunit TOM40 homolog OS=Rattus norvegicus OX=10116 GN=Tomm40 PE=1 SV=1	484658	543951	414830	562281	364455	334474	716202	745586	427277	461677
M0R8C6|M0R8C6_RAT	2	2	85.27	0.149513	0.99639	0.300127	42949	Urea transporter OS=Rattus norvegicus OX=10116 GN=Slc14a1 PE=3 SV=1	399884	372468	382970	423945	475257	404872	424578	353470	344138	373785
Q91ZQ0|VMP1_RAT	1	1	27.93	0.149756	0.99639	0.29979	46271	Vacuole membrane protein 1 OS=Rattus norvegicus OX=10116 GN=Vmp1 PE=1 SV=1	139934	152199	122485	130277	120708	119027	150229	139771	130929	149318
A0A482IDN3|A0A482IDN3_RAT	7	7	267.55	0.151267	0.99639	0.297715	61088	Hsp60 OS=Rattus norvegicus OX=10116 GN=Hspd1 PE=2 SV=1	203958	215411	228631	501413	162172	243650	211077	195873	135748	158762
Q6AXV4|SAM50_RAT	10	10	339.81	0.1513	0.99639	0.297671	52384	Sorting and assembly machinery component 50 homolog OS=Rattus norvegicus OX=10116 GN=Samm50 PE=1 SV=1	446016	600959	483581	701281	490068	513676	766529	725304	515439	576264
Q920L2|SDHA_RAT;Q0QF18|Q0QF18_RAT	10	10	682.03	0.151678	0.99639	0.297155	72596	Succinate dehydrogenase [ubiquinone] flavoprotein subunit, mitochondrial OS=Rattus norvegicus OX=10116 GN=Sdha PE=1 SV=1	1.07181e+06	1.81677e+06	912216	2.28131e+06	1.98712e+06	1.75832e+06	2.29494e+06	2.09394e+06	2.36636e+06	1.76011e+06
B2RYS8|B2RYS8_RAT	3	3	184.08	0.151999	0.99639	0.29672	22058	NADH dehydrogenase [ubiquinone] 1 beta subcomplex subunit 8, mitochondrial OS=Rattus norvegicus OX=10116 GN=Ndufb8 PE=1 SV=1	360001	525473	300174	442075	555322	521672	753843	536703	753915	382934
A0A0G2K398|A0A0G2K398_RAT	1	1	50.11	0.152141	0.99639	0.296526	22687	Glutathione peroxidase OS=Rattus norvegicus OX=10116 GN=Gpx4 PE=1 SV=1	187304	243600	259493	285583	177354	235646	331545	294030	253836	227750
A0A1S7IVG9|A0A1S7IVG9_RAT	1	1	30.65	0.152878	0.99639	0.29553	18085	Vitamin K epoxide reductase complex OS=Rattus norvegicus OX=10116 GN=Vkorc1 PE=2 SV=1	62144.7	49800.3	73292.3	122467	69191.2	52945	78560.1	174491	85935.9	76949.9
D4A532|D4A532_RAT	1	1	17.57	0.15303	0.99639	0.295326	28116	Mesenchyme homeobox 1 OS=Rattus norvegicus OX=10116 GN=Meox1 PE=4 SV=1	10771.3	10235.3	13839.2	3205.62	29144.9	20921.2	27530.3	13943.4	43210.3	19266.5
O88397|SO1A5_RAT;A0A0A0MXT4|A0A0A0MXT4_RAT	2	2	90.86	0.153034	0.99639	0.295321	76066	Solute carrier organic anion transporter family member 1A5 OS=Rattus norvegicus OX=10116 GN=Slco1a5 PE=2 SV=2	68941.1	75728.1	212416	248050	194573	188390	61446.6	107311	129513	74720.1
P45592|COF1_RAT;M0RC65|M0RC65_RAT	3	3	188.4	0.153204	0.99639	0.295093	18749	Cofilin-1 OS=Rattus norvegicus OX=10116 GN=Cfl1 PE=1 SV=3	1.18797e+06	557773	1.05357e+06	1.26499e+06	1.0383e+06	1.31929e+06	600905	774729	1.0042e+06	772293
Q63560|MAP6_RAT	2	2	61.02	0.153619	0.99639	0.294535	100651	Microtubule-associated protein 6 OS=Rattus norvegicus OX=10116 GN=Map6 PE=1 SV=1	114693	136847	135081	113962	114929	141611	127210	113558	113051	102701
Q63610|TPM3_RAT;A0A0G2JSQ4|A0A0G2JSQ4_RAT	3	1	148.32	0.153677	0.99639	0.294458	29217	Tropomyosin alpha-3 chain OS=Rattus norvegicus OX=10116 GN=Tpm3 PE=1 SV=2	128287	127201	145097	132344	113708	147158	152415	380680	129799	143994
D4AC23|D4AC23_RAT	1	1	26.86	0.153886	0.99639	0.294178	60133	T-complex protein 1 subunit eta OS=Rattus norvegicus OX=10116 GN=Cct7 PE=1 SV=1	51077.2	28750.2	53480.3	54860.4	40649.9	74707.7	35466	35773.4	38062.3	40380.5
D4A456|D4A456_RAT	1	1	33.24	0.153974	0.99639	0.294061	85637	Leucine-rich repeats and calponin homology domain-containing 2 OS=Rattus norvegicus OX=10116 GN=Lrch2 PE=4 SV=1	658211	616580	828893	518918	529164	699870	539315	481149	552416	606687
Q0GLB5|Q0GLB5_RAT;F1LPW1|F1LPW1_RAT	14	13	894.18	0.154823	0.99639	0.292931	90556	DPPY splice variant d OS=Rattus norvegicus OX=10116 GN=Dpp10 PE=2 SV=1	832496	1.91448e+06	770263	2.20065e+06	2.03416e+06	1.71045e+06	1.32492e+06	1.24638e+07	1.86578e+06	2.58641e+06
D3ZN27|D3ZN27_RAT	2	2	71.4	0.15488	0.99639	0.292856	256627	DnaJ heat shock protein family (Hsp40) member C13 OS=Rattus norvegicus OX=10116 GN=Dnajc13 PE=1 SV=2	31803.8	23899.5	23863.1	39275.8	33370	36827.2	18972.6	15995	31812.4	31332.2
P34901|SDC4_RAT	1	1	29.84	0.155186	0.99639	0.292451	22005	Syndecan-4 OS=Rattus norvegicus OX=10116 GN=Sdc4 PE=1 SV=1	134405	111434	173251	194612	171917	225315	138423	118894	155841	117119
D4A7M0|D4A7M0_RAT	1	1	35.53	0.156515	0.99639	0.290703	179084	Plexin C1 OS=Rattus norvegicus OX=10116 GN=Plxnc1 PE=1 SV=3	47568.8	38961.4	45534.2	78741.8	69245.8	52695.4	54871.5	84648.3	78871.3	61571.7
G3V803|G3V803_RAT	1	1	40.04	0.16035	0.99639	0.285759	100063	Cadherin-2 OS=Rattus norvegicus OX=10116 GN=Cdh2 PE=1 SV=1	102149	57121.9	112405	154781	143588	198498	59294.3	67059.2	91467.1	117487
A0A0G2K2K6|A0A0G2K2K6_RAT;A0A0G2K839|A0A0G2K839_RAT	2	2	86.81	0.160408	0.99639	0.285686	97562	Chloride channel protein OS=Rattus norvegicus OX=10116 GN=Clcn3 PE=1 SV=1	335530	260158	295055	464703	348728	369989	278804	297370	318354	261449
P18614|ITA1_RAT	2	2	95.72	0.160431	0.99639	0.285657	132151	Integrin alpha-1 OS=Rattus norvegicus OX=10116 GN=Itga1 PE=1 SV=1	86539.4	114527	104373	73816.1	88698.5	90030.9	94148.4	132976	123955	90968.7
Q9QZX1|Q9QZX1_RAT	1	1	14.61	0.16087	0.99639	0.285101	77450	Nucleolin-related protein NRP OS=Rattus norvegicus OX=10116 GN=NRP PE=2 SV=1	54670.6	45596.9	61087.6	61715.2	37457.4	70550.1	41694.9	45205.7	47495.5	45327.5
D3ZHR2|ABCD1_RAT	1	1	14.93	0.162676	0.99639	0.282833	82399	ATP-binding cassette sub-family D member 1 OS=Rattus norvegicus OX=10116 GN=Abcd1 PE=1 SV=1	53906.6	26685.7	35796.1	27075.9	25211.3	21147.4	23352.4	19984.4	18828.8	29535.6
P15431|GBRB1_RAT	6	2	447.16	0.162903	0.99639	0.28255	54323	Gamma-aminobutyric acid receptor subunit beta-1 OS=Rattus norvegicus OX=10116 GN=Gabrb1 PE=1 SV=1	767595	940220	753847	878159	889238	671125	1.09e+06	896432	923510	797337
A1L1L9|A1L1L9_RAT	2	2	108.27	0.163471	0.99639	0.281844	28169	RGD1563224 protein OS=Rattus norvegicus OX=10116 GN=Tmem65 PE=2 SV=1	818283	1.13054e+06	756482	911829	850189	854299	1.30168e+06	1.1779e+06	897590	845376
D3ZXL9|D3ZXL9_RAT	1	1	28.3	0.16589	0.99639	0.278874	30286	Potassium channel tetramerization domain-containing 4 OS=Rattus norvegicus OX=10116 GN=Kctd4 PE=1 SV=1	43414.4	34825.7	31862	46109	25411	18699.5	59974.1	61510.4	28754.4	38721.8
R9PXS4|R9PXS4_RAT	6	3	275.52	0.167801	0.99639	0.276565	32059	Phosphatidylinositol transfer protein alpha isoform OS=Rattus norvegicus OX=10116 GN=Pitpna PE=1 SV=1	449499	663044	618206	516819	722899	713743	701579	735403	877998	597061
P14669|ANXA3_RAT;Q6TXF2|Q6TXF2_RAT	14	13	958.3	0.168298	0.99639	0.27597	36569	Annexin A3 OS=Rattus norvegicus OX=10116 GN=Anxa3 PE=1 SV=4	1.05686e+06	1.07893e+06	930809	1.0482e+06	945719	1.18962e+06	986050	1.12797e+06	1.27432e+06	1.20457e+06
Q5M9I5|QCR6_RAT	2	2	295.97	0.16833	0.99639	0.275932	10702	Cytochrome b-c1 complex subunit 6, mitochondrial OS=Rattus norvegicus OX=10116 GN=Uqcrh PE=3 SV=1	4.4176e+06	8.03418e+06	4.07713e+06	5.3445e+06	6.36938e+06	4.49941e+06	9.83014e+06	8.17946e+06	5.6974e+06	5.10391e+06
P07340|AT1B1_RAT;A0A096MJI9|A0A096MJI9_RAT	10	10	765.15	0.168812	0.99639	0.275357	35578	Sodium/potassium-transporting ATPase subunit beta-1 OS=Rattus norvegicus OX=10116 GN=Atp1b1 PE=1 SV=1	1.44219e+08	1.97984e+08	1.7281e+08	1.93022e+08	1.40388e+08	1.35989e+08	2.0299e+08	2.15579e+08	1.55283e+08	1.88923e+08
D3ZIE9|D3ZIE9_RAT	1	1	19.61	0.16887	0.99639	0.275287	87845	Delta-1-pyrroline-5-carboxylate synthase OS=Rattus norvegicus OX=10116 GN=Aldh18a1 PE=3 SV=1	38014.1	48691.3	57453	60236.7	42147.9	66581.5	65500.9	61283.8	101791	46752.9
D3ZXC8|D3ZXC8_RAT	1	1	52.09	0.169359	0.99639	0.274707	23738	EBP-like OS=Rattus norvegicus OX=10116 GN=Ebpl PE=1 SV=1	331225	212935	360018	414353	502016	451760	225451	267814	320859	329431
A0A0G2JW88|A0A0G2JW88_RAT	2	2	50.2	0.169432	0.99639	0.274621	235075	Microtubule-associated protein OS=Rattus norvegicus OX=10116 GN=Map4 PE=1 SV=1	71464.1	33407.3	63239.2	72831.8	87256.8	124513	39906	41415.3	62894.3	55414.7
Q6PCT8|DHSD_RAT	1	1	78.42	0.17075	0.99639	0.273067	17193	Succinate dehydrogenase [ubiquinone] cytochrome b small subunit, mitochondrial OS=Rattus norvegicus OX=10116 GN=Sdhd PE=2 SV=1	51979.4	34273.2	47280.1	97762	65285.1	95256.4	86721.9	63873.7	122141	83884.5
Q5BJS4|FUND1_RAT	1	1	45.06	0.171323	0.99639	0.272396	17205	FUN14 domain-containing protein 1 OS=Rattus norvegicus OX=10116 GN=Fundc1 PE=1 SV=1	496501	397560	360719	425289	449749	499562	555068	436624	511780	461606
A0A0G2JVU0|A0A0G2JVU0_RAT	2	2	69.18	0.171334	0.99639	0.272383	59180	Leucine-rich repeat transmembrane neuronal protein 3 OS=Rattus norvegicus OX=10116 GN=Lrrtm3 PE=4 SV=1	13734.4	29087	21649.1	19999.6	18623.6	27430.8	24588.5	21354.8	33062.8	29854.8
A0A0G2K9Q6|A0A0G2K9Q6_RAT	9	4	562.51	0.171507	0.99639	0.272181	139683	Calcium-transporting ATPase OS=Rattus norvegicus OX=10116 GN=Atp2b3 PE=1 SV=1	202368	117661	208438	355944	261770	324948	134178	151326	239828	146760
A0A0G2JZD1|A0A0G2JZD1_RAT	1	1	32.4	0.17198	0.99639	0.27163	63991	Serine/threonine-protein phosphatase 2A 56 kDa regulatory subunit OS=Rattus norvegicus OX=10116 GN=Ppp2r5c PE=1 SV=1	940524	817927	884633	1.03485e+06	707053	888390	1.13313e+06	1.04179e+06	848130	950207
P09951|SYN1_RAT	6	6	278.25	0.172046	0.99639	0.271554	74114	Synapsin-1 OS=Rattus norvegicus OX=10116 GN=Syn1 PE=1 SV=3	437530	299152	586440	635370	481121	654502	363523	390395	342745	480674
F1LNU2|F1LNU2_RAT	1	1	27.04	0.172871	0.99639	0.270598	407592	Cubilin OS=Rattus norvegicus OX=10116 GN=Cubn PE=1 SV=3	767680	649685	710590	1.59988e+06	890412	975045	568831	556672	900205	711412
F1LN45|F1LN45_RAT	1	1	22.71	0.173467	0.99639	0.269911	190851	Transient receptor potential cation channel, subfamily M, member 3 OS=Rattus norvegicus OX=10116 GN=Trpm3 PE=1 SV=2	31181.3	55256.4	32886.4	38461.3	56898.4	22726.3	53704.7	47832	49346.5	46782.2
A0A0G2JXY6|A0A0G2JXY6_RAT	3	3	244.37	0.173726	0.99639	0.269613	21698	Sodium channel subunit beta-1 OS=Rattus norvegicus OX=10116 GN=Scn1b PE=4 SV=1	1.84076e+06	1.96531e+06	1.45038e+06	1.79211e+06	1.6019e+06	1.2038e+06	2.22562e+06	1.84547e+06	1.65172e+06	1.89961e+06
Q6MG60|DDAH2_RAT	3	2	91.78	0.174154	0.99639	0.269123	30011	N(G),N(G)-dimethylarginine dimethylaminohydrolase 2 OS=Rattus norvegicus OX=10116 GN=Ddah2 PE=1 SV=1	113699	119260	125207	118244	120716	157598	106955	101546	141924	86894.7
A0A1W2Q628|A0A1W2Q628_RAT	1	1	18.89	0.174669	0.99639	0.268534	191265	Centrosomal protein 350 (Fragment) OS=Rattus norvegicus OX=10116 GN=Cep350 PE=1 SV=1	672736	439529	916727	497472	343892	527283	443256	489995	345269	372805
A0A0H2UHS8|A0A0H2UHS8_RAT	1	1	85.21	0.17473	0.99639	0.268465	10846	FXYD domain-containing ion transport regulator OS=Rattus norvegicus OX=10116 GN=Fxyd1 PE=1 SV=1	565693	653640	1.39002e+06	1.65043e+06	1.67421e+06	1.92595e+06	551632	765052	1.22765e+06	620154
A0A0G2JVL6|A0A0G2JVL6_RAT;F7EXQ7|F7EXQ7_RAT	5	5	294.83	0.175464	0.99639	0.267631	20408	NADH dehydrogenase [ubiquinone] 1 alpha subcomplex subunit 8 OS=Rattus norvegicus OX=10116 GN=Ndufa8 PE=1 SV=1	1.01062e+06	1.59117e+06	910930	1.20274e+06	990568	1.09198e+06	1.92382e+06	1.53673e+06	1.13071e+06	1.09767e+06
G3V8R2|G3V8R2_RAT;O70474|O70474_RAT	11	11	511.9	0.175993	0.99639	0.267032	138107	Neurocan core protein OS=Rattus norvegicus OX=10116 GN=Ncan PE=1 SV=1	397282	378726	380046	383511	381497	358866	341056	528446	533490	375674
A0A0G2JSI7|A0A0G2JSI7_RAT	1	1	17.13	0.176749	0.99639	0.266181	79981	Leucine rich repeat protein 3, neuronal OS=Rattus norvegicus OX=10116 GN=Lrrn3 PE=4 SV=1	21174.1	17346.6	20098.4	24367.3	16073.8	20572.2	17629.1	16981.8	15783.4	19623.4
D7NIW0|D7NIW0_RAT	1	1	24.15	0.177028	0.99639	0.265868	111768	Nedd4l OS=Rattus norvegicus OX=10116 PE=2 SV=1	48035.4	27898.5	40773.8	66870.8	61122.9	78976.1	37233.4	44065.5	41793.6	29141.4
P22057|PTGDS_RAT	1	1	92.64	0.177949	0.99639	0.264839	21459	Prostaglandin-H2 D-isomerase OS=Rattus norvegicus OX=10116 GN=Ptgds PE=1 SV=2	377359	254155	320361	610101	429118	552966	429251	632063	1.01352e+06	401757
A6Y7S3|A6Y7S3_RAT;F1M1A6|F1M1A6_RAT	2	2	72.68	0.177979	0.99639	0.264806	53360	Potassium channel tetramerisation domain containing 8 (Predicted) OS=Rattus norvegicus OX=10116 GN=Kctd8 PE=2 SV=1	168636	177478	187171	226551	190050	265903	230509	238095	269868	196925
Q3B7D3|TECT2_RAT	1	1	16.53	0.178038	0.99639	0.26474	78734	Tectonic-2 OS=Rattus norvegicus OX=10116 GN=Tctn2 PE=2 SV=1	12312	9947.14	11789.9	14084.9	6065.6	7293.46	8861.29	8260.86	5916.05	7388.52
Q3KRE2|Q3KRE2_RAT	3	3	200.52	0.178768	0.99639	0.26393	28694	Methyltransferase like 7A, isoform CRA_b OS=Rattus norvegicus OX=10116 GN=Mettl7a PE=1 SV=1	317900	272565	444181	603740	409930	575150	538685	556803	630629	448829
A0A0G2JYA3|A0A0G2JYA3_RAT	1	1	26.49	0.179265	0.99639	0.263381	58905	Signal peptide peptidase-like 2A OS=Rattus norvegicus OX=10116 GN=Sppl2a PE=1 SV=1	104886	193026	92980.3	105423	65643.4	129383	84937.7	79931.5	101547	64276.4
A0A0G2JSZ0|A0A0G2JSZ0_RAT	1	1	32.14	0.180524	0.99639	0.261999	68596	Calcium channel, voltage-dependent, beta 2 subunit, isoform CRA_d OS=Rattus norvegicus OX=10116 GN=Cacnb2 PE=1 SV=1	26446.2	25428.7	25220.6	37151.9	25743	33708.4	27186	18715	23275.1	28775
D4ADS4|D4ADS4_RAT	4	4	454.41	0.181356	0.99639	0.261092	16893	Microsomal glutathione S-transferase 3 OS=Rattus norvegicus OX=10116 GN=Mgst3 PE=1 SV=1	5.33489e+06	8.40517e+06	4.57118e+06	6.35726e+06	5.69389e+06	5.28924e+06	8.38028e+06	7.90954e+06	6.40284e+06	5.74476e+06
F1LQD2|F1LQD2_RAT	1	1	25.97	0.182169	0.99639	0.260211	56433	Calcium/calmodulin-dependent protein kinase kinase 1 OS=Rattus norvegicus OX=10116 GN=Camkk1 PE=1 SV=2	84480	111831	96611.8	115673	63276.9	90748.3	68630.8	66695.4	91364.8	81801.1
P0DN35|NDUB1_RAT	3	3	138.44	0.182436	0.99639	0.259923	6994	NADH dehydrogenase [ubiquinone] 1 beta subcomplex subunit 1 OS=Rattus norvegicus OX=10116 GN=Ndufb1 PE=3 SV=1	947764	1.49351e+06	850448	957011	846939	868485	1.66112e+06	1.38676e+06	1.00918e+06	941465
Q5I0D7|PEPD_RAT	2	2	61.21	0.183681	0.99639	0.258587	55684	Xaa-Pro dipeptidase OS=Rattus norvegicus OX=10116 GN=Pepd PE=2 SV=1	67520.9	64473.4	72566.7	75274.8	59741.3	76637.7	53562.4	63794.5	69852.1	64867.3
D3ZKP9|D3ZKP9_RAT;A0A0G2K7E5|A0A0G2K7E5_RAT;P54290|CA2D1_RAT;Q8VHS9|Q8VHS9_RAT;A0A0G2K8L7|A0A0G2K8L7_RAT	24	23	1546.43	0.184161	0.99639	0.258075	124762	Voltage-dependent calcium channel subunit alpha-2/delta-1 OS=Rattus norvegicus OX=10116 GN=Cacna2d1 PE=1 SV=3	1.34342e+08	1.04608e+08	1.07139e+08	1.43681e+08	1.45799e+08	1.63031e+08	1.09213e+08	7.59405e+07	1.80853e+08	5.41322e+07
Q9R1T1|BAF_RAT	1	1	43.74	0.185507	0.99639	0.256647	10266	Barrier-to-autointegration factor OS=Rattus norvegicus OX=10116 GN=Banf1 PE=1 SV=1	90997.6	168885	97124.5	75276.9	82213.7	30531.8	179754	138272	73716.9	152259
Q6IFW7|Q6IFW7_RAT	1	1	41.34	0.187579	0.99639	0.254477	41585	Keratin 28 OS=Rattus norvegicus OX=10116 GN=Krt28 PE=2 SV=1	166125	133586	171516	145148	96098	109839	188548	3.31415e+06	141240	132907
B3VQJ0|B3VQJ0_RAT	1	1	38.07	0.187624	0.99639	0.25443	50493	Glutamate decarboxylase 1 OS=Rattus norvegicus OX=10116 GN=Gad1 PE=2 SV=1	16370.9	15426.4	38429.1	28064	4803.37	9953.1	20267.2	21632.2	28226.3	46658.5
F1LPG5|F1LPG5_RAT;D3ZV29|D3ZV29_RAT;Q2XTA8|Q2XTA8_RAT	3	3	147.49	0.187924	0.99639	0.254118	15055	NADH:ubiquinone oxidoreductase subunit B4 OS=Rattus norvegicus OX=10116 GN=Ndufb4 PE=1 SV=1	681061	726173	596959	1.11887e+06	897598	881980	1.09949e+06	887792	1.10679e+06	806482
A0A140TAA4|A0A140TAA4_RAT	2	2	45.57	0.188306	0.99639	0.253723	96392	Programmed cell death 6-interacting protein OS=Rattus norvegicus OX=10116 GN=Pdcd6ip PE=1 SV=1	27279.5	15631.9	35530.8	39065.8	48749.9	77787.2	19872.1	21712.9	27540.1	28073.6
G3V6Q6|G3V6Q6_RAT	6	1	249.86	0.189382	0.99639	0.252612	42303	Guanine nucleotide binding protein, alpha 11 OS=Rattus norvegicus OX=10116 GN=Gna11 PE=1 SV=1	13922.5	14115.9	14411.9	29077.3	17917.3	22934.2	14339.5	32271.5	37419.3	22537.2
D3ZQ02|D3ZQ02_RAT	1	1	97.83	0.190647	0.99639	0.251318	50526	WD repeat domain 37 OS=Rattus norvegicus OX=10116 GN=Wdr37 PE=1 SV=3	54100	83219.9	96712	69075	70304.2	42735	68723.1	88298.6	130138	74501.6
Q75T81|Q75T81_RAT	1	1	27.3	0.190947	0.99639	0.251013	58318	Asc-type amino acid transporter 1 OS=Rattus norvegicus OX=10116 GN=Slc7a10 PE=1 SV=1	85697.3	96478.2	112528	104771	93311.3	82429	134567	159173	87870.6	91944
A0A0A1FZN1|A0A0A1FZN1_RAT	1	1	46.37	0.190966	0.99639	0.250994	36210	NADH-ubiquinone oxidoreductase chain 1 OS=Rattus norvegicus OX=10116 GN=ND1 PE=3 SV=1	657361	1.2169e+06	774833	832686	665672	811334	1.45277e+06	1.08567e+06	818793	814273
F1LRE1|F1LRE1_RAT;A0A0G2JU71|A0A0G2JU71_RAT	3	3	138.09	0.19149	0.99639	0.250462	45160	Glutathione reductase OS=Rattus norvegicus OX=10116 GN=Gsr PE=1 SV=2	113924	132190	138474	132331	165027	184197	194770	200019	144060	141828
G3V9I2|G3V9I2_RAT	1	1	20.06	0.191928	0.99639	0.250019	103795	Glutamate receptor ionotropic, kainate 3 OS=Rattus norvegicus OX=10116 GN=Grik3 PE=1 SV=3	54877	44808	55981.8	69953.4	37160.2	46673	98838.4	55933.4	54232.5	54578.4
P12075|COX5B_RAT	3	3	196.62	0.191931	0.99639	0.250016	14191	Cytochrome c oxidase subunit 5B, mitochondrial OS=Rattus norvegicus OX=10116 GN=Cox5b PE=1 SV=2	2.6551e+06	3.33328e+06	2.54088e+06	4.88511e+06	2.59849e+06	3.90217e+06	4.803e+06	4.38824e+06	3.48562e+06	3.44724e+06
M0R6N2|M0R6N2_RAT	2	2	110.21	0.194102	0.99639	0.247841	38778	MOSC domain-containing protein 2, mitochondrial-like OS=Rattus norvegicus OX=10116 GN=LOC100910481 PE=1 SV=1	87165.6	95239.3	85126.9	149357	126532	155268	146590	122980	182578	120965
D3ZMM8|D3ZMM8_RAT	1	1	35.29	0.197146	0.99639	0.244842	57519	Solute carrier family 7 (Cationic amino acid transporter, y+ system), member 6 (Predicted) OS=Rattus norvegicus OX=10116 GN=Slc7a6 PE=1 SV=1	379613	226772	349245	461082	363645	332326	245374	302705	309794	300285
D3ZAA7|D3ZAA7_RAT	1	1	28.39	0.197612	0.99639	0.244389	20535	Lipocln_cytosolic_FA-bd_dom domain-containing protein OS=Rattus norvegicus OX=10116 PE=3 SV=3	528605	658930	461397	494338	464144	562341	919053	582876	658229	455758
F1LN92|F1LN92_RAT	3	3	156.02	0.197823	0.99639	0.244184	89809	AFG3-like matrix AAA peptidase subunit 2 OS=Rattus norvegicus OX=10116 GN=Afg3l2 PE=1 SV=1	215298	266678	138860	166934	143173	151466	302388	277918	193009	158566
B3DM90|B3DM90_RAT	6	6	403.66	0.197989	0.99639	0.244022	67641	Ncstn protein OS=Rattus norvegicus OX=10116 GN=Ncstn PE=1 SV=1	468128	476643	477627	378734	340911	413619	562458	506879	377990	515907
Q68FP1|GELS_RAT	2	2	67.87	0.198331	0.99639	0.243691	86413	Gelsolin OS=Rattus norvegicus OX=10116 GN=Gsn PE=1 SV=1	67178.2	79664.9	99723.5	107238	92735	114742	60211.7	88809	86347.5	77862
Q6P505|Q6P505_RAT	2	2	93.27	0.19862	0.99639	0.243412	29765	Proteasome subunit alpha type OS=Rattus norvegicus OX=10116 GN=Psma4 PE=2 SV=1	347617	428172	453915	415588	502401	525219	491431	486074	496932	489056
M0R7G4|M0R7G4_RAT;B5DEK5|B5DEK5_RAT	2	2	100.84	0.199245	0.99639	0.24281	22470	MICOS complex subunit OS=Rattus norvegicus OX=10116 GN=Apoo PE=1 SV=2	235451	357770	244604	375599	260480	332078	305188	220694	254231	228884
A0A0H2UI15|A0A0H2UI15_RAT	3	3	110.71	0.20012	0.99639	0.241971	15608	C-type lectin domain family 2 member L OS=Rattus norvegicus OX=10116 GN=Clec2l PE=4 SV=1	99716.6	59273.8	106680	158470	129137	103945	125516	119351	137551	156410
P40307|PSB2_RAT	3	3	69.6	0.200841	0.99639	0.241284	23069	Proteasome subunit beta type-2 OS=Rattus norvegicus OX=10116 GN=Psmb2 PE=1 SV=1	79894	92664.9	144879	123520	149687	213292	98399.6	244033	212339	197294
P47819|GFAP_RAT;A1E251|A1E251_RAT	2	1	143.11	0.203871	0.99639	0.238429	49984	Glial fibrillary acidic protein OS=Rattus norvegicus OX=10116 GN=Gfap PE=1 SV=2	16219.9	12287.3	20575	22927.5	23889.2	22419.3	9425.76	14544.8	22333.4	15362.4
F1M065|F1M065_RAT	1	1	35.14	0.204253	0.99639	0.238073	28843	Junctional adhesion molecule 2 OS=Rattus norvegicus OX=10116 GN=Jam2 PE=1 SV=3	479167	463700	350006	347003	415258	490748	512452	496606	486266	410818
M0RBX7|M0RBX7_RAT	4	4	105.94	0.204425	0.99639	0.237913	83114	Amyloid-like protein 2 OS=Rattus norvegicus OX=10116 GN=Aplp2 PE=1 SV=2	102968	76458.9	100129	151880	130134	160764	88130	74927.4	123113	90511.5
O35964|SH3G1_RAT	2	1	66.87	0.204428	0.99639	0.237911	41694	Endophilin-A2 OS=Rattus norvegicus OX=10116 GN=Sh3gl1 PE=1 SV=1	66550.8	33814.2	58629.1	48864.5	35356.6	46311.1	70832.8	67628	47074.1	51278.9
B2RZC6|B2RZC6_RAT	1	1	16.16	0.204547	0.99639	0.2378	43263	Ilf2 protein OS=Rattus norvegicus OX=10116 GN=Ilf2 PE=1 SV=1	10961.7	14756.7	11108.1	14938.5	24510	23746.5	21584.8	17431.5	20747.3	22308.7
A0A0G2K4X1|A0A0G2K4X1_RAT;Q9QYP8|Q9QYP8_RAT;A0A023IKF6|A0A023IKF6_RAT;A0A0G2K4S5|A0A0G2K4S5_RAT;A0A2P1NRY8|A0A2P1NRY8_RAT	2	2	90.6	0.204801	0.99639	0.237564	40282	RT1 class Ia, locus A1 OS=Rattus norvegicus OX=10116 GN=RT1-A1 PE=1 SV=1	64307.1	72379	72355.6	98113.1	86783.5	113357	86440	85410	124706	105607
A0A0G2JTP8|A0A0G2JTP8_RAT	1	1	14.49	0.207052	0.99639	0.235492	14724	Uncharacterized protein OS=Rattus norvegicus OX=10116 PE=4 SV=1	225732	197281	244066	408743	225751	354399	205098	175173	246671	235725
A0A0G2JY82|A0A0G2JY82_RAT	1	1	52.23	0.207056	0.99639	0.235489	36094	Secretory carrier-associated membrane protein OS=Rattus norvegicus OX=10116 GN=Scamp1 PE=1 SV=1	633926	445080	562425	1.30067e+06	882228	840117	445799	582209	592477	612292
P58775|TPM2_RAT;A0A0G2JX64|A0A0G2JX64_RAT;Q5FVG5|Q5FVG5_RAT	3	2	89.72	0.207397	0.99639	0.235177	32931	Tropomyosin beta chain OS=Rattus norvegicus OX=10116 GN=Tpm2 PE=1 SV=1	53087.6	59458.4	60612.6	51699.1	54670.4	60226.2	60100.6	146284	54372	59607
P0C5H9|MANF_RAT	2	2	52.64	0.207624	0.99639	0.234971	20831	Mesencephalic astrocyte-derived neurotrophic factor OS=Rattus norvegicus OX=10116 GN=Manf PE=1 SV=1	169884	217778	224042	368819	235132	351020	186194	178440	246017	199656
F1M787|F1M787_RAT	1	1	38.79	0.208535	0.99639	0.234143	134526	Catenin delta-2 OS=Rattus norvegicus OX=10116 GN=Ctnnd2 PE=1 SV=3	11052.1	11626.2	8046.79	13951.5	8775.36	26880.9	11249.4	7193.15	9991.23	7686.26
P19643|AOFB_RAT;Q99PC8|Q99PC8_RAT	9	7	465.1	0.209157	0.99639	0.233581	59049	Amine oxidase [flavin-containing] B OS=Rattus norvegicus OX=10116 GN=Maob PE=1 SV=3	814020	785113	757057	1.37202e+06	1.01467e+06	1.06824e+06	1.13128e+06	1.22985e+06	1.11889e+06	1.00431e+06
Q5XI34|Q5XI34_RAT;Q4QQT4|2AAB_RAT;O35511|O35511_RAT	7	7	319.47	0.210616	0.99639	0.232272	66079	Protein phosphatase 2 (Formerly 2A), regulatory subunit A (PR 65), alpha isoform, isoform CRA_a OS=Rattus norvegicus OX=10116 GN=Ppp2r1a PE=1 SV=1	385707	212464	403377	480154	758377	718378	260556	303869	427764	314758
G3V7K5|G3V7K5_RAT	1	1	15.11	0.211015	0.99639	0.231916	145480	NPC intracellular cholesterol transporter 1 OS=Rattus norvegicus OX=10116 GN=Npc1 PE=1 SV=1	379369	793204	309470	299338	346074	309936	664214	585921	375902	456167
Q7TQ16|QCR8_RAT	3	3	134.89	0.211069	0.99639	0.231868	9843	Cytochrome b-c1 complex subunit 8 OS=Rattus norvegicus OX=10116 GN=Uqcrq PE=3 SV=1	619992	1.00658e+06	724739	683922	640276	747679	1.28214e+06	1.06068e+06	629370	759412
P26431|SL9A1_RAT;Q8R4H8|Q8R4H8_RAT	2	1	111.57	0.212016	0.99639	0.231027	92045	Sodium/hydrogen exchanger 1 OS=Rattus norvegicus OX=10116 GN=Slc9a1 PE=1 SV=2	581140	581613	539684	669467	539506	449991	677463	703527	491708	680926
Q99J86|ATRN_RAT	4	4	202.99	0.212018	0.99639	0.231025	163643	Attractin OS=Rattus norvegicus OX=10116 GN=Atrn PE=2 SV=1	93412.4	86886.2	103695	126834	66685.6	80854.4	115574	137616	101871	88503.6
Q5PQU1|Q5PQU1_RAT	1	1	32.02	0.212367	0.99639	0.230717	48817	Kininogen 1 OS=Rattus norvegicus OX=10116 GN=Kng2 PE=2 SV=1	52305	29980.6	33040.4	51919.7	58664.9	119411	51994.1	14822.3	42589.2	35441.8
Q5RJN0|Q5RJN0_RAT	2	2	151.36	0.213801	0.99639	0.229455	24215	NADH dehydrogenase (Ubiquinone) Fe-S protein 7 OS=Rattus norvegicus OX=10116 GN=Ndufs7 PE=1 SV=1	2.03417e+06	2.87742e+06	2.68496e+06	5.18352e+06	2.6909e+06	3.88883e+06	2.68885e+06	2.35506e+06	1.91317e+06	2.79568e+06
Q9R066|CXAR_RAT	3	3	68.58	0.213868	0.99639	0.229397	40493	Coxsackievirus and adenovirus receptor homolog OS=Rattus norvegicus OX=10116 GN=Cxadr PE=1 SV=2	283801	331765	243955	245138	224278	229436	304947	447976	252157	256681
M0RC85|M0RC85_RAT	1	1	14.51	0.214127	0.99639	0.22917	54966	Centrobin, centriole duplication and spindle assembly protein OS=Rattus norvegicus OX=10116 GN=Cntrob PE=1 SV=1	1.89714e+06	2.06701e+06	1.91121e+06	2.67352e+06	1.6052e+06	1.79251e+06	2.03255e+06	1.59278e+06	1.42405e+06	1.81514e+06
A0A0G2JX79|A0A0G2JX79_RAT	2	2	49.08	0.214401	0.99639	0.228931	35677	Translocon-associated protein subunit alpha OS=Rattus norvegicus OX=10116 GN=Ssr1 PE=1 SV=1	319298	413321	331750	427000	369937	503100	450260	460576	503162	376294
A0A0G2JX56|A0A0G2JX56_RAT	3	3	332.21	0.214493	0.99639	0.228851	19539	DnaJ (Hsp40) homolog, subfamily C, member 5, isoform CRA_a OS=Rattus norvegicus OX=10116 GN=Dnajc5 PE=1 SV=1	1.10924e+06	1.28741e+06	1.10957e+06	1.70189e+06	1.19602e+06	1.62285e+06	1.56188e+06	1.39148e+06	1.50376e+06	1.57149e+06
B5DER3|B5DER3_RAT	1	1	19.3	0.215016	0.99639	0.228395	28386	Hypertrophic agonist responsive protein B64, isoform CRA_b OS=Rattus norvegicus OX=10116 GN=Iah1 PE=2 SV=1	77762.2	45263.2	88566.6	55963.5	72479.4	76062.9	71441.6	100889	82814.8	74895.3
P81155|VDAC2_RAT	10	9	1140.27	0.215234	0.99639	0.228206	32353	Voltage-dependent anion-selective channel protein 2 OS=Rattus norvegicus OX=10116 GN=Vdac2 PE=1 SV=2	8.80974e+06	9.58132e+06	7.54545e+06	1.15599e+07	8.9666e+06	9.4316e+06	1.25369e+07	1.19857e+07	9.48753e+06	8.72957e+06
P10252|CD48_RAT	1	1	42.92	0.215281	0.99639	0.228165	27890	CD48 antigen OS=Rattus norvegicus OX=10116 GN=Cd48 PE=1 SV=1	99066.2	73952.2	91105.5	81894.9	111511	97633.2	55678.8	78479.8	102479	80918.3
F2W8B2|F2W8B2_RAT	2	2	85.79	0.215551	0.99639	0.227931	33002	Endothelin receptor type B (Fragment) OS=Rattus norvegicus OX=10116 GN=Ednrb PE=3 SV=1	205223	148266	176588	176212	197701	126387	192270	240472	221893	154116
Q5U2V8|EMC3_RAT	1	1	33.68	0.216364	0.99639	0.227229	29960	ER membrane protein complex subunit 3 OS=Rattus norvegicus OX=10116 GN=Emc3 PE=2 SV=3	12780.1	9749.49	10624.7	43659.9	61652.3	73916.6	5470.08	5503.54	31647.2	18108.2
A0A0G2K999|A0A0G2K999_RAT	1	1	18.97	0.216862	0.99639	0.2268	240585	Sidekick cell adhesion molecule 2 OS=Rattus norvegicus OX=10116 GN=Sdk2 PE=1 SV=1	40846.4	98505.2	65877.5	72235.1	59239.6	71077.3	95656.4	104797	74816.9	63033.1
A0A0G2K0B6|A0A0G2K0B6_RAT	6	4	311.15	0.217111	0.99639	0.226587	91601	Clathrin coat assembly protein AP180 OS=Rattus norvegicus OX=10116 GN=Snap91 PE=1 SV=1	998994	1.23173e+06	1.20064e+06	1.3309e+06	1.50759e+06	1.63666e+06	1.38063e+06	1.49549e+06	1.85433e+06	1.32942e+06
A0A0A0MY03|A0A0A0MY03_RAT	1	1	17.72	0.218498	0.99639	0.225402	54105	POC1 centriolar protein homolog B OS=Rattus norvegicus OX=10116 GN=Poc1b PE=4 SV=2	234405	327247	262506	239277	171196	202305	326379	303524	202425	328104
A0A0G2JZ56|A0A0G2JZ56_RAT;A0A0G2JUJ5|A0A0G2JUJ5_RAT	4	4	109.9	0.218752	0.99639	0.225187	204121	Ankyrin 2 OS=Rattus norvegicus OX=10116 GN=Ank2 PE=1 SV=1	53653.9	68083.6	78663.7	83342	70482.1	88275.5	61753.3	58170.3	71918.2	64498.6
P08009|GSTM4_RAT;A0A0G2K4U2|A0A0G2K4U2_RAT	5	2	363.07	0.219221	0.99639	0.224789	25835	Glutathione S-transferase Yb-3 OS=Rattus norvegicus OX=10116 GN=Gstm3 PE=1 SV=2	648827	596291	741905	824897	547177	719277	801504	951931	704649	654410
A0A0G2JVZ6|A0A0G2JVZ6_RAT	10	10	468.56	0.219255	0.99639	0.224759	116821	Integrin subunit alpha V OS=Rattus norvegicus OX=10116 GN=Itgav PE=1 SV=1	495220	568248	576191	672890	617421	583300	544671	713821	666789	643435
Q6P502|TCPG_RAT;P21816|CDO1_RAT	4	4	139.87	0.219812	0.99639	0.224289	61179	T-complex protein 1 subunit gamma OS=Rattus norvegicus OX=10116 GN=Cct3 PE=1 SV=1	110669	68402	119641	138167	91843.1	138054	83001.1	90505.7	91840.1	93648.2
P29418|ATP5E_RAT	1	1	18.79	0.220086	0.99639	0.224058	5820	ATP synthase subunit epsilon, mitochondrial OS=Rattus norvegicus OX=10116 GN=Atp5f1e PE=1 SV=2	160213	259352	192205	279739	229028	172909	184638	204602	180085	149278
Q6P9Y4|Q6P9Y4_RAT	16	11	1134.63	0.220687	0.99639	0.223553	33111	ADP/ATP translocase 1 OS=Rattus norvegicus OX=10116 GN=Slc25a4 PE=1 SV=1	2.40405e+07	2.81217e+07	2.20684e+07	3.62353e+07	3.1322e+07	3.13087e+07	3.94524e+07	2.97616e+07	3.66365e+07	2.79536e+07
A0A0G2K6U1|A0A0G2K6U1_RAT;O88960|O88960_RAT;O88975|O88975_RAT	17	17	982.6	0.222327	0.99639	0.222184	83218	Vesicle-fusing ATPase OS=Rattus norvegicus OX=10116 GN=Nsf PE=1 SV=1	1.11899e+06	1.0478e+06	1.30103e+06	1.43885e+06	1.1299e+06	1.73248e+06	1.11144e+06	1.05705e+06	1.20235e+06	1.1086e+06
D4AD75|D4AD75_RAT	1	1	52.67	0.222862	0.99639	0.22174	85164	Dpy-19-like C-mannosyltransferase 1 OS=Rattus norvegicus OX=10116 GN=Dpy19l1 PE=1 SV=1	119880	88005.3	136664	161670	99789.9	150378	143400	139655	156642	140822
Q63198|CNTN1_RAT	20	20	1300.16	0.222881	0.99639	0.221724	114278	Contactin-1 OS=Rattus norvegicus OX=10116 GN=Cntn1 PE=1 SV=2	3.12435e+06	2.9955e+06	3.32954e+06	3.60483e+06	4.40097e+06	4.03683e+06	3.44023e+06	4.30936e+06	5.68551e+06	3.53469e+06
F1LZC5|F1LZC5_RAT	2	2	114.95	0.222895	0.99639	0.221713	16819	Uncharacterized protein OS=Rattus norvegicus OX=10116 PE=4 SV=2	1.45034e+06	1.91534e+06	1.31634e+06	1.66939e+06	1.43573e+06	1.43481e+06	2.18014e+06	1.76667e+06	1.56144e+06	1.49463e+06
Q63011|Q63011_RAT;Q62670|Q62670_RAT;Q63223|Q63223_RAT	7	1	379.44	0.222998	0.99639	0.221628	15953	Zero beta-globin (Fragment) OS=Rattus norvegicus OX=10116 PE=3 SV=1	46172.9	23168.7	58637.9	80112.8	80981.1	125906	29623.3	42236.8	46474.9	46358.5
F1LTP8|F1LTP8_RAT	1	1	23.27	0.223232	0.99639	0.221434	46232	Ceramide synthase 6 OS=Rattus norvegicus OX=10116 GN=Cers6 PE=1 SV=3	24112.3	22437.8	28056.5	43056	28351.9	35598.1	11807.9	11187	40467.5	30883.7
D3ZXK4|D3ZXK4_RAT	1	1	38.39	0.224003	0.99639	0.220799	33252	Abhydrolase domain-containing 11 OS=Rattus norvegicus OX=10116 GN=Abhd11 PE=1 SV=1	50810.6	70551.6	52629.8	57368	32532.5	62616.7	81864.2	68565	60267.6	52658.3
R9PXY9|R9PXY9_RAT	1	1	15.21	0.224706	0.99639	0.220222	70890	Pannexin OS=Rattus norvegicus OX=10116 GN=Panx2 PE=3 SV=1	43391.3	51834.9	40013.9	53483.4	43873.7	40854.5	46732.5	56668.2	58605.8	42743.6
P31647|S6A11_RAT;A0A0G2JSN3|A0A0G2JSN3_RAT	5	4	187.08	0.224907	0.99639	0.220057	71326	Sodium- and chloride-dependent GABA transporter 3 OS=Rattus norvegicus OX=10116 GN=Slc6a11 PE=1 SV=1	5.47501e+06	4.00902e+06	6.68871e+06	6.96067e+06	6.13604e+06	4.88382e+06	8.0931e+06	9.27925e+06	6.3425e+06	4.72722e+06
A0A097BVK2|A0A097BVK2_RAT;Q63436|Q63436_RAT;Q63437|Q63437_RAT	6	5	483.13	0.226372	0.99639	0.218865	26940	Proteolipid protein 1 transcript variant 2 OS=Rattus norvegicus OX=10116 GN=Plp1 PE=2 SV=1	7.15922e+07	4.64468e+07	9.63347e+07	7.62744e+07	5.77517e+07	5.35779e+07	1.06328e+08	9.74993e+07	4.9905e+07	9.52943e+07
F1LR11|F1LR11_RAT	1	1	39.7	0.227473	0.99639	0.217975	36590	Phospholipid phosphatase-related protein type 1 OS=Rattus norvegicus OX=10116 GN=Plppr1 PE=4 SV=1	23535.3	37120.4	10482.7	1787.82	14615.5	1238.74	8560.86	0	616.964	32286.9
F1LU71|AUHM_RAT	2	1	30.38	0.227543	0.99639	0.217918	33605	Methylglutaconyl-CoA hydratase, mitochondrial OS=Rattus norvegicus OX=10116 GN=Auh PE=1 SV=2	3665.23	1730.45	3374.75	18943.5	9082.34	7710.96	1665.19	2463.53	4963.36	3816.09
Q7M0E3|DEST_RAT;D4A315|D4A315_RAT	2	2	124.5	0.228302	0.99639	0.217309	18807	Destrin OS=Rattus norvegicus OX=10116 GN=Dstn PE=1 SV=3	473036	341904	525956	514106	442400	593597	388495	453560	441012	383762
Q09073|ADT2_RAT	16	11	1040.35	0.229762	0.99639	0.216144	33108	ADP/ATP translocase 2 OS=Rattus norvegicus OX=10116 GN=Slc25a5 PE=1 SV=3	6.24565e+06	9.47153e+06	6.42816e+06	9.02653e+06	8.02677e+06	8.89071e+06	1.16826e+07	8.54041e+06	9.78467e+06	7.45633e+06
Q68FS4|AMPL_RAT	3	3	119.67	0.230689	0.99639	0.21541	56514	Cytosol aminopeptidase OS=Rattus norvegicus OX=10116 GN=Lap3 PE=1 SV=1	118397	125704	138336	131961	129468	182768	116451	126939	124803	124208
P05370|G6PD_RAT	1	1	49.26	0.230778	0.99639	0.21534	59794	Glucose-6-phosphate 1-dehydrogenase OS=Rattus norvegicus OX=10116 GN=G6pdx PE=1 SV=3	35077.3	24171	41818.2	53142.2	48110.6	57120.7	25471.8	27363.3	34160	46071.8
B1PL10|B1PL10_RAT	1	1	15.12	0.230832	0.99639	0.215297	49912	Gap junction protein OS=Rattus norvegicus OX=10116 GN=Gja8 PE=3 SV=1	10815.7	27578	17569.7	11287.3	4043.75	218.452	46771.9	41378.9	8589.74	12014.2
F1LWI8|F1LWI8_RAT	1	1	33.32	0.230869	0.99639	0.215268	136325	WD repeat domain 66 OS=Rattus norvegicus OX=10116 GN=Wdr66 PE=4 SV=3	479050	511750	458017	417725	326649	345884	525144	474517	450265	448163
D4A0Z1|D4A0Z1_RAT	1	1	30.19	0.230947	0.99639	0.215206	31366	Tetraspanin OS=Rattus norvegicus OX=10116 GN=Tspan14 PE=1 SV=1	71934.2	82799	105572	123059	140540	128933	137215	125214	138593	109800
P20236|GBRA3_RAT;Q8CJC1|Q8CJC1_RAT	6	4	296.9	0.231471	0.99639	0.214793	55623	Gamma-aminobutyric acid receptor subunit alpha-3 OS=Rattus norvegicus OX=10116 GN=Gabra3 PE=1 SV=2	168352	229838	185435	258917	193833	178717	232658	262495	170174	297505
A2RRU4|SCAP_RAT	2	2	50.46	0.232166	0.99639	0.214248	141292	Sterol regulatory element-binding protein cleavage-activating protein OS=Rattus norvegicus OX=10116 GN=Scap PE=2 SV=1	28565.2	44601	31822.5	37245.2	28368.5	39929.4	29358.5	29523.6	33411.8	29724.7
Q920A6|RISC_RAT	1	1	42.5	0.232607	0.99639	0.213903	51427	Retinoid-inducible serine carboxypeptidase OS=Rattus norvegicus OX=10116 GN=Scpep1 PE=2 SV=1	31693.2	6710.46	29345.3	61439.5	70047.6	50968.3	7916.7	9699.71	46513.1	20960.2
Q5XIM0|Q5XIM0_RAT	1	1	54.69	0.233125	0.99639	0.213499	47534	BCS1 homolog, ubiquinol-cytochrome c reductase complex chaperone OS=Rattus norvegicus OX=10116 GN=Bcs1l PE=1 SV=1	64091.5	80562.6	61514.9	87925.7	74856.5	65297.7	87738.5	110397	66834.5	73588.1
A0A0G2JVH4|A0A0G2JVH4_RAT;A0A140TAG5|A0A140TAG5_RAT	7	6	262.26	0.233574	0.99639	0.21315	86689	MICOS complex subunit MIC60 OS=Rattus norvegicus OX=10116 GN=Immt PE=1 SV=1	182026	289557	245226	391254	197121	242986	291787	183446	189595	153593
D3ZW09|D3ZW09_RAT;A0A0G2K902|A0A0G2K902_RAT	13	13	854.75	0.234552	0.99639	0.212392	129828	Sortilin-related VPS10 domain-containing receptor 2 OS=Rattus norvegicus OX=10116 GN=Sorcs2 PE=4 SV=3	280326	384421	289848	418860	330956	435665	388731	412169	428838	370275
M0R3V7|M0R3V7_RAT;Q6AZ76|Q6AZ76_RAT;Q62614|Q62614_RAT	5	5	205.7	0.234729	0.99639	0.212256	108178	Sodium/calcium exchanger 1 OS=Rattus norvegicus OX=10116 GN=Slc8a1 PE=3 SV=2	2.21781e+06	2.30227e+06	2.19382e+06	2.5451e+06	2.52308e+06	2.23078e+06	2.69095e+06	3.20277e+06	2.67441e+06	1.98701e+06
A0A0G2JSV3|A0A0G2JSV3_RAT	1	1	46.95	0.235823	0.99639	0.211414	35297	Ribose-phosphate pyrophosphokinase I -like OS=Rattus norvegicus OX=10116 GN=LOC314140 PE=1 SV=1	51276	27936.2	58513.7	66527.3	38549.4	63674.2	57605.9	79207.7	85284.8	43457.5
D3Z955|D3Z955_RAT	2	2	79.28	0.236676	0.99639	0.210762	71102	Phosphoglucomutase 2-like 1 OS=Rattus norvegicus OX=10116 GN=Pgm2l1 PE=1 SV=1	23197.3	20304.4	24291.2	25767.8	38381	91364.9	77863.2	147964	34062.5	23846.6
Q6IUR5|NENF_RAT	1	1	50.21	0.23687	0.99639	0.210614	18980	Neudesin OS=Rattus norvegicus OX=10116 GN=Nenf PE=2 SV=1	111502	135055	141786	255190	159023	303281	108388	95610.9	183952	142415
Q66HM2|Q66HM2_RAT	20	1	1009.7	0.237176	0.99639	0.210382	105020	AP-2 complex subunit alpha OS=Rattus norvegicus OX=10116 GN=Ap2a2 PE=1 SV=1	135203	147093	138518	193405	169901	204985	165799	184142	236424	170623
A0A0G2K5J5|A0A0G2K5J5_RAT	1	1	37.34	0.238249	0.99639	0.209568	58339	Netrin G2 OS=Rattus norvegicus OX=10116 GN=Ntng2 PE=4 SV=1	40398.6	45585.6	32244.5	51729.3	61166	51077.7	25195.3	32423	57888.7	38332.2
A0A0B5AG38|A0A0B5AG38_RAT	1	1	19.98	0.238706	0.99639	0.209223	13212	Glutamine gamma-glutamyltransferase K (Fragment) OS=Rattus norvegicus OX=10116 GN=Tgm1 PE=2 SV=1	9740.46	10459.6	6405.84	9667.62	10360	12478.8	6887.4	109531	13488.1	10855.1
A0A0G2K472|A0A0G2K472_RAT	3	2	68.33	0.238716	0.99639	0.209216	146493	Cytoplasmic FMR1-interacting protein OS=Rattus norvegicus OX=10116 GN=Cyfip1 PE=1 SV=1	9298.32	7912.88	11098	11785	13065.2	19665.7	6227.05	9012.37	10246.9	11869.3
A3FM27|A3FM27_RAT	1	1	20.43	0.239328	0.99639	0.208755	28904	Chloride intracellular channel protein OS=Rattus norvegicus OX=10116 GN=Clic4 PE=2 SV=1	79422.7	52821.2	73557.4	99064.5	85812.8	130375	54058.5	67723.4	68044.1	83069.3
M0R9Y7|M0R9Y7_RAT	2	1	73.41	0.240096	0.99639	0.20818	28280	Transmembrane protein 41a OS=Rattus norvegicus OX=10116 GN=Tmem41a PE=4 SV=1	173544	153698	226248	294408	275581	310278	172308	182926	160573	243102
Q5U1Z9|Q5U1Z9_RAT	5	5	259.13	0.240743	0.99639	0.207696	30155	Metaxin 2 OS=Rattus norvegicus OX=10116 GN=Mtx2 PE=1 SV=1	744457	1.28871e+06	676404	683766	647728	681525	1.21817e+06	1.03127e+06	750619	804920
Q9JM15|S38A1_RAT	2	2	101.85	0.241563	0.99639	0.207087	54381	Sodium-coupled neutral amino acid transporter 1 OS=Rattus norvegicus OX=10116 GN=Slc38a1 PE=1 SV=1	482513	328184	390244	478802	405479	436674	334569	395844	432471	334802
P61805|DAD1_RAT	3	3	183.49	0.241733	0.99639	0.206961	12660	Dolichyl-diphosphooligosaccharide--protein glycosyltransferase subunit DAD1 OS=Rattus norvegicus OX=10116 GN=Dad1 PE=3 SV=3	993092	1.39721e+06	1.1904e+06	1.24055e+06	956407	1.2035e+06	1.27045e+06	1.22818e+06	1.34842e+06	1.23066e+06
A0A090BZQ0|A0A090BZQ0_RAT	1	1	29.41	0.242147	0.99639	0.206655	19068	Vasoactive intestinal polypeptide OS=Rattus norvegicus OX=10116 GN=Vip PE=2 SV=1	8655.2	1903.95	34045.2	59338.5	8529.64	40579.4	3206.06	7555.6	8509.33	7704.93
D3ZCV0|D3ZCV0_RAT	5	1	241.87	0.242241	0.99639	0.206585	104339	Actinin alpha 2 OS=Rattus norvegicus OX=10116 GN=Actn2 PE=1 SV=1	54933.2	71163.3	84053.9	63271.6	60221.4	59030.6	59772.7	84377.7	85308.5	69080.5
A0A0G2JYU0|A0A0G2JYU0_RAT	1	1	17.49	0.243273	0.99639	0.205825	40704	RNA binding protein fox-1 homolog 1 OS=Rattus norvegicus OX=10116 GN=Rbfox1 PE=4 SV=1	6785.44	4797.68	5200.02	5708.36	3537.66	8599.53	3817.43	4248.69	5598.21	4508.71
F1LRI5|F1LRI5_RAT	1	1	15.43	0.243406	0.99639	0.205727	295566	GCN1 activator of EIF2AK4 OS=Rattus norvegicus OX=10116 GN=Gcn1 PE=1 SV=3	10481.5	2508.55	12132	16819.7	13762.2	12367.2	4651.23	6134.19	9292.88	5504.98
D4A899|D4A899_RAT	2	2	88.85	0.244032	0.99639	0.205269	267750	Vacuolar protein sorting 13 homolog A OS=Rattus norvegicus OX=10116 GN=Vps13a PE=1 SV=2	30099.8	31408.3	54417.5	48650.5	42811	37927	38944.4	49689.9	58234.1	45223.6
Q5BJM8|ZNT7_RAT	1	1	39.68	0.244467	0.99639	0.204951	42089	Zinc transporter 7 OS=Rattus norvegicus OX=10116 GN=Slc30a7 PE=2 SV=2	21230.9	74842.3	90915.2	62041	75349.9	121998	62209.7	119978	119705	111984
A0A0G2JW90|A0A0G2JW90_RAT	1	1	60.55	0.245981	0.99639	0.203852	43907	Pyruvate dehydrogenase E1 component subunit alpha OS=Rattus norvegicus OX=10116 GN=Pdha1 PE=1 SV=1	312124	423736	365732	940384	390180	474262	364143	322109	289890	429102
P68511|1433F_RAT;A0A0G2K2B8|A0A0G2K2B8_RAT	8	7	695.71	0.246083	0.99639	0.203778	28365	14-3-3 protein eta OS=Rattus norvegicus OX=10116 GN=Ywhah PE=1 SV=2	2.21552e+06	1.33893e+06	2.49632e+06	2.62449e+06	2.90885e+06	3.27135e+06	2.40587e+06	2.97312e+06	4.3992e+06	2.6778e+06
M0R7K1|M0R7K1_RAT;Q9Z252|LIN7B_RAT	3	1	85.31	0.246299	0.99639	0.203622	24664	Protein lin-7 homolog OS=Rattus norvegicus OX=10116 GN=Lin7a PE=1 SV=2	61476.4	29817	47991.9	74753.8	85074.7	92019.7	24359.5	26866.6	75751.8	59048.9
P62747|RHOB_RAT;O35791|O35791_RAT;P61589|RHOA_RAT	3	3	133.81	0.24728	0.99639	0.202916	22565	Rho-related GTP-binding protein RhoB OS=Rattus norvegicus OX=10116 GN=Rhob PE=1 SV=1	186448	137308	264377	377455	225811	314129	184612	185588	195934	188004
F1LSH6|F1LSH6_RAT;A0A0H2UHH6|A0A0H2UHH6_RAT;F1LRY7|F1LRY7_RAT;Q9QZW7|Q9QZW7_RAT	3	3	173.92	0.247362	0.99639	0.202857	102048	Potassium/sodium hyperpolarization-activated cyclic nucleotide-gated channel 1 OS=Rattus norvegicus OX=10116 GN=Hcn1 PE=4 SV=1	315719	268967	351051	417512	282218	341494	345724	342764	472473	338138
Q00939|FOXG1_RAT	1	1	16.47	0.247411	0.99639	0.202821	51719	Forkhead box protein G1 OS=Rattus norvegicus OX=10116 GN=Foxg1 PE=2 SV=1	435631	292345	439134	481123	493722	372374	275252	275186	526637	332457
Q6P503|Q6P503_RAT	1	1	31.88	0.247914	0.99639	0.202462	28291	ATPase H+-transporting V1 subunit D OS=Rattus norvegicus OX=10116 GN=Atp6v1d PE=1 SV=1	101239	63956.1	110673	220195	104208	212797	81474.4	79418.5	97354.5	105218
A0A0G2K7Q6|A0A0G2K7Q6_RAT;P39069|KAD1_RAT;M0RC66|M0RC66_RAT	2	2	86.12	0.249485	0.99639	0.201343	21788	Uncharacterized protein OS=Rattus norvegicus OX=10116 PE=3 SV=1	134388	49752.4	124265	176102	87608.9	152760	54098.6	92988.4	93159.3	92486.8
Q8VHX0|CCG3_RAT	2	2	110.67	0.250637	0.99639	0.200528	35835	Voltage-dependent calcium channel gamma-3 subunit OS=Rattus norvegicus OX=10116 GN=Cacng3 PE=1 SV=1	793339	1.57079e+06	800858	1.03917e+06	711368	646772	1.64157e+06	1.28836e+06	657762	1.36068e+06
P63319|KPCG_RAT	9	8	527.69	0.251477	0.99639	0.199938	79562	Protein kinase C gamma type OS=Rattus norvegicus OX=10116 GN=Prkcg PE=1 SV=1	1.36556e+06	1.52549e+06	1.1143e+06	1.17473e+06	1.28377e+06	1.32652e+06	1.4381e+06	1.94273e+06	1.17053e+06	1.40038e+06
Q6AYQ4|TM109_RAT	1	1	98.49	0.252728	0.99639	0.199064	26282	Transmembrane protein 109 OS=Rattus norvegicus OX=10116 GN=Tmem109 PE=2 SV=1	1.88921e+06	1.74837e+06	1.60858e+06	2.18182e+06	1.31307e+06	1.70461e+06	2.06642e+06	1.96591e+06	1.81994e+06	1.84246e+06
M0R4S2|M0R4S2_RAT	1	1	41.9	0.253087	0.99639	0.198815	21822	Apolipoprotein D OS=Rattus norvegicus OX=10116 GN=Apod PE=3 SV=1	335778	308643	397259	321504	371672	397805	420824	448495	478042	290329
A0A0H2UHF6|A0A0H2UHF6_RAT	1	1	46.2	0.253363	0.99639	0.198623	23680	PRA1 family protein OS=Rattus norvegicus OX=10116 GN=Arl6ip5 PE=1 SV=1	432289	461137	445811	504125	601228	781615	556434	556002	852427	582232
Q5PPG6|NP1L5_RAT	1	1	20	0.253621	0.99639	0.198444	17019	Nucleosome assembly protein 1-like 5 OS=Rattus norvegicus OX=10116 GN=Nap1l5 PE=2 SV=1	96782.3	86252.6	78016.8	87360.4	90872.7	72621.5	102232	103861	96472.4	75192.3
F1LPA6|F1LPA6_RAT	5	5	223.42	0.253915	0.99639	0.19824	75893	Peptidyl arginine deiminase, type II, isoform CRA_a OS=Rattus norvegicus OX=10116 GN=Padi2 PE=4 SV=2	253150	174966	142185	152289	200952	183262	174515	253417	277878	176306
A0A0G2JZ44|A0A0G2JZ44_RAT	1	1	31.62	0.25443	0.99639	0.197885	89518	Phospholipase A2 OS=Rattus norvegicus OX=10116 GN=Pla2g4b PE=4 SV=1	39928.5	26970.2	35060.3	27104.4	26394.7	45990.7	28704.7	4.65835e+06	33388.6	33913.6
F1LMS1|F1LMS1_RAT;A0A0G2JVW2|A0A0G2JVW2_RAT	2	2	89.18	0.254554	0.99639	0.197799	261292	Voltage-dependent R-type calcium channel subunit alpha OS=Rattus norvegicus OX=10116 GN=Cacna1e PE=1 SV=3	213796	328575	242022	318810	211859	204699	300724	313082	235527	311360
F2Z3T7|F2Z3T7_RAT	1	1	27.34	0.254806	0.99639	0.197626	32297	Isochorismatase domain-containing protein 1 OS=Rattus norvegicus OX=10116 GN=LOC103694869 PE=1 SV=1	38082.7	36650.9	37294.2	38181.6	39829.8	58807.6	37281.8	52020.5	70072.1	41524.8
Q6Q0N1|CNDP2_RAT	1	1	33.9	0.255183	0.99639	0.197366	53116	Cytosolic non-specific dipeptidase OS=Rattus norvegicus OX=10116 GN=Cndp2 PE=1 SV=1	247420	356852	269433	203898	129919	195861	347642	329089	214371	263234
Q6AYM8|Q6AYM8_RAT	1	1	43.85	0.255313	0.99639	0.197277	68263	Glycosylphosphatidylinositol anchor attachment 1 OS=Rattus norvegicus OX=10116 GN=Gpaa1 PE=1 SV=1	173935	145285	210991	216954	154473	268544	128041	143065	194331	184336
A0A0G2JVU1|A0A0G2JVU1_RAT	2	2	209.07	0.25532	0.99639	0.197272	87495	Integrin beta OS=Rattus norvegicus OX=10116 GN=Itgb8 PE=1 SV=1	965319	1.26409e+06	1.01323e+06	1.04204e+06	980289	748531	1.11262e+06	1.1448e+06	1.05417e+06	1.09883e+06
Q5M9F8|SCYL1_RAT	1	1	14.78	0.256557	0.99639	0.196426	89697	N-terminal kinase-like protein OS=Rattus norvegicus OX=10116 GN=Scyl1 PE=2 SV=1	20504.3	56954.8	21926.8	17273.5	13996.9	25272.3	38089.5	51923.1	21355.9	28345.9
T1SRT4|T1SRT4_RAT;A0A0G2K095|A0A0G2K095_RAT	4	1	159.72	0.25663	0.99639	0.196376	45426	Radixin isoform OS=Rattus norvegicus OX=10116 GN=Rdx PE=2 SV=1	102128	79541.3	132009	124568	173659	142520	86179.1	107154	116971	99723.7
P70500|CDIPT_RAT	1	1	138.22	0.256986	0.99639	0.196134	23939	CDP-diacylglycerol--inositol 3-phosphatidyltransferase OS=Rattus norvegicus OX=10116 GN=Cdipt PE=1 SV=1	475165	461727	594035	811453	676348	962238	808799	701165	832053	748183
D4A949|D4A949_RAT	1	1	18.49	0.257557	0.99639	0.195746	55978	Similar to hypothetical protein 4933423E17 OS=Rattus norvegicus OX=10116 GN=RGD1560303 PE=4 SV=2	94820.9	106943	75447.1	89134.4	72857.3	58360	95155.1	4.47534e+06	75023.8	69933.4
A0A0G2K2S2|A0A0G2K2S2_RAT	3	3	131.91	0.257585	0.99639	0.195727	54188	Solute carrier family 2, facilitated glucose transporter member 1 OS=Rattus norvegicus OX=10116 GN=Slc2a1 PE=1 SV=1	512010	622125	602166	575019	458714	482808	663830	657018	452975	698705
D2E6K0|D2E6K0_RAT	2	2	132.75	0.258025	0.99639	0.195429	51969	NADH-ubiquinone oxidoreductase chain 4 OS=Rattus norvegicus OX=10116 GN=ND4 PE=3 SV=1	929302	1.68552e+06	903930	989803	1.00493e+06	729168	1.8937e+06	1.41716e+06	991548	966528
P63086|MK01_RAT	5	3	168.74	0.258487	0.99639	0.195117	41648	Mitogen-activated protein kinase 1 OS=Rattus norvegicus OX=10116 GN=Mapk1 PE=1 SV=3	195810	221878	267765	242901	214661	359520	178741	234749	219257	220075
B5DFC4|B5DFC4_RAT	7	3	356.02	0.258531	0.99639	0.195088	77883	Protein kinase C OS=Rattus norvegicus OX=10116 GN=Prkca PE=2 SV=1	444736	582968	356283	472643	460712	474413	462735	603855	474607	535627
M0RBF1|M0RBF1_RAT	1	1	33.71	0.259111	0.99639	0.194697	187746	Complement C3 OS=Rattus norvegicus OX=10116 GN=C3 PE=1 SV=1	51541.6	44502.3	52079.2	43774.5	116974	140432	40785.6	42901.9	58098.5	51132.7
Q4V8H8|EHD2_RAT	1	1	19.95	0.259234	0.99639	0.194614	61370	EH domain-containing protein 2 OS=Rattus norvegicus OX=10116 GN=Ehd2 PE=1 SV=1	178905	306949	222666	200685	143897	216157	156673	182932	172551	190876
M0RCR2|M0RCR2_RAT	1	1	15.97	0.259449	0.99639	0.194469	11013	Kruppel-like factor 7 OS=Rattus norvegicus OX=10116 GN=Klf7 PE=4 SV=1	25299	12450.4	28525.7	53383	18294.6	26659.1	13494.1	19087.4	15276.8	25747.7
P40112|PSB3_RAT	1	1	111.46	0.259932	0.99639	0.194146	23235	Proteasome subunit beta type-3 OS=Rattus norvegicus OX=10116 GN=Psmb3 PE=1 SV=1	219359	216617	368156	294539	411956	364698	260086	524763	399102	373864
B1WBQ8|B1WBQ8_RAT	2	1	157.35	0.26033	0.99639	0.19388	47376	Glyceraldehyde-3-phosphate dehydrogenase OS=Rattus norvegicus OX=10116 GN=Gapdhs PE=1 SV=1	451358	255167	401236	421611	530927	487883	271243	367812	393808	367270
A0A0G2K1C0|A0A0G2K1C0_RAT;F1LY09|F1LY09_RAT;Q9ERF9|Q9ERF9_RAT	5	5	126.16	0.26066	0.99639	0.19366	48066	Actin-related protein 3 OS=Rattus norvegicus OX=10116 GN=Actr3 PE=1 SV=1	184508	127226	225765	358377	238057	314857	116186	182463	203753	216899
A0A0G2JVM7|A0A0G2JVM7_RAT	1	1	15.07	0.2607	0.99639	0.193633	60197	Non-specific serine/threonine protein kinase OS=Rattus norvegicus OX=10116 GN=Sgk1 PE=4 SV=1	83833.6	33897.2	60496.3	58899.2	48624.6	51875.2	41375	47283.2	40416.8	51019
A0A0H2UHH5|A0A0H2UHH5_RAT	5	1	304.56	0.261081	0.99639	0.193379	62472	Keratin, type II cytoskeletal 75 OS=Rattus norvegicus OX=10116 GN=Krt75 PE=1 SV=1	176920	157113	193440	145613	167875	245689	159767	4.20885e+06	185061	177771
D4A7Z5|D4A7Z5_RAT	1	1	44.96	0.261572	0.99639	0.193053	28868	Diablo-like OS=Rattus norvegicus OX=10116 GN=LOC100360940 PE=4 SV=2	290406	287215	279280	311512	231946	310133	292227	325980	353491	272101
A0A0G2JVV1|A0A0G2JVV1_RAT	1	1	34.86	0.261713	0.99639	0.19296	25534	C-type lectin domain family 2, member G OS=Rattus norvegicus OX=10116 GN=Clec2g PE=1 SV=1	44229.7	36916.8	36220.4	41398.8	66935.7	62317.4	41288	66608.6	92163.6	47798.8
P32551|QCR2_RAT	7	7	693.93	0.261813	0.99639	0.192893	48423	Cytochrome b-c1 complex subunit 2, mitochondrial OS=Rattus norvegicus OX=10116 GN=Uqcrc2 PE=1 SV=2	3.15183e+06	5.67065e+06	2.60109e+06	4.57663e+06	3.3006e+06	3.52158e+06	6.50637e+06	5.39387e+06	3.77735e+06	3.39754e+06
A0A0G2K1N9|A0A0G2K1N9_RAT	1	1	15.37	0.261897	0.99639	0.192838	75100	Selenoprotein O OS=Rattus norvegicus OX=10116 GN=Selenoo PE=1 SV=1	203210	169379	200070	131023	184834	187267	178978	1.4577e+07	191576	142592
B2RYS0|B2RYS0_RAT	1	1	93.17	0.263433	0.99639	0.191825	9347	Cox7a2 protein OS=Rattus norvegicus OX=10116 GN=Cox7a2 PE=2 SV=1	1.90904e+06	6.39627e+06	2.90712e+06	2.99776e+06	2.53167e+06	3.2149e+06	5.5174e+06	5.15319e+06	3.12775e+06	3.20164e+06
P21707|SYT1_RAT	12	7	844.25	0.264431	0.99639	0.191171	47711	Synaptotagmin-1 OS=Rattus norvegicus OX=10116 GN=Syt1 PE=1 SV=3	7.91243e+06	7.88559e+06	7.91331e+06	9.09891e+06	8.71444e+06	8.62602e+06	6.78451e+06	1.15465e+07	1.08737e+07	9.1747e+06
A0A0G2K6T9|A0A0G2K6T9_RAT	1	1	60.02	0.266079	0.99639	0.1901	129114	Protocadherin 1 OS=Rattus norvegicus OX=10116 GN=Pcdh1 PE=1 SV=1	165901	111901	176078	464148	361838	478132	119591	139751	177237	269152
F1LMA5|F1LMA5_RAT	2	2	92.02	0.266986	0.99639	0.189514	32511	Friend virus susceptibility 1 OS=Rattus norvegicus OX=10116 GN=Fv1 PE=4 SV=1	18513.7	86733.2	45419.8	32075.8	39670.3	44966	69669.9	37444.6	62552.4	60254.9
A0A0G2JY75|A0A0G2JY75_RAT	1	1	14.43	0.268693	0.99639	0.188418	105682	General transcription factor IIIC subunit 2 OS=Rattus norvegicus OX=10116 GN=Gtf3c2 PE=1 SV=1	3271.64	0	3147.85	16407.3	815.772	61.306	7738.15	10026.2	3447.7	1112.91
A0A0G2KAE2|A0A0G2KAE2_RAT	1	1	55.26	0.268808	0.99639	0.188345	39940	Tumor suppressor candidate 3 OS=Rattus norvegicus OX=10116 GN=Tusc3 PE=4 SV=1	16053.7	6503.76	17630.4	46644.5	5292.48	3346.64	23988.5	24676	10534.7	25274.2
P32215|PACR_RAT;D3ZWW5|D3ZWW5_RAT	3	3	125.06	0.269079	0.99639	0.188172	60681	Pituitary adenylate cyclase-activating polypeptide type I receptor OS=Rattus norvegicus OX=10116 GN=Adcyap1r1 PE=2 SV=2	198227	224911	217700	273338	196241	169288	258867	293059	199733	217102
A0A0G2K401|A0A0G2K401_RAT	1	1	23.99	0.269316	0.99639	0.188022	80502	Propionyl-CoA carboxylase alpha chain, mitochondrial OS=Rattus norvegicus OX=10116 GN=Pcca PE=1 SV=1	10113.3	2753.3	2615.56	21504.9	14971.6	19291.8	5531.87	3527.9	6131.02	4686.74
G3V667|G3V667_RAT;Q924W2|Q924W2_RAT;Q924W3|Q924W3_RAT	9	9	460.26	0.26935	0.99639	0.188	120544	Integrin subunit alpha 6 OS=Rattus norvegicus OX=10116 GN=Itga6 PE=1 SV=1	352419	343635	329255	338244	339912	256682	298986	372126	368530	390069
Q5XIJ3|Q5XIJ3_RAT	2	2	95.86	0.269612	0.99639	0.187833	43222	Isocitrate dehydrogenase [NAD] subunit, mitochondrial OS=Rattus norvegicus OX=10116 GN=Idh3g PE=1 SV=1	93359.6	108170	108282	191796	118890	120886	132499	111169	77948.9	85824.6
P97710|SHPS1_RAT;Q499T3|Q499T3_RAT	4	4	158.52	0.269904	0.99639	0.187648	56283	Tyrosine-protein phosphatase non-receptor type substrate 1 OS=Rattus norvegicus OX=10116 GN=Sirpa PE=1 SV=1	1.95331e+06	2.28743e+06	1.9771e+06	2.08058e+06	1.99851e+06	2.56643e+06	1.81544e+06	1.81805e+06	2.53109e+06	1.56293e+06
A0A0G2JZJ5|A0A0G2JZJ5_RAT	2	2	163.49	0.270177	0.99639	0.187475	59622	Phosphatidylserine synthase 1 OS=Rattus norvegicus OX=10116 GN=Ptdss1 PE=1 SV=1	111185	106455	150694	195818	135315	184470	147313	147739	203349	190486
Q6AXX6|PXL2A_RAT	6	6	310.76	0.27165	0.99639	0.186545	25861	Peroxiredoxin-like 2A OS=Rattus norvegicus OX=10116 GN=Prxl2a PE=1 SV=1	662946	529439	587605	927382	677387	902665	766114	720945	1.07199e+06	766902
A0A1W2Q6F8|A0A1W2Q6F8_RAT	2	2	163.21	0.272053	0.99639	0.186292	40804	NADH dehydrogenase [ubiquinone] 1 alpha subcomplex subunit 10, mitochondrial OS=Rattus norvegicus OX=10116 GN=Ndufa10l1 PE=3 SV=1	426160	671770	489814	598234	447154	483631	915659	730059	503191	438610
A0A0G2K5S7|A0A0G2K5S7_RAT	1	1	30.31	0.272151	0.99639	0.186231	61809	Ectonucleoside triphosphate diphosphohydrolase 3 OS=Rattus norvegicus OX=10116 GN=Entpd3 PE=1 SV=1	39326.5	44306.7	55426	58715	26654.9	49106.8	43984.7	52233.8	74892.9	49814.7
A0A0G2K477|A0A0G2K477_RAT	1	1	68.07	0.272945	0.99639	0.185734	51903	Immunoglobulin heavy constant mu OS=Rattus norvegicus OX=10116 GN=Ighm PE=4 SV=1	56476	46865.4	89473.7	73376.2	85076.2	123607	46155.6	45169.2	109641	43455.5
O08700|VPS45_RAT	1	1	22.23	0.273112	0.99639	0.185629	65252	Vacuolar protein sorting-associated protein 45 OS=Rattus norvegicus OX=10116 GN=Vps45 PE=1 SV=1	44746.5	47895	44964.7	17444.4	25291.5	18364.1	68110.4	51804.5	28455.5	32799.3
D3ZQC6|D3ZQC6_RAT	1	1	21.69	0.273154	0.99639	0.185604	153139	E3 ubiquitin-protein ligase OS=Rattus norvegicus OX=10116 GN=Ubr1 PE=1 SV=3	94437	55376.7	112261	66990	79658.4	109210	52919.1	60027.7	74600.5	91704
Q6DGG1|ABHEB_RAT	1	1	34.01	0.274015	0.99639	0.185068	22718	Protein ABHD14B OS=Rattus norvegicus OX=10116 GN=Abhd14b PE=2 SV=1	66817	64361.3	79156.2	62251.1	86669.4	96711	61419.5	75894.2	68330.1	62270
D4A6F2|D4A6F2_RAT	1	1	87.01	0.274059	0.99639	0.18504	13396	Ly6/neurotoxin 1 OS=Rattus norvegicus OX=10116 GN=Lynx1 PE=4 SV=1	798204	720037	727852	731501	973321	702017	898758	690627	1.05389e+06	834884
Q5I0I4|DMAC2_RAT	1	1	15.62	0.274661	0.99639	0.184667	28832	Distal membrane-arm assembly complex protein 2 OS=Rattus norvegicus OX=10116 GN=Dmac2 PE=2 SV=1	270696	218660	308129	129906	162952	190203	259954	258467	238619	236931
A0A0G2JUN8|A0A0G2JUN8_RAT	1	1	20.54	0.274883	0.99639	0.18453	32186	Proteasome subunit beta OS=Rattus norvegicus OX=10116 GN=Psmb7 PE=1 SV=1	419745	191160	261499	290522	183209	236269	195920	184809	288132	168569
F1LMV6|F1LMV6_RAT;Q4QQR7|Q4QQR7_RAT	3	3	131.78	0.275471	0.99639	0.184167	334582	Desmoplakin OS=Rattus norvegicus OX=10116 GN=Dsp PE=1 SV=1	8054.37	5097.7	5627.68	12486.3	18220.8	15522.1	6706.04	306812	16018.2	8761.65
A0A0G2JSH2|A0A0G2JSH2_RAT	2	2	68.56	0.275985	0.99639	0.183851	38708	3-hydroxybutyrate dehydrogenase, type 1, isoform CRA_a OS=Rattus norvegicus OX=10116 GN=Bdh1 PE=1 SV=1	67038.2	71512.4	71450.9	119815	70955.2	91984.9	82355.5	58559.8	76760.2	60134.8
A0A1E1ERK2|A0A1E1ERK2_RAT	5	4	346.29	0.277544	0.99639	0.182897	33218	Syntaxin 1A OS=Rattus norvegicus OX=10116 GN=Stx1a PE=3 SV=1	1.42549e+06	1.93237e+06	1.7537e+06	1.49342e+06	1.72624e+06	2.00545e+06	1.60565e+06	1.48276e+06	1.70464e+06	1.4895e+06
F1MA16|F1MA16_RAT	1	1	18.25	0.277652	0.99639	0.182831	60553	Neuropilin and tolloid-like protein 2 OS=Rattus norvegicus OX=10116 GN=Neto2 PE=4 SV=1	37594.9	21005.8	38395.9	44269.3	24877.2	48934.9	34197.3	24293.1	31075.5	22425.8
D3ZH59|D3ZH59_RAT;F1LRG7|F1LRG7_RAT	4	4	237.94	0.27996	0.99639	0.181433	142690	Adhesion G protein-coupled receptor L3 OS=Rattus norvegicus OX=10116 GN=Adgrl3 PE=1 SV=3	163054	155378	157162	237276	154046	132979	167335	213182	180390	183957
G3V6H5|G3V6H5_RAT	9	9	652.93	0.280296	0.99639	0.181231	34286	Mitochondrial 2-oxoglutarate/malate carrier protein OS=Rattus norvegicus OX=10116 GN=Slc25a11 PE=1 SV=1	2.6375e+06	3.20441e+06	2.5606e+06	3.79978e+06	2.65689e+06	3.29874e+06	3.77642e+06	3.34336e+06	3.18887e+06	3.01854e+06
Q5RKH9|Q5RKH9_RAT	2	2	63.79	0.281351	0.99639	0.180599	28930	Derlin OS=Rattus norvegicus OX=10116 GN=Derl1 PE=2 SV=1	325989	432387	412212	252141	247369	328118	407365	457472	301392	379488
B1WBM0|B1WBM0_RAT	6	6	303.72	0.281351	0.99639	0.180599	25768	Tetraspanin OS=Rattus norvegicus OX=10116 GN=Cd9 PE=2 SV=1	2.55015e+06	2.42272e+06	2.91941e+06	2.44883e+06	3.53347e+06	3.38097e+06	3.35007e+06	3.0859e+06	3.45746e+06	2.80119e+06
A1E5S7|A1E5S7_RAT	2	2	82.59	0.282718	0.99639	0.179785	91450	Nel-like 2 splice variant OS=Rattus norvegicus OX=10116 GN=Nell2 PE=2 SV=1	44055.7	45176.5	46775.2	68680	31631.1	52924	59824.2	50816.6	74921.4	44058.9
P17046|LAMP2_RAT	3	3	186.46	0.284231	0.99639	0.17889	45583	Lysosome-associated membrane glycoprotein 2 OS=Rattus norvegicus OX=10116 GN=Lamp2 PE=1 SV=3	705915	563889	562073	828547	1.12522e+06	1.19412e+06	440446	569533	935641	647379
A0A0G2K5L2|A0A0G2K5L2_RAT;Q5FVG4|Q5FVG4_RAT;Q505J6|GHC2_RAT	4	4	234.39	0.284365	0.99639	0.178811	35096	RCG47744, isoform CRA_c OS=Rattus norvegicus OX=10116 GN=LOC100911440 PE=1 SV=1	371581	596277	486939	867588	488700	785087	607853	459346	473421	350737
F1M7L6|F1M7L6_RAT	3	3	115.74	0.284582	0.99639	0.178684	53220	Secretogranin III, isoform CRA_a OS=Rattus norvegicus OX=10116 GN=Scg3 PE=1 SV=2	155323	112841	155080	243519	158234	263855	120349	139154	189784	124640
Q91ZN1|COR1A_RAT	1	1	68.14	0.285243	0.99639	0.178296	51717	Coronin-1A OS=Rattus norvegicus OX=10116 GN=Coro1a PE=1 SV=3	106556	52991.2	99450.2	135124	83186.5	100175	57315.6	68516.7	73222	106707
Q9JJW3|ATPMD_RAT	3	3	243.32	0.285336	0.99639	0.178242	6460	ATP synthase membrane subunit DAPIT, mitochondrial OS=Rattus norvegicus OX=10116 GN=Atp5md PE=1 SV=1	1.40567e+06	2.44546e+06	1.52216e+06	1.73705e+06	1.11397e+06	1.28801e+06	2.61099e+06	2.20127e+06	1.37672e+06	1.60362e+06
G3V628|G3V628_RAT;A0A0G2K1A5|A0A0G2K1A5_RAT	3	3	118.55	0.28534	0.99639	0.178239	35755	Hypothetical protein MGC:15854 OS=Rattus norvegicus OX=10116 GN=RGD1302996 PE=1 SV=1	70704.7	140354	76268.5	85334.9	79503.2	87070.7	123474	116851	79462.9	99939.8
A0A096MJY8|A0A096MJY8_RAT	1	1	22.14	0.285415	0.99639	0.178195	41718	Acetyl-CoA acetyltransferase 2-like 1 OS=Rattus norvegicus OX=10116 GN=Acat2l1 PE=3 SV=1	10340.4	6410.4	29204	16577.8	31639.8	35645.6	761.04	9621.42	23202.7	22869.2
Q4V7D9|Q4V7D9_RAT	2	2	85.59	0.285559	0.99639	0.178111	51955	Acid sphingomyelinase-like phosphodiesterase OS=Rattus norvegicus OX=10116 GN=Smpdl3b PE=2 SV=1	149336	164118	184890	154290	90982.4	130946	129992	221179	170053	168847
A0A0G2JV93|A0A0G2JV93_RAT	7	6	364.8	0.286402	0.99639	0.177619	102739	Metabotropic glutamate receptor 3 OS=Rattus norvegicus OX=10116 GN=Grm3 PE=1 SV=1	321896	473615	457757	576338	404457	467906	437303	281600	442094	393517
D3ZUD8|D3ZUD8_RAT	1	1	55.01	0.286407	0.99639	0.177616	70778	Transmembrane 9 superfamily member OS=Rattus norvegicus OX=10116 GN=Tm9sf3 PE=1 SV=2	92529.3	158045	151988	195424	233046	316367	238301	199758	282644	207467
O88989|MDHC_RAT	10	10	788.21	0.286686	0.99639	0.177454	36631	Malate dehydrogenase, cytoplasmic OS=Rattus norvegicus OX=10116 GN=Mdh1 PE=1 SV=3	3.60402e+06	4.49811e+06	4.04706e+06	5.04273e+06	5.68156e+06	6.94998e+06	4.78425e+06	5.20126e+06	7.02522e+06	5.96718e+06
Q642B0|Q642B0_RAT	1	1	34.97	0.287832	0.99639	0.176789	63605	Glypican 4 OS=Rattus norvegicus OX=10116 GN=Gpc4 PE=1 SV=1	11568.9	13661.9	14462.6	23515.2	16289.2	28223.1	8362.11	10798.8	22273.7	14099.4
A0A0G2JZT0|A0A0G2JZT0_RAT	2	2	69.27	0.288319	0.99639	0.176508	72444	P2X purinoceptor 7 OS=Rattus norvegicus OX=10116 GN=P2rx7 PE=1 SV=1	228511	283704	232239	234385	178031	164897	272988	330417	195520	231380
F1LM33|F1LM33_RAT	3	3	119.65	0.288319	0.99639	0.176508	157835	Leucine-rich PPR motif-containing protein, mitochondrial OS=Rattus norvegicus OX=10116 GN=Lrpprc PE=1 SV=2	40806.3	58030.5	54669.7	67439.2	63785.1	72073.4	54133.9	57034.4	47856.4	48331.2
Q6IFU8|K1C17_RAT;A0A0G2K9Q9|A0A0G2K9Q9_RAT	7	2	677.6	0.288751	0.99639	0.176259	48378	Keratin, type I cytoskeletal 17 OS=Rattus norvegicus OX=10116 GN=Krt17 PE=1 SV=1	30079.2	32171.6	33342.7	42250.2	29415.3	89559.1	36441.3	1.70726e+07	30155.3	36282.5
P54900|SCN2B_RAT	3	3	369.29	0.291465	0.99639	0.174708	24471	Sodium channel subunit beta-2 OS=Rattus norvegicus OX=10116 GN=Scn2b PE=1 SV=1	1.66361e+06	1.77921e+06	1.57954e+06	2.39052e+06	1.56283e+06	1.48889e+06	1.93657e+06	2.59291e+06	1.66192e+06	1.78368e+06
P85845|FSCN1_RAT;A0A0G2KAM4|A0A0G2KAM4_RAT;Q80X10|Q80X10_RAT	8	8	381.66	0.291498	0.99639	0.174689	55198	Fascin OS=Rattus norvegicus OX=10116 GN=Fscn1 PE=1 SV=2	295986	339393	406714	330522	374418	506778	350615	416181	512352	419469
Q9QYC6|GPR37_RAT	3	3	227	0.291525	0.99639	0.174674	68514	Prosaposin receptor GPR37 OS=Rattus norvegicus OX=10116 GN=Gpr37 PE=2 SV=1	441349	423730	414767	437975	409691	324471	527653	513241	344878	452206
P10683|GALA_RAT	1	1	22.26	0.291794	0.99639	0.174521	13320	Galanin peptides OS=Rattus norvegicus OX=10116 GN=Gal PE=1 SV=1	57095.9	55137.5	70562.6	93609.6	62950.1	63326.5	104171	76470.8	124569	46529.3
A0A0G2JVT2|A0A0G2JVT2_RAT;A0A0G2JTB1|A0A0G2JTB1_RAT;Q6AXY0|GSTA6_RAT	2	2	61.58	0.291804	0.99639	0.174516	16663	Glutathione S-transferase alpha-3 OS=Rattus norvegicus OX=10116 GN=LOC108348061 PE=1 SV=1	226197	198753	291966	304938	238497	356816	206494	245673	236177	241871
B2GVB7|B2GVB7_RAT;G3V9E4|G3V9E4_RAT	2	2	92.09	0.293209	0.99639	0.173722	82415	N-acylaminoacyl-peptide hydrolase OS=Rattus norvegicus OX=10116 GN=Apeh PE=2 SV=1	49529.5	40292.3	61474	58309.1	59249.5	54122.8	53196.6	58833.9	70369.1	55859.2
D4ADZ0|D4ADZ0_RAT	1	1	15.16	0.294077	0.99639	0.173235	76781	DNA polymerase eta OS=Rattus norvegicus OX=10116 GN=Polh PE=4 SV=1	56815.4	50251.1	61518.5	45423.5	59816.4	46495.7	62767.6	51305.1	53962.6	65421.8
G3V6H2|G3V6H2_RAT	1	1	16.24	0.29432	0.99639	0.173099	274754	Pre-mRNA processing factor 8, isoform CRA_a OS=Rattus norvegicus OX=10116 GN=Prpf8 PE=1 SV=1	22630.1	21961.7	18500.1	17906.1	18791.5	38265.3	26693.6	26936.6	33922.7	20761.7
D4ACZ5|D4ACZ5_RAT	1	1	26.28	0.294383	0.99639	0.173063	38814	N-myc downstream regulated gene 3 OS=Rattus norvegicus OX=10116 GN=LOC679863 PE=1 SV=3	52447.2	44805.6	60773.3	72051.9	49806.5	63254	51017.4	52639.8	48666	51913.7
P84087|CPLX2_RAT	2	2	72.76	0.295254	0.99639	0.172577	15499	Complexin-2 OS=Rattus norvegicus OX=10116 GN=Cplx2 PE=1 SV=1	253376	168342	243171	279618	185376	304021	203702	179525	160630	264655
P19492|GRIA3_RAT	15	1	1108.97	0.295726	0.99639	0.172314	100879	Glutamate receptor 3 OS=Rattus norvegicus OX=10116 GN=Gria3 PE=1 SV=1	653279	1.12755e+06	639798	730889	550962	513434	1.06125e+06	755927	573947	1.04663e+06
Q6IRK9|CBPQ_RAT	2	2	53.85	0.295787	0.99639	0.172281	52066	Carboxypeptidase Q OS=Rattus norvegicus OX=10116 GN=Cpq PE=1 SV=1	41641.2	22063.1	55952.4	79356	61727.2	78426.6	29909.8	28371.6	57499.7	42947.7
A0A0G2K0Q8|A0A0G2K0Q8_RAT;A0A0G2K518|A0A0G2K518_RAT	3	3	170.98	0.296057	0.99639	0.17213	92214	Sushi domain-containing 2 OS=Rattus norvegicus OX=10116 GN=Susd2 PE=1 SV=1	290637	365193	330019	287740	300673	251799	301757	483180	345819	278237
Q6PSM0|Q6PSM0_RAT;D4A0Y9|D4A0Y9_RAT;P43245|MDR1_RAT;A0A0G2KA64|A0A0G2KA64_RAT;G3V9C8|G3V9C8_RAT	5	5	187.47	0.297627	0.99639	0.171263	140652	Multidrug resistance protein 1a OS=Rattus norvegicus OX=10116 GN=Mdr1a PE=1 SV=1	263207	166111	235973	238027	271161	243694	219068	266463	336298	252116
F1LMH0|F1LMH0_RAT	2	2	58.24	0.297983	0.99639	0.171067	40913	Septin 3 OS=Rattus norvegicus OX=10116 GN=Sept3 PE=3 SV=1	50922	27014.3	63047.4	89224.1	59554.9	78557.8	26968.2	28759.6	63405.5	62675
D3ZF12|D3ZF12_RAT	2	2	84.79	0.298206	0.99639	0.170945	20372	Signal peptidase complex subunit 3 OS=Rattus norvegicus OX=10116 GN=Spcs3 PE=1 SV=1	126058	181722	148594	167546	171669	335229	89464.5	102935	211426	182278
Q6PCU0|Q6PCU0_RAT	3	3	133.7	0.299357	0.99639	0.170315	33089	ATP synthase subunit gamma OS=Rattus norvegicus OX=10116 GN=Atp5f1c PE=1 SV=1	96597.3	108809	96363.6	445530	250379	264491	90552.4	99856.3	205004	103827
B0K025|OSTC_RAT	1	1	30.47	0.299738	0.99639	0.170107	16918	Oligosaccharyltransferase complex subunit OSTC OS=Rattus norvegicus OX=10116 GN=Ostc PE=2 SV=1	94379.6	85365.8	126919	167668	83275.4	120973	136366	116126	190617	103383
Q6IN22|Q6IN22_RAT	3	3	132.34	0.299775	0.99639	0.170087	38432	Cathepsin B OS=Rattus norvegicus OX=10116 GN=Ctsb PE=1 SV=1	436750	354007	492033	577795	558629	576051	588826	505705	850168	446318
A0A0G2K261|A0A0G2K261_RAT	3	3	115.82	0.299807	0.99639	0.170069	113688	Isoleucyl-tRNA synthetase 2, mitochondrial OS=Rattus norvegicus OX=10116 GN=Iars2 PE=1 SV=1	147698	193847	133725	181795	170614	154227	168862	152434	122280	149063
F1M9G8|F1M9G8_RAT;A0A0G2K7W8|A0A0G2K7W8_RAT	3	3	90.88	0.299898	0.99639	0.17002	20122	Histidine triad nucleotide-binding protein 3 OS=Rattus norvegicus OX=10116 GN=Hint3 PE=1 SV=1	86238	109998	90458.9	69604.7	110715	110704	103822	114310	116911	93024
A0A0G2JXK1|A0A0G2JXK1_RAT;O70368|O70368_RAT	2	2	78.87	0.301388	0.99639	0.169212	269450	Voltage-dependent P/Q-type calcium channel subunit alpha OS=Rattus norvegicus OX=10116 GN=Cacna1a PE=1 SV=1	287404	325426	216173	248401	274705	183164	305106	272555	259328	302040
Q91Z91|Q91Z91_RAT	1	1	16.45	0.301807	0.99639	0.168985	10210	Angiopoietin 1 (Fragment) OS=Rattus norvegicus OX=10116 PE=2 SV=1	605003	421130	489543	694557	641062	608663	578327	602095	910979	582980
F1LQI1|F1LQI1_RAT	1	1	32.87	0.301893	0.99639	0.168939	34593	Hydroxyacyl glutathione hydrolase OS=Rattus norvegicus OX=10116 GN=Hagh PE=1 SV=2	52956.8	28597.4	59481.7	64842.9	47034.8	73847.7	35032.2	38522.9	57790.3	41056.6
D3ZQL1|D3ZQL1_RAT	2	2	49.41	0.302686	0.99639	0.168512	26424	ER membrane protein complex subunit 7 OS=Rattus norvegicus OX=10116 GN=Emc7 PE=1 SV=3	92347	57047.9	103397	251297	115825	168002	66954.9	64328.1	129225	95752
D3ZF42|SENP7_RAT	1	1	23.65	0.303727	0.99639	0.167955	118111	Sentrin-specific protease 7 OS=Rattus norvegicus OX=10116 GN=Senp7 PE=1 SV=1	36075.7	50422.4	37076.4	8738.23	24235.5	21512.1	53429.1	31854.1	34408.6	33013.1
A0A1P0QEF5|A0A1P0QEF5_RAT	1	1	15.49	0.30397	0.99639	0.167825	53600	Centrosomal protein of 104 kDa OS=Rattus norvegicus OX=10116 GN=Cep104 PE=4 SV=1	67779.6	62597.8	70413.2	82773	41997.1	47537.2	51523.4	53115	35882.1	66427.6
Q7TQ94|NIT1_RAT	2	2	107.87	0.303993	0.99639	0.167813	36811	Deaminated glutathione amidase OS=Rattus norvegicus OX=10116 GN=Nit1 PE=2 SV=2	169994	162335	197236	151732	184798	205306	166497	600248	187330	163000
Q7TQ90|Q7TQ90_RAT;G3V7J9|G3V7J9_RAT	5	5	195.53	0.30431	0.99639	0.167644	95840	Ac1002 OS=Rattus norvegicus OX=10116 GN=Adh4 PE=2 SV=1	226568	276712	253326	331410	445288	329839	307907	360557	459033	309841
A0A1K0FUA6|A0A1K0FUA6_RAT	8	1	527.91	0.304765	0.99639	0.167402	16086	Globin a2 OS=Rattus norvegicus OX=10116 GN=LOC689064 PE=3 SV=1	1.39717e+06	942685	1.87019e+06	1.52985e+06	1.99362e+06	2.3858e+06	1.08386e+06	1.31603e+06	1.34639e+06	1.62703e+06
D4ACN9|D4ACN9_RAT	1	1	27.96	0.305656	0.99639	0.166929	34644	Solute carrier family 25 member 36 OS=Rattus norvegicus OX=10116 GN=Slc25a36 PE=3 SV=1	14781.3	18210	19032.5	42352.1	28050.2	36961.5	20336.6	17365.2	18012.9	22168.6
B2RZA9|B2RZA9_RAT	1	1	38.52	0.306217	0.99639	0.166633	18021	Ube2l3 protein OS=Rattus norvegicus OX=10116 GN=Ube2l3 PE=2 SV=1	68785.7	30424.4	84201.1	78848.5	56623.8	109726	82771.8	111650	56213.5	118494
F1LSM5|F1LSM5_RAT;Q32PY0|Q32PY0_RAT;Q562B3|Q562B3_RAT	7	6	311.49	0.306399	0.99639	0.166537	125907	Nck-associated protein 1 OS=Rattus norvegicus OX=10116 GN=Nckap1 PE=1 SV=3	250438	236215	279609	272378	248403	339805	255682	284404	330539	309144
O35567|PUR9_RAT	2	2	72.41	0.306728	0.99639	0.166363	64681	Bifunctional purine biosynthesis protein PURH OS=Rattus norvegicus OX=10116 GN=Atic PE=1 SV=2	51984.7	23703.5	56194.7	59178.5	48567.3	49771.7	47774.4	56680.7	56310	66333.6
A0A0G2JYB9|A0A0G2JYB9_RAT	1	1	34.76	0.306916	0.99639	0.166264	86042	C-Maf-inducing protein OS=Rattus norvegicus OX=10116 GN=Cmip PE=4 SV=1	46307.8	55461.1	50824.4	75746.7	50243.8	61708.4	51594.6	46515	53257.2	50935.4
A0A0G2K6P7|A0A0G2K6P7_RAT;A0A0G2JWX4|A0A0G2JWX4_RAT	4	1	170.24	0.307074	0.99639	0.166181	56866	Keratin, type II cytoskeletal 4 OS=Rattus norvegicus OX=10116 GN=Krt4 PE=3 SV=1	98660.7	82066.5	98187	336078	71720.9	1.02016e+06	106796	98462.4	57927.5	108124
M0R3U3|M0R3U3_RAT	1	1	45.25	0.307435	0.99639	0.165992	58629	Immunoglobulin-like domain-containing receptor 2 OS=Rattus norvegicus OX=10116 GN=Ildr2 PE=1 SV=2	32913.9	76702.3	62838.3	49382.2	75383.7	56714.5	62985.5	59504.2	116088	58820.1
A0A0G2JYD8|A0A0G2JYD8_RAT;Q8R4C0|CAN5_RAT	8	8	313.48	0.307623	0.99639	0.165893	74192	Calpain-5 OS=Rattus norvegicus OX=10116 GN=Capn5 PE=1 SV=1	274682	250349	268353	297222	345687	223457	300454	313856	333358	261362
P62804|H4_RAT	3	3	218.96	0.308363	0.99639	0.165506	11360	Histone H4 OS=Rattus norvegicus OX=10116 GN=H4c2 PE=1 SV=2	2.48642e+06	4.42025e+06	2.85561e+06	1.83774e+06	1.73898e+06	2.27828e+06	3.49479e+06	3.39828e+06	2.16715e+06	3.40407e+06
A0A1B0GWY3|A0A1B0GWY3_RAT;A0A1B0GWV4|A0A1B0GWV4_RAT	2	2	49.65	0.309069	0.99639	0.165138	6033	RCG54790, isoform CRA_c OS=Rattus norvegicus OX=10116 GN=Tomm5 PE=1 SV=1	12412.2	19453.4	10130	18241.1	16009.2	18122.8	21178.9	17144.9	14322.9	20284.8
B5DFD2|B5DFD2_RAT	1	1	17.2	0.310257	0.99639	0.164521	96652	Ttll13 protein OS=Rattus norvegicus OX=10116 GN=Ttll13 PE=2 SV=1	74743.7	106681	48855.7	53830.2	50887.4	34408.2	101253	97548.8	56315.9	55749.2
A0A0G2K1T0|A0A0G2K1T0_RAT;A0A0G2KAN7|A0A0G2KAN7_RAT;A0A0H2UHL2|A0A0H2UHL2_RAT	8	8	424.24	0.31377	0.99639	0.162718	74673	Glutaminase kidney isoform, mitochondrial OS=Rattus norvegicus OX=10116 GN=Gls PE=1 SV=1	91673.1	122412	309526	686008	405247	383029	139974	154459	159331	258934
D3Z8M3|D3Z8M3_RAT	1	1	14.92	0.313797	0.99639	0.162704	75339	KH and NYN domain-containing OS=Rattus norvegicus OX=10116 GN=Khnyn PE=1 SV=1	14377.4	26118.7	15077.7	213.654	6.63573	983.913	35510.1	34368.1	868.138	8008.82
Q4V8E2|Q4V8E2_RAT	1	1	27.53	0.314538	0.99639	0.162328	34726	Proteasome (Prosome, macropain) 26S subunit, non-ATPase, 14 OS=Rattus norvegicus OX=10116 GN=Psmd14 PE=1 SV=1	17753.5	17705.4	19829.1	18618.7	24365.9	34187.1	15589.6	16738	22422	19231.5
P14408|FUMH_RAT	1	1	14.65	0.314582	0.99639	0.162306	54715	Fumarate hydratase, mitochondrial OS=Rattus norvegicus OX=10116 GN=Fh PE=1 SV=2	2777.31	41.3612	1732.58	38044.8	6773.28	10117.7	502.429	291.345	1703.03	1295.49
P23978|SC6A1_RAT	4	4	228.44	0.31569	0.99639	0.161746	67755	Sodium- and chloride-dependent GABA transporter 1 OS=Rattus norvegicus OX=10116 GN=Slc6a1 PE=1 SV=1	2.09302e+06	2.1615e+06	2.28108e+06	2.58668e+06	2.07569e+06	2.06363e+06	2.70757e+06	2.52672e+06	2.08294e+06	2.18905e+06
F2W8B0|F2W8B0_RAT	1	1	24.61	0.315758	0.99639	0.161711	29806	Catechol O-methyltransferase OS=Rattus norvegicus OX=10116 GN=Comt PE=3 SV=1	9841.73	5655.25	20014.6	52520.2	42467.9	66390.9	7390.6	9587.91	22852.3	17949.1
Q6IRJ7|Q6IRJ7_RAT	6	5	241.32	0.316845	0.99639	0.161164	50272	Annexin OS=Rattus norvegicus OX=10116 GN=Anxa7 PE=1 SV=1	550953	521006	574130	694607	497916	510213	452919	587943	469823	540239
F1M978|F1M978_RAT	2	2	64.62	0.317735	0.99639	0.160719	30818	Inositol-1-monophosphatase OS=Rattus norvegicus OX=10116 GN=Impa1 PE=1 SV=1	35726.2	22038.1	52634.5	69494.1	24237.1	54928.7	26521.6	35409	20723.6	40369.3
A0A0G2JSJ3|A0A0G2JSJ3_RAT	5	5	320.3	0.317917	0.99639	0.160628	53984	Solute carrier family 2 (Facilitated glucose transporter), member 3 OS=Rattus norvegicus OX=10116 GN=Slc2a3 PE=1 SV=1	2.40049e+06	2.36526e+06	2.5618e+06	3.42488e+06	2.19033e+06	2.53979e+06	2.62204e+06	2.0707e+06	1.78724e+06	2.7232e+06
O55096|DPP3_RAT	2	2	28.45	0.317968	0.99639	0.160603	83386	Dipeptidyl peptidase 3 OS=Rattus norvegicus OX=10116 GN=Dpp3 PE=1 SV=2	63454	43140	78189.8	73067.1	49515.3	79118.7	67611.2	107368	67543.7	63118.5
F1LMW7|F1LMW7_RAT	3	3	196.81	0.318102	0.99639	0.160536	29999	Myristoylated alanine-rich C-kinase substrate OS=Rattus norvegicus OX=10116 GN=Marcks PE=1 SV=3	739420	431371	605143	706383	469969	697109	596382	795091	720995	633292
Q80W89|NDUAB_RAT	5	5	342.16	0.31916	0.99639	0.16001	15129	NADH dehydrogenase [ubiquinone] 1 alpha subcomplex subunit 11 OS=Rattus norvegicus OX=10116 GN=Ndufa11 PE=2 SV=1	769184	745010	704291	1.33683e+06	1.07173e+06	1.0848e+06	1.23443e+06	1.15055e+06	986527	953323
Q9ERB4|CSPG2_RAT;D3Z9N6|D3Z9N6_RAT;D4A8Y6|D4A8Y6_RAT;A0A0G2K944|A0A0G2K944_RAT	4	4	198.9	0.31958	0.99639	0.159802	301874	Versican core protein (Fragments) OS=Rattus norvegicus OX=10116 GN=Vcan PE=2 SV=2	156716	171296	165977	143062	173263	222543	168190	197669	339399	149143
P31596|EAA2_RAT;A0A159KIH4|A0A159KIH4_RAT;I1T7F1|I1T7F1_RAT;G3V6R0|G3V6R0_RAT;Q8R4I5|Q8R4I5_RAT;Q6PUA8|Q6PUA8_RAT	16	16	1373.59	0.319647	0.99639	0.159769	62579	Excitatory amino acid transporter 2 OS=Rattus norvegicus OX=10116 GN=Slc1a2 PE=1 SV=2	1.25194e+07	6.305e+06	1.99652e+07	3.38032e+07	2.49693e+07	4.36148e+07	1.28557e+07	7.44532e+06	1.88111e+07	1.56983e+07
O08651|SERA_RAT	3	2	111.95	0.319977	0.99639	0.159606	57256	D-3-phosphoglycerate dehydrogenase OS=Rattus norvegicus OX=10116 GN=Phgdh PE=1 SV=3	112227	48026.8	98214.1	106686	112627	147250	65436.9	91527.4	99083.7	65696.7
Q68FQ9|Q68FQ9_RAT	5	5	165.7	0.320307	0.99639	0.159442	51677	LanC lantibiotic synthetase component C-like 2 (Bacterial) OS=Rattus norvegicus OX=10116 GN=Lancl2 PE=1 SV=1	112033	95057	132575	139704	114712	190578	88225.5	110296	122692	124130
D4A565|D4A565_RAT	4	4	262.61	0.320358	0.99639	0.159417	21650	NADH dehydrogenase (Ubiquinone) 1 beta subcomplex, 5 (Predicted), isoform CRA_b OS=Rattus norvegicus OX=10116 GN=Ndufb5 PE=1 SV=1	1.52367e+06	1.84964e+06	1.38987e+06	1.7924e+06	1.37381e+06	1.36942e+06	2.33131e+06	1.87024e+06	1.45383e+06	1.43536e+06
F7FJQ3|F7FJQ3_RAT	1	1	34.12	0.320408	0.99639	0.159392	17137	NPC intracellular cholesterol transporter 2 OS=Rattus norvegicus OX=10116 GN=Npc2 PE=1 SV=1	39347	36171.1	58257	73023.7	109904	80297.3	34567.3	60034	61572.2	38724
B0BMY8|B0BMY8_RAT;A0A0G2K0N8|A0A0G2K0N8_RAT	2	2	224.8	0.320591	0.99639	0.159303	15376	Histone H3 OS=Rattus norvegicus OX=10116 GN=H3f3b PE=2 SV=1	2.84385e+06	8.11084e+06	3.61466e+06	1.9613e+06	1.74489e+06	3.5227e+06	5.77735e+06	5.1337e+06	2.38198e+06	5.66181e+06
Q5RK08|Q5RK08_RAT	3	3	176.23	0.321006	0.99639	0.159098	33092	Glioblastoma amplified sequence OS=Rattus norvegicus OX=10116 GN=Nipsnap2 PE=1 SV=1	909616	1.08494e+06	913173	1.15592e+06	821737	1.05646e+06	1.00409e+06	831551	972658	829300
F1M7S3|F1M7S3_RAT	1	1	17.45	0.323091	0.99639	0.158078	28518	Proenkephalin-B OS=Rattus norvegicus OX=10116 GN=Pdyn PE=3 SV=1	2.32431e+06	3.35874e+06	2.11189e+06	2.18746e+06	1.90622e+06	1.58642e+06	2.74494e+06	3.03908e+06	2.08481e+06	2.39528e+06
D3ZCG9|D3ZCG9_RAT	1	1	45.35	0.323183	0.99639	0.158033	118024	Integrin alpha 3 variant A OS=Rattus norvegicus OX=10116 GN=Itga3 PE=2 SV=1	44016.4	36821.4	36165.9	43462.9	45302.1	46478.6	40456.9	50401.5	57558.9	38576.9
A0A0G2K7L2|A0A0G2K7L2_RAT	1	1	16.2	0.323215	0.99639	0.158018	135184	Immunoglobulin superfamily, member 3 OS=Rattus norvegicus OX=10116 GN=Igsf3 PE=4 SV=1	9790.76	11496.1	9899.32	16107	13077.3	18856.8	10023.1	19308	15173.8	19995.7
Q5M9H4|Q5M9H4_RAT;P13638|AT1B2_RAT	9	9	946.87	0.323627	0.99639	0.157817	33776	Sodium/potassium-transporting ATPase subunit beta OS=Rattus norvegicus OX=10116 GN=Atp1b2 PE=1 SV=1	2.7339e+07	2.22198e+07	2.11986e+07	2.41261e+07	2.50255e+07	2.06914e+07	3.05188e+07	2.74978e+07	2.77012e+07	1.91764e+07
A0A0G2K0H6|A0A0G2K0H6_RAT	1	1	32.8	0.324501	0.99639	0.157394	43571	WD repeat domain 13 OS=Rattus norvegicus OX=10116 GN=Wdr13 PE=1 SV=1	13220.6	16543.9	15452.4	18607.9	10443.7	21622.8	12600.4	12200.1	14275.5	15044.6
F1M572|F1M572_RAT	2	2	54.58	0.324804	0.99639	0.157247	51638	Kynurenine--oxoglutarate transaminase 3 OS=Rattus norvegicus OX=10116 GN=Kyat3 PE=1 SV=3	76556.6	130702	59173.5	82450.1	92188.4	91157.1	133449	91841.7	113060	78480
P0C5X8|TTYH1_RAT	2	2	229.19	0.326124	0.99639	0.156611	49685	Protein tweety homolog 1 OS=Rattus norvegicus OX=10116 GN=Ttyh1 PE=1 SV=1	2.22792e+06	1.91089e+06	1.85503e+06	2.91164e+06	2.05808e+06	1.89977e+06	2.8926e+06	2.56588e+06	2.23292e+06	1.92741e+06
M0RCJ9|M0RCJ9_RAT	1	1	68.3	0.326353	0.99639	0.156502	17005	Protein MAL2-like OS=Rattus norvegicus OX=10116 GN=LOC100911027 PE=4 SV=2	1.45896e+06	839494	1.26554e+06	2.80467e+06	1.29007e+06	1.83744e+06	1.0787e+06	1.23247e+06	1.25568e+06	1.18643e+06
A0A0G2JVM2|A0A0G2JVM2_RAT	1	1	14.31	0.327338	0.99639	0.15603	153831	Uncharacterized protein OS=Rattus norvegicus OX=10116 GN=Mia3 PE=1 SV=1	17163.6	10984.6	13508.3	43840.6	32485.3	70380.7	9675.06	13999.9	25003.1	21580.6
Q9P290|S22AH_RAT	2	2	74.9	0.328054	0.99639	0.155689	56678	Solute carrier family 22 member 17 OS=Rattus norvegicus OX=10116 GN=Slc22a17 PE=2 SV=2	305047	267694	275016	427845	320534	379711	315549	293764	386209	124557
A0A0G2JUV7|A0A0G2JUV7_RAT	1	1	19.03	0.329347	0.99639	0.155076	85974	Centrosomal protein 85 OS=Rattus norvegicus OX=10116 GN=Cep85 PE=1 SV=1	52483.7	53120.8	31661.8	81843.2	38525.8	277129	62460.3	3.77154e+06	54256.9	62508.3
A0A0G2QC23|A0A0G2QC23_RAT	1	1	18.43	0.329982	0.99639	0.154776	75457	Galactosylceramidase OS=Rattus norvegicus OX=10116 GN=Galc PE=2 SV=1	49452.2	50765.5	64889.5	54133.9	46657.5	49495.5	64154.8	77573.8	52596.2	45087.6
Q6P4Z8|Q6P4Z8_RAT	1	1	29.53	0.330712	0.99639	0.154432	47001	Dolichyl-phosphate (UDP-N-acetylglucosamine) N-acetylglucosaminephosphotransferase 1 (GlcNAc-1-P transferase) OS=Rattus norvegicus OX=10116 GN=Dpagt1 PE=1 SV=1	114176	165587	150413	129018	144645	181754	137941	179716	148005	190875
A0A0G2K9I6|A0A0G2K9I6_RAT	6	6	217.55	0.331173	0.99639	0.154216	124393	Ceruloplasmin OS=Rattus norvegicus OX=10116 GN=Cp PE=1 SV=1	202128	186640	163809	194670	248490	260819	190958	255588	340977	195881
A0A0G2JY43|A0A0G2JY43_RAT;P11883|AL3A1_RAT	8	8	494.05	0.3315	0.99639	0.154063	65860	Aldehyde dehydrogenase family 3 member A2 OS=Rattus norvegicus OX=10116 GN=Aldh3a2 PE=1 SV=1	898825	1.05671e+06	1.02181e+06	1.08852e+06	1.02969e+06	1.16243e+06	1.15405e+06	1.1065e+06	1.3531e+06	925075
B2RYK4|B2RYK4_RAT	3	2	85.97	0.331506	0.99639	0.15406	46580	Similar to RIKEN cDNA 1200007B05 OS=Rattus norvegicus OX=10116 GN=Slc25a46 PE=1 SV=1	76479.6	80216.8	66764	99293.5	84666	94241.7	101509	90580.4	93644.5	78072.6
G3V788|G3V788_RAT	1	1	14.7	0.331982	0.99639	0.153837	54525	RCG31835 OS=Rattus norvegicus OX=10116 GN=Mmp10 PE=3 SV=1	12842.8	8959.86	4393.83	7342.88	164.671	2946.25	14825.7	4036	0	1270.22
Q6IMX4|Q6IMX4_RAT	5	5	484.07	0.332597	0.99639	0.15355	35837	Phosphatidic acid phosphatase type 2B OS=Rattus norvegicus OX=10116 GN=Plpp3 PE=1 SV=1	3.56526e+06	3.19602e+06	3.47303e+06	3.92646e+06	4.38681e+06	3.23374e+06	3.82775e+06	4.25138e+06	3.43872e+06	4.07045e+06
B0K020|CISD1_RAT	3	3	241.69	0.3328	0.99639	0.153456	12260	CDGSH iron-sulfur domain-containing protein 1 OS=Rattus norvegicus OX=10116 GN=Cisd1 PE=3 SV=1	919030	1.22198e+06	772118	1.48568e+06	1.05069e+06	1.41952e+06	1.65834e+06	1.26801e+06	1.11651e+06	1.20577e+06
Q08469|S6A15_RAT	2	1	46.94	0.332901	0.99639	0.153409	82455	Sodium-dependent neutral amino acid transporter B(0)AT2 OS=Rattus norvegicus OX=10116 GN=Slc6a15 PE=1 SV=1	13980.4	9615.56	16568.4	14550.9	13501.6	16323.9	19964.8	13435.4	21185.8	12104
Q641Z9|Q641Z9_RAT	2	1	78.17	0.333024	0.99639	0.153352	18419	Succinate dehydrogenase complex subunit C OS=Rattus norvegicus OX=10116 GN=Sdhc PE=1 SV=1	199644	285892	174828	558464	205249	366455	358882	339106	343991	339607
Q5U2X6|CCD47_RAT	1	1	41.77	0.333641	0.99639	0.153065	56039	Coiled-coil domain-containing protein 47 OS=Rattus norvegicus OX=10116 GN=Ccdc47 PE=2 SV=1	13307	17970.1	14449.4	42681.9	33724.7	55096.5	13944.2	4589.95	31058.3	30651.3
Q5YLM1|DGLA_RAT	2	2	45.03	0.333884	0.99639	0.152953	116767	Sn1-specific diacylglycerol lipase alpha OS=Rattus norvegicus OX=10116 GN=Dagla PE=1 SV=1	183288	187155	193201	203910	165436	198377	155498	250892	192491	250574
P15791|KCC2D_RAT	5	3	205.12	0.335275	0.99639	0.15231	60670	Calcium/calmodulin-dependent protein kinase type II subunit delta OS=Rattus norvegicus OX=10116 GN=Camk2d PE=1 SV=1	139251	195281	157254	185293	194017	201798	183762	231957	229574	156148
Q68FR9|EF1D_RAT	1	1	29.66	0.335725	0.99639	0.152103	31425	Elongation factor 1-delta OS=Rattus norvegicus OX=10116 GN=Eef1d PE=1 SV=2	95431.9	64574	91854.4	76486.9	42576.7	35568.4	92466.4	78715.6	86516.1	63173.1
A0A0G2K1F2|A0A0G2K1F2_RAT	1	1	16.99	0.33602	0.99639	0.151968	278614	Acetyl-CoA carboxylase beta OS=Rattus norvegicus OX=10116 GN=Acacb PE=1 SV=1	169243	177320	177516	209153	158162	198299	159765	119479	195610	187895
A0A096MIX9|A0A096MIX9_RAT	2	1	62.24	0.336138	0.99639	0.151914	18269	Septin 4 (Fragment) OS=Rattus norvegicus OX=10116 GN=Sept4 PE=1 SV=6	3.17661e+06	4.8736e+06	2.4729e+06	1.66383e+06	1.59113e+06	1.65335e+06	4.65736e+06	3.74863e+06	1.78195e+06	3.10026e+06
Q5FVI6|VATC1_RAT;A0A0G2JZN3|A0A0G2JZN3_RAT	9	8	549.63	0.336463	0.99639	0.151765	44044	V-type proton ATPase subunit C 1 OS=Rattus norvegicus OX=10116 GN=Atp6v1c1 PE=2 SV=1	670731	520520	978867	1.03137e+06	755345	962661	582215	619819	748324	809738
Q4V8G6|Q4V8G6_RAT	1	1	38.69	0.337628	0.99639	0.151233	65329	Methyltransferase-like 3 OS=Rattus norvegicus OX=10116 GN=Mettl3 PE=1 SV=1	47814.6	57530.7	71375.7	73116	107660	319548	71685.1	5.45207e+06	91485.6	71732.6
Q5M7A7|CNRP1_RAT	3	3	92.37	0.337858	0.99639	0.151129	18818	CB1 cannabinoid receptor-interacting protein 1 OS=Rattus norvegicus OX=10116 GN=Cnrip1 PE=1 SV=1	93880.7	66539.4	115752	111283	110321	137835	69635.4	63321.4	114683	110523
O35244|PRDX6_RAT	6	6	182.22	0.33885	0.99639	0.150679	24860	Peroxiredoxin-6 OS=Rattus norvegicus OX=10116 GN=Prdx6 PE=1 SV=3	206273	111295	204357	206046	206358	272003	133737	167525	215412	147869
A0A0G2JV31|A0A0G2JV31_RAT	1	1	17.26	0.338878	0.99639	0.150666	75362	X-prolyl aminopeptidase (Aminopeptidase P) 1, soluble, isoform CRA_a OS=Rattus norvegicus OX=10116 GN=Xpnpep1 PE=1 SV=1	14116.8	6980.21	11323.8	8654.02	20477.2	16315.2	3769.58	6886.47	23624.2	8055.54
D4A269|D4A269_RAT	1	1	25.02	0.33914	0.99639	0.150547	13881	HIT domain-containing protein OS=Rattus norvegicus OX=10116 PE=4 SV=1	420226	424446	367947	302763	188091	266983	518441	475058	278365	326367
D4A7D1|D4A7D1_RAT	1	1	14.93	0.339629	0.99639	0.150327	107408	Cilia and flagella-associated protein 69 OS=Rattus norvegicus OX=10116 GN=Cfap69 PE=4 SV=1	189628	108863	186600	252297	185681	306196	125976	122858	254929	148166
D4ACH5|D4ACH5_RAT	1	1	49.22	0.33967	0.99639	0.150308	36933	Elongation of very long chain fatty acids protein 4 OS=Rattus norvegicus OX=10116 GN=Elovl4 PE=3 SV=1	12173.7	18488.2	22070.7	26249.1	29191.7	37055	15387.5	10005.9	24902.3	24376.4
A0A0G2K013|A0A0G2K013_RAT;Q62744|Q62744_RAT;Q99MI8|Q99MI8_RAT;A0A0G2K677|A0A0G2K677_RAT	9	4	481.07	0.339752	0.99639	0.150271	103364	Alpha-actinin-4 OS=Rattus norvegicus OX=10116 GN=Actn4 PE=1 SV=1	94695.8	175852	148385	106913	112752	110778	134896	170381	143401	115923
G3V7Q7|G3V7Q7_RAT	1	1	33.34	0.34035	0.99639	0.150002	189513	IQ motif containing GTPase activating protein 1 (Predicted), isoform CRA_b OS=Rattus norvegicus OX=10116 GN=Iqgap1 PE=1 SV=1	5.39917e+06	4.67843e+06	3.82706e+06	2.52254e+06	1.46369e+06	2.06207e+06	6.50767e+06	4.92965e+06	2.13437e+06	4.35554e+06
M0R649|M0R649_RAT	1	1	16.1	0.340773	0.99639	0.149812	110930	Exocyst complex component 4 OS=Rattus norvegicus OX=10116 GN=Exoc4 PE=1 SV=2	124148	77583.4	125824	42587.8	38227.7	22503.6	179101	134372	33268.6	100719
P63081|VATL_RAT	2	2	214.67	0.341985	0.99639	0.149269	15798	V-type proton ATPase 16 kDa proteolipid subunit OS=Rattus norvegicus OX=10116 GN=Atp6v0c PE=2 SV=1	1.03576e+06	1.22304e+06	1.22288e+06	421132	1.68509e+06	2.31189e+06	1.42741e+06	1.97459e+06	1.6327e+06	1.36678e+06
A0A0G2K0U1|A0A0G2K0U1_RAT	1	1	19.55	0.342143	0.99639	0.149199	41346	Solute carrier family 24 (Sodium/potassium/calcium exchanger), member 4 (Predicted) OS=Rattus norvegicus OX=10116 GN=Slc24a4 PE=3 SV=1	38529.1	34013.6	35699.2	21817.2	2354.67	33908.3	59471.6	41525.8	39350.1	20298
D4A022|D4A022_RAT	1	1	33.88	0.342865	0.99639	0.148877	166599	GTPase-activating protein and VPS9 domains 1 OS=Rattus norvegicus OX=10116 GN=Gapvd1 PE=1 SV=3	346736	389654	309679	436671	444284	304108	365837	326335	324616	331092
B0BMW8|FACE2_RAT	1	1	21.76	0.343088	0.99639	0.148778	34536	CAAX prenyl protease 2 OS=Rattus norvegicus OX=10116 GN=Rce1 PE=2 SV=1	7829.94	7530.6	13685.8	18622.2	10053.3	21852.6	14055.4	13754.3	20190.4	14869.1
D4AB50|D4AB50_RAT	1	1	18.19	0.343294	0.99639	0.148687	90126	RCG51408 OS=Rattus norvegicus OX=10116 GN=Arhgap10 PE=1 SV=1	289906	177010	202836	176547	152679	70297.6	218178	194708	203436	223084
Q6P6U2|Q6P6U2_RAT	1	1	41.2	0.343525	0.99639	0.148584	49803	26S proteasome regulatory subunit 6A OS=Rattus norvegicus OX=10116 GN=Psmc3 PE=1 SV=1	43495.6	35788.5	63499.2	79050.9	62442	69454.3	63235.8	66925.1	66325.9	69598.6
P23347|B3A2_RAT	1	1	36.81	0.343646	0.99639	0.148531	137120	Anion exchange protein 2 OS=Rattus norvegicus OX=10116 GN=Slc4a2 PE=1 SV=1	18394.9	28175	42368.6	31027.9	22858	37560.1	21710.1	26733.8	31489.7	18238.2
G3V836|G3V836_RAT;A0A0G2KB42|A0A0G2KB42_RAT;Q9ERD1|Q9ERD1_RAT	2	2	66.29	0.344081	0.99639	0.148338	52015	Clusterin OS=Rattus norvegicus OX=10116 GN=Clu PE=1 SV=1	157712	128643	147748	195589	159918	216647	156375	149020	159636	132624
A0A096MK73|A0A096MK73_RAT;P21818|STMN2_RAT	2	2	104.87	0.345177	0.99639	0.147855	14628	Stathmin (Fragment) OS=Rattus norvegicus OX=10116 GN=Stmn1 PE=1 SV=1	246753	282561	272391	258898	268339	330728	246933	258353	256813	280796
B2GV33|B2GV33_RAT	14	12	762.89	0.345379	0.99639	0.147766	59393	Amine oxidase (Fragment) OS=Rattus norvegicus OX=10116 GN=Maoa PE=2 SV=1	1.35893e+06	1.75054e+06	1.25126e+06	1.49953e+06	1.3312e+06	1.50765e+06	1.88075e+06	1.84011e+06	1.3743e+06	1.32872e+06
D3ZW08|D3ZW08_RAT	1	1	33.36	0.345676	0.99639	0.147636	55615	Adenylosuccinate lyase OS=Rattus norvegicus OX=10116 GN=Adsl PE=1 SV=1	70926.8	53197.4	69910.6	60941.8	68996.6	84051.2	50262.3	66150.5	59075.4	70574.2
Q3T1K5|CAZA2_RAT	2	1	60.77	0.346214	0.99639	0.1474	33118	F-actin-capping protein subunit alpha-2 OS=Rattus norvegicus OX=10116 GN=Capza2 PE=1 SV=1	117779	109633	134332	130220	143575	170059	92183.9	123824	165077	98147
A0A0G2JV72|A0A0G2JV72_RAT	1	1	19.99	0.346536	0.99639	0.147259	16469	Ubiquitin-conjugating enzyme E2 D3 OS=Rattus norvegicus OX=10116 GN=Ube2d3 PE=3 SV=1	627988	387745	717643	810012	929931	896995	459389	544152	688290	675518
D4ACG2|D4ACG2_RAT	3	3	156.98	0.346658	0.99639	0.147206	72965	IlvB (Bacterial acetolactate synthase)-like (Predicted), isoform CRA_c OS=Rattus norvegicus OX=10116 GN=Ilvbl PE=1 SV=1	55562.3	52029.9	40853.3	82100.1	95187.8	91894	70566.2	76841.1	154491	60628.1
Q63666|VAMP1_RAT	1	1	171.4	0.34798	0.99639	0.14663	12903	Vesicle-associated membrane protein 1 OS=Rattus norvegicus OX=10116 GN=Vamp1 PE=1 SV=2	1.40752e+06	1.36496e+06	1.15843e+06	1.10361e+06	1.27461e+06	980768	1.48077e+06	1.13213e+06	1.52545e+06	1.19228e+06
P16970|ABCD3_RAT	1	1	30.2	0.348912	0.99639	0.146226	75780	ATP-binding cassette sub-family D member 3 OS=Rattus norvegicus OX=10116 GN=Abcd3 PE=1 SV=3	36011.9	95798.3	82224.9	113830	149938	184003	107506	123834	186470	126184
P07936|NEUM_RAT	4	4	339.62	0.349034	0.99639	0.146173	23703	Neuromodulin OS=Rattus norvegicus OX=10116 GN=Gap43 PE=1 SV=1	922132	397412	896270	1.26484e+06	668090	1.17435e+06	538943	716157	753715	665826
F1M8K0|F1M8K0_RAT	1	1	97.12	0.349429	0.99639	0.146002	96988	Dystroglycan 1 OS=Rattus norvegicus OX=10116 GN=Dag1 PE=1 SV=1	150103	139878	157859	270850	223363	213862	222255	249732	302099	148925
A0A0G2JUD2|A0A0G2JUD2_RAT	1	1	17.37	0.349519	0.99639	0.145963	35018	Inorganic pyrophosphatase 1 OS=Rattus norvegicus OX=10116 GN=Sar1a PE=1 SV=1	71106.2	33252.3	61168.1	46383.4	50847.8	87690.2	31788.2	42949.1	59670.2	52355.2
Q5U2N3|PITM1_RAT	1	1	28.78	0.349752	0.99639	0.145863	136040	Membrane-associated phosphatidylinositol transfer protein 1 OS=Rattus norvegicus OX=10116 GN=Pitpnm1 PE=1 SV=1	124575	180750	115720	136398	87054.9	122219	126454	144738	142004	153540
A0A0H2UHB7|A0A0H2UHB7_RAT;Q9QYA6|Q9QYA6_RAT	9	8	499.78	0.350561	0.99639	0.145515	124267	Anion exchange protein OS=Rattus norvegicus OX=10116 GN=Slc4a4 PE=1 SV=1	2.39007e+06	1.6444e+06	2.07813e+06	2.29324e+06	2.27731e+06	1.84125e+06	2.55012e+06	2.29722e+06	2.25233e+06	1.95625e+06
O35179|SH3G2_RAT	4	3	296.35	0.351145	0.99639	0.145264	40045	Endophilin-A1 OS=Rattus norvegicus OX=10116 GN=Sh3gl2 PE=1 SV=2	706316	336405	645759	570023	417947	542089	641583	662204	519950	596675
G3V9A5|G3V9A5_RAT	1	1	35.72	0.351488	0.99639	0.145118	80354	Keratinocyte proline-rich protein OS=Rattus norvegicus OX=10116 GN=Kprp PE=4 SV=1	22129.9	21911.8	34289.2	35368.1	42880.8	128508	43865.8	333779	41591.5	30991.1
D3ZLT1|D3ZLT1_RAT	4	4	179.7	0.352194	0.99639	0.144816	16785	NADH dehydrogenase (Ubiquinone) 1 beta subcomplex, 7 (Predicted) OS=Rattus norvegicus OX=10116 GN=Ndufb7 PE=1 SV=1	569084	872150	559046	747736	678265	505697	970073	727806	662934	615776
A0A0G2JSN5|A0A0G2JSN5_RAT	1	1	33.15	0.352331	0.99639	0.144758	74350	Potassium voltage-gated channel subfamily D member 3 OS=Rattus norvegicus OX=10116 GN=Kcnd3 PE=1 SV=1	349896	349601	310856	358981	239175	200137	293651	243844	225322	276584
D4A105|D4A105_RAT	1	1	19.94	0.352622	0.99639	0.144634	96280	Transmembrane protein 63B OS=Rattus norvegicus OX=10116 GN=Tmem63b PE=1 SV=2	27214.5	26305.2	31746.5	39978.3	20646.3	54381.9	48124.1	30090.4	42219.1	35463.6
A0A0K0WYG5|A0A0K0WYG5_RAT	2	1	87.99	0.353008	0.99639	0.14447	127533	Anion exchange protein OS=Rattus norvegicus OX=10116 GN=slc4a7 PE=2 SV=1	85890.6	142253	87301.8	119589	106872	110280	110740	125849	108540	131071
A0A096MJE6|A0A096MJE6_RAT;F1LQ63|F1LQ63_RAT;Q05546|TENR_RAT	19	19	1357.48	0.353208	0.99639	0.144385	151843	Tenascin R, isoform CRA_b OS=Rattus norvegicus OX=10116 GN=Tnr PE=1 SV=1	1.29091e+06	1.38819e+06	1.57404e+06	1.40774e+06	1.97529e+06	1.84283e+06	1.47207e+06	1.63913e+06	2.98671e+06	1.5306e+06
D4A3V2|D4A3V2_RAT	1	1	49.06	0.353404	0.99639	0.144302	15214	NADH dehydrogenase [ubiquinone] 1 alpha subcomplex subunit 6 OS=Rattus norvegicus OX=10116 GN=Ndufa6 PE=1 SV=1	290595	471370	249831	592230	280901	334523	414951	246206	251639	275471
Q641Y0|OST48_RAT	11	11	645.26	0.353576	0.99639	0.144229	49093	Dolichyl-diphosphooligosaccharide--protein glycosyltransferase 48 kDa subunit OS=Rattus norvegicus OX=10116 GN=Ddost PE=2 SV=1	1.01809e+06	1.04263e+06	1.14522e+06	1.22346e+06	1.04505e+06	1.61149e+06	1.11349e+06	1.27692e+06	1.5472e+06	1.26029e+06
Q9ESS6|BCAM_RAT	1	1	21.54	0.353999	0.99639	0.14405	68268	Basal cell adhesion molecule OS=Rattus norvegicus OX=10116 GN=Bcam PE=2 SV=1	16170.7	19906.2	12177.3	13210.1	18517.1	21732.4	17365.9	19205.1	27796.3	15121.1
P63142|KCNA2_RAT;P15384|KCNA3_RAT;G3V8L6|G3V8L6_RAT;D3ZRW4|D3ZRW4_RAT;G3V6L7|G3V6L7_RAT;F1LQV8|F1LQV8_RAT	5	1	192.69	0.354392	0.99639	0.143884	57121	Potassium voltage-gated channel subfamily A member 2 OS=Rattus norvegicus OX=10116 GN=Kcna2 PE=1 SV=1	401931	435458	374798	422891	333724	318951	472555	372356	401839	393226
D3ZCD4|D3ZCD4_RAT	4	1	128.56	0.357027	0.99639	0.142778	31942	Phosphatidylinositol transfer protein beta isoform OS=Rattus norvegicus OX=10116 GN=Pitpnb PE=1 SV=3	165215	241694	227107	179504	298113	269557	230646	248439	350650	224105
D3ZUD5|D3ZUD5_RAT	1	1	32.93	0.357673	0.99639	0.142509	118730	OFD1, centriole and centriolar satellite protein OS=Rattus norvegicus OX=10116 GN=Ofd1 PE=1 SV=1	149861	135399	363984	208190	228893	430523	148722	154628	204432	227119
F1LPT0|F1LPT0_RAT	2	2	97.79	0.35839	0.99639	0.142211	29640	Gap junction protein OS=Rattus norvegicus OX=10116 GN=Gjc3 PE=1 SV=1	87225.9	73269.6	151751	86858.9	173193	107062	132449	120286	111222	155120
F1M6W2|F1M6W2_RAT	4	4	203.93	0.359533	0.99639	0.141738	100601	Endoplasmic reticulum metallopeptidase 1 OS=Rattus norvegicus OX=10116 GN=Ermp1 PE=1 SV=1	248977	203523	260391	315016	229443	262798	241650	274513	349245	252186
Q9QXY2|SRCN1_RAT	1	1	19.49	0.360677	0.99639	0.141267	130007	SRC kinase signaling inhibitor 1 OS=Rattus norvegicus OX=10116 GN=Srcin1 PE=1 SV=1	172394	327293	146152	158946	130644	159565	225502	223088	159303	226915
P97532|THTM_RAT	1	1	18.92	0.361608	0.99639	0.140885	33205	3-mercaptopyruvate sulfurtransferase OS=Rattus norvegicus OX=10116 GN=Mpst PE=1 SV=3	12699	4773.96	14432.6	18165.3	13240.6	3554.96	8215.48	6421.04	5455.14	7448.01
Q6P6Q2|K2C5_RAT;F7FFV2|F7FFV2_RAT	8	1	373.93	0.36254	0.99639	0.140505	61959	Keratin, type II cytoskeletal 5 OS=Rattus norvegicus OX=10116 GN=Krt5 PE=1 SV=1	64088.2	71609.2	71719	43994.6	43540.1	158317	56142.4	1.23894e+07	38159.8	60445.4
D3ZPR0|D3ZPR0_RAT	3	2	116.14	0.36355	0.99639	0.140095	110942	Chromosome segregation 1-like OS=Rattus norvegicus OX=10116 GN=Cse1l PE=1 SV=1	140943	123232	122488	174081	253625	266822	93393.9	106295	194838	181765
A0A0G2JSZ5|A0A0G2JSZ5_RAT	7	7	716.19	0.363807	0.99639	0.13999	49129	Protein disulfide-isomerase A6 OS=Rattus norvegicus OX=10116 GN=Pdia6 PE=1 SV=1	3.28025e+06	3.30593e+06	3.02062e+06	5.02284e+06	5.19625e+06	6.9504e+06	3.12326e+06	2.64369e+06	5.0901e+06	3.57471e+06
A0A0G2K8S6|A0A0G2K8S6_RAT	2	2	114.24	0.364342	0.99639	0.139774	92077	Glucosidase 1 OS=Rattus norvegicus OX=10116 GN=LOC103692171 PE=1 SV=1	93942.6	98552.4	113176	160715	139270	158990	130619	136272	191341	122917
P62749|HPCL1_RAT	6	3	304.47	0.36538	0.99639	0.139355	22438	Hippocalcin-like protein 1 OS=Rattus norvegicus OX=10116 GN=Hpcal1 PE=1 SV=2	364314	329682	323489	320257	438847	378391	259842	352820	382644	326629
D3ZAF6|ATPK_RAT	4	4	208.7	0.36565	0.99639	0.139247	10503	ATP synthase subunit f, mitochondrial OS=Rattus norvegicus OX=10116 GN=Atp5mf PE=1 SV=1	2.85336e+06	4.49714e+06	3.07291e+06	3.49323e+06	2.38272e+06	2.76881e+06	5.21082e+06	4.32947e+06	2.65085e+06	2.98528e+06
Q5XIM7|SYK_RAT	1	1	48.95	0.366733	0.99639	0.138813	72091	Lysine--tRNA ligase OS=Rattus norvegicus OX=10116 GN=Kars1 PE=1 SV=1	3770.56	25333.3	13273	0	17143.7	8610.28	13385.2	0	0	28374.8
A0A096MJ91|A0A096MJ91_RAT	1	1	49.97	0.366999	0.99639	0.138706	118041	Phosphoinositide phospholipase C OS=Rattus norvegicus OX=10116 GN=Plch1 PE=4 SV=1	152934	179237	181535	267939	161182	256354	134599	146088	207257	200754
Q9WV97|TIM9_RAT	1	1	64.3	0.367022	0.99639	0.138697	10597	Mitochondrial import inner membrane translocase subunit Tim9 OS=Rattus norvegicus OX=10116 GN=Timm9 PE=1 SV=3	231771	372544	293869	843470	435195	614598	449246	227512	398170	277327
Q5XIN6|LETM1_RAT	3	3	112.43	0.367159	0.99639	0.138642	83635	Mitochondrial proton/calcium exchanger protein OS=Rattus norvegicus OX=10116 GN=Letm1 PE=1 SV=1	369682	713410	387114	381307	337258	379707	690781	583262	359232	407124
D4A8L3|D4A8L3_RAT	1	1	61.74	0.368243	0.99639	0.138211	70222	Sphingomyelin phosphodiesterase 3 OS=Rattus norvegicus OX=10116 GN=Smpd3 PE=1 SV=2	496775	686561	579344	775522	553251	681572	587282	670179	693602	793752
A0A0G2JX52|A0A0G2JX52_RAT	2	2	88.32	0.368825	0.99639	0.13798	59552	Sodium-dependent proline transporter OS=Rattus norvegicus OX=10116 GN=Slc6a7 PE=1 SV=1	141360	298020	268663	350609	286853	433911	297173	413693	325189	335888
P02770|ALBU_RAT	18	1	1370.43	0.369085	0.99639	0.137877	70682	Serum albumin OS=Rattus norvegicus OX=10116 GN=Alb PE=1 SV=2	1.60831e+06	837383	1.64219e+06	1.62484e+06	2.61975e+06	2.53348e+06	891901	1.59561e+06	1.62787e+06	1.44207e+06
Q5XIP2|Q5XIP2_RAT	1	1	47.79	0.36925	0.99639	0.137811	45207	GPI-anchor transamidase OS=Rattus norvegicus OX=10116 GN=Pigk PE=1 SV=1	80126.4	52619.5	110044	158045	114143	180763	108785	148876	182480	115092
Q5RJK6|Q5RJK6_RAT	1	1	58.94	0.369478	0.99639	0.137722	43731	Inositol polyphosphate-1-phosphatase OS=Rattus norvegicus OX=10116 GN=Inpp1 PE=1 SV=1	159884	92446.8	141891	133324	289006	190420	81426.7	108867	216779	122776
P18420|PSA1_RAT	3	2	139.95	0.372228	0.99639	0.136641	29784	Proteasome subunit alpha type-1 OS=Rattus norvegicus OX=10116 GN=Psma1 PE=1 SV=2	54026.7	30573.8	93378	69762.8	150730	169976	46099.8	126129	173549	208438
A0A0H2UHF5|A0A0H2UHF5_RAT	1	1	58.84	0.372932	0.99639	0.136367	42647	ATP-sensitive inward rectifier potassium channel 10 OS=Rattus norvegicus OX=10116 GN=Kcnj10 PE=1 SV=1	107550	102200	137347	170447	293253	232103	221525	210051	311719	125008
Q2TA68|OPA1_RAT	12	12	463.35	0.373478	0.99639	0.136154	111751	Dynamin-like 120 kDa protein, mitochondrial OS=Rattus norvegicus OX=10116 GN=Opa1 PE=1 SV=1	163447	266516	179431	305212	168775	235025	248385	164256	182646	153685
Q9Z2Z8|DHCR7_RAT	1	1	31.24	0.37461	0.99639	0.135716	54861	7-dehydrocholesterol reductase OS=Rattus norvegicus OX=10116 GN=Dhcr7 PE=1 SV=1	213999	207544	249746	270678	158125	282711	193631	176881	227861	215322
Q4V8B8|TYW2_RAT	1	1	15.73	0.374947	0.99639	0.135586	50097	tRNA wybutosine-synthesizing protein 2 homolog OS=Rattus norvegicus OX=10116 GN=Trmt12 PE=2 SV=2	428.401	3395.68	4294.55	1331.45	23206.1	13665.9	2021.29	8501.3	19499.4	13756.3
A0A0G2JWH5|A0A0G2JWH5_RAT	4	3	130.37	0.375018	0.99639	0.135558	89052	Serine/threonine-protein kinase Chk1 OS=Rattus norvegicus OX=10116 GN=Stt3a PE=1 SV=1	116727	148325	141970	207418	175480	232642	118386	122995	203739	138035
Q52KK3|S2551_RAT	2	1	72.04	0.375831	0.99639	0.135245	34038	Solute carrier family 25 member 51 OS=Rattus norvegicus OX=10116 GN=Slc25a51 PE=2 SV=1	27393.8	41019.6	28638.9	37123.5	30350.4	43643.5	68287.6	38751.1	33588.4	29666.1
O88298|RHD_RAT	1	1	24.8	0.375886	0.99639	0.135224	46952	Blood group Rh(D) polypeptide OS=Rattus norvegicus OX=10116 GN=Rhd PE=2 SV=1	63101	122815	39398.8	44326	130987	27817.2	123544	197926	29502.2	102434
Q6IFU7|K1C42_RAT;Q6IFV1|K1C14_RAT;A0A0G2JXJ9|A0A0G2JXJ9_RAT;A0A0G2K623|A0A0G2K623_RAT;Q63279|K1C19_RAT;A0A0G2K4H9|A0A0G2K4H9_RAT;D4AC62|D4AC62_RAT	8	4	410.37	0.375976	0.99639	0.135189	50524	Keratin, type I cytoskeletal 42 OS=Rattus norvegicus OX=10116 GN=Krt42 PE=3 SV=1	11792.8	13638.3	14312.9	16691	17221.8	62776.4	13353.7	1.73232e+06	11190.6	19826.3
A0A0G2JSW4|A0A0G2JSW4_RAT	1	1	21.49	0.37658	0.99639	0.134958	64115	Myeloid differentiation primary response gene 116, isoform CRA_a OS=Rattus norvegicus OX=10116 GN=Ppp1r15a PE=4 SV=1	54681.3	55753.4	76716	86992.4	67998.6	93998.4	59207.8	49195.3	76378.5	68880
Q5XIE8|ITM2B_RAT	5	5	162.61	0.377068	0.99639	0.134771	30808	Integral membrane protein 2B OS=Rattus norvegicus OX=10116 GN=Itm2b PE=2 SV=1	154882	113236	226755	321848	296648	331874	137340	127445	274988	194317
Q68FR6|EF1G_RAT	4	4	155.3	0.377644	0.99639	0.134551	50371	Elongation factor 1-gamma OS=Rattus norvegicus OX=10116 GN=Eef1g PE=2 SV=3	126950	103908	152778	137742	91100.5	87053.7	136001	150672	111975	119263
F1LTZ5|F1LTZ5_RAT	1	1	40.96	0.380427	0.99639	0.133495	51604	Ectonucleotide pyrophosphatase/phosphodiesterase 4 OS=Rattus norvegicus OX=10116 GN=Enpp4 PE=1 SV=2	199648	174934	249839	258808	238039	310424	155203	210069	293670	182132
G3V7J0|G3V7J0_RAT	3	3	115.43	0.380828	0.99639	0.133344	58224	Aldehyde dehydrogenase family 6, subfamily A1, isoform CRA_b OS=Rattus norvegicus OX=10116 GN=Aldh6a1 PE=1 SV=1	117232	112437	122858	153864	131005	145075	104781	136951	119860	123515
A0A0G2K1D2|A0A0G2K1D2_RAT	5	5	247.33	0.381599	0.99639	0.133054	58045	RAP1, GTP-GDP dissociation stimulator 1 (Predicted), isoform CRA_a OS=Rattus norvegicus OX=10116 GN=Rap1gds1 PE=1 SV=1	222040	112634	345187	314535	236359	364715	171624	181142	191476	266271
F1LNI8|F1LNI8_RAT;P11730|KCC2G_RAT;F1M3F8|F1M3F8_RAT;A0A0G3FMJ5|A0A0G3FMJ5_RAT	7	5	394.41	0.382384	0.99639	0.13276	65906	Calcium/calmodulin-dependent protein kinase type II subunit beta OS=Rattus norvegicus OX=10116 GN=Camk2b PE=1 SV=1	474647	687245	626821	711995	590656	735150	724278	668721	773731	598116
D3ZU13|D3ZU13_RAT	1	1	24.29	0.382385	0.99639	0.13276	176395	Eukaryotic translation initiation factor 4 gamma, 1 OS=Rattus norvegicus OX=10116 GN=Eif4g1 PE=1 SV=1	418760	371993	480309	216118	390145	377079	376569	824338	432591	300410
G3V7S2|G3V7S2_RAT	1	1	38.92	0.383501	0.99639	0.132344	95666	Neurofilament medium polypeptide OS=Rattus norvegicus OX=10116 GN=Nefm PE=1 SV=3	18282.8	22138.4	47678.5	5490.91	36844.9	18778.4	47230.9	40977.8	25094.7	17255
A0A0G2K9J2|A0A0G2K9J2_RAT;E9PTI1|E9PTI1_RAT	5	5	361.75	0.383875	0.99639	0.132205	56346	V-type proton ATPase subunit H OS=Rattus norvegicus OX=10116 GN=Atp6v1h PE=1 SV=1	447063	265359	480179	913475	857923	1.05906e+06	353534	316470	684521	548002
D4A845|D4A845_RAT	1	1	24.46	0.384229	0.99639	0.132073	13801	Replication protein A3 OS=Rattus norvegicus OX=10116 GN=Rpa3 PE=1 SV=1	8.76343e+06	2.21903e+07	8.18075e+06	6.83341e+06	7.27867e+06	7.41086e+06	1.85126e+07	1.39409e+07	7.65e+06	9.71764e+06
A0A0G2K327|A0A0G2K327_RAT	1	1	25.2	0.384287	0.99639	0.132052	108903	Oxysterol-binding protein OS=Rattus norvegicus OX=10116 GN=Osbpl1a PE=1 SV=1	23302.6	21763.9	24139.8	31897.5	36230.7	40361.3	18855.7	20828.3	22908.2	38948.8
P35439|NMDZ1_RAT	11	11	651.28	0.385452	0.99639	0.131621	106126	Glutamate receptor ionotropic, NMDA 1 OS=Rattus norvegicus OX=10116 GN=Grin1 PE=1 SV=1	494290	777027	493759	588643	519696	416950	610702	605084	538661	632734
M0RD20|M0RD20_RAT	1	1	17.09	0.386255	0.99639	0.131325	25544	Calpain small subunit 1-like OS=Rattus norvegicus OX=10116 GN=Capns1 PE=1 SV=1	35771.2	34348.7	46701.5	36646	45914.7	51629.3	37985.9	64519.9	46798.3	40588.9
G3V964|G3V964_RAT;Q62718|NTRI_RAT	4	4	468.46	0.387008	0.99639	0.131048	38110	Neurotrimin OS=Rattus norvegicus OX=10116 GN=Ntm PE=4 SV=2	812514	573432	790402	1.04333e+06	1.02219e+06	1.26363e+06	881460	922567	1.72127e+06	899806
Q8CGS4|CHMP3_RAT	1	1	35.83	0.387097	0.99639	0.131015	25103	Charged multivesicular body protein 3 OS=Rattus norvegicus OX=10116 GN=Chmp3 PE=1 SV=3	159971	249293	190485	196939	168775	189239	193167	165544	155473	191026
A0A096MIY2|A0A096MIY2_RAT	1	1	18.73	0.387723	0.99639	0.130787	51855	Dynein light intermediate chain OS=Rattus norvegicus OX=10116 GN=Dync1li2 PE=1 SV=1	1.17706e+06	883514	1.83056e+06	2.69144e+06	1.29011e+06	1.123e+06	1.00078e+06	1.27319e+06	1.32498e+06	1.04221e+06
Q5FVM7|DJC16_RAT	2	2	58.54	0.388633	0.99639	0.130454	89213	DnaJ homolog subfamily C member 16 OS=Rattus norvegicus OX=10116 GN=Dnajc16 PE=2 SV=1	32655.2	18109.6	26089.1	72059.4	73930.9	47802.1	38336.1	40645.2	93108.2	57410
A0A0G2JUS5|A0A0G2JUS5_RAT	1	1	18.36	0.389218	0.99639	0.130242	27166	Dolichyl pyrophosphate phosphatase 1 (Predicted), isoform CRA_b OS=Rattus norvegicus OX=10116 GN=Dolpp1 PE=1 SV=1	2896.39	1412.38	4932.62	19957.3	13103	37109.1	2686.2	1510.35	15427.6	3586.13
B0BMX3|B0BMX3_RAT	2	2	115.95	0.391562	0.99639	0.129395	14443	S100 calcium binding protein A16 (Predicted), isoform CRA_a OS=Rattus norvegicus OX=10116 GN=S100a16 PE=1 SV=1	166374	152324	179575	197647	185318	221589	163704	368344	185264	178675
A0A0G2K905|A0A0G2K905_RAT;A0A0G2K2J1|A0A0G2K2J1_RAT;A0A0G2K1V8|A0A0G2K1V8_RAT	3	2	66.84	0.392524	0.99639	0.129049	32596	Arp2/3 complex 34 kDa subunit OS=Rattus norvegicus OX=10116 GN=Arpc2 PE=1 SV=1	84012.2	66815.9	96106	135185	119889	177884	76968.2	73774.9	124979	90884.2
Q56A26|Q56A26_RAT	1	1	34.17	0.392816	0.99639	0.128945	15777	Oligodendrocytic myelin paranodal and inner loop protein OS=Rattus norvegicus OX=10116 GN=Opalin PE=2 SV=1	16378.1	14339.1	18392.9	21177.6	12079.6	26623.1	19453.6	15908.6	23132.6	23854.9
A0A0G2K506|A0A0G2K506_RAT	2	2	54.33	0.393584	0.99639	0.12867	52194	Lactadherin OS=Rattus norvegicus OX=10116 GN=Mfge8 PE=1 SV=1	24438.8	36306.9	25518.8	25333	23401.5	48198	32562.3	40811.6	28024.5	35789.3
A1EC95|HEAT6_RAT	1	1	18.29	0.393657	0.99639	0.128644	138471	HEAT repeat-containing protein 6 OS=Rattus norvegicus OX=10116 GN=Heatr6 PE=1 SV=1	373462	765277	428109	415689	368951	514523	842066	574103	499951	376314
B6DYQ1|B6DYQ1_RAT;G3V983|G3V983_RAT;A0A0G2JZ09|A0A0G2JZ09_RAT;Q7M0F1|Q7M0F1_RAT;B0BN47|B0BN47_RAT	6	3	342.21	0.393847	0.99639	0.128576	26123	Glutathione S-transferase mu 1 OS=Rattus norvegicus OX=10116 PE=2 SV=1	429907	239833	422050	546861	530697	654883	309024	401901	431420	389124
P18484|AP2A2_RAT;A0A0G2K943|A0A0G2K943_RAT	20	1	1032.45	0.394614	0.99639	0.128304	104891	AP-2 complex subunit alpha-2 OS=Rattus norvegicus OX=10116 GN=Ap2a2 PE=1 SV=3	630055	705339	667470	890207	789033	964066	758700	818034	984464	794868
A1L014|A1L014_RAT	1	1	17.39	0.395537	0.99639	0.127977	89413	Cactin OS=Rattus norvegicus OX=10116 GN=Cactin PE=2 SV=1	52729.8	50723.2	28992.1	32006.7	23060.3	18751.3	30613.2	24329.8	24087.9	26831.9
A0A0G2K104|A0A0G2K104_RAT	4	4	171.68	0.396161	0.99639	0.127756	119056	Calcium-activated potassium channel subunit alpha-1 OS=Rattus norvegicus OX=10116 GN=Kcnma1 PE=1 SV=1	243447	206878	258872	502316	267177	190499	201733	224015	209801	264811
Q6TUH9|Q6TUH9_RAT	2	2	33.64	0.396189	0.99639	0.127746	128542	Corticosteroid 11-beta-dehydrogenase isozyme 1 OS=Rattus norvegicus OX=10116 GN=Hsd11b1 PE=1 SV=1	149459	89557.7	139344	226170	199818	239956	102680	100366	208475	149405
P34058|HS90B_RAT;A0A0G2K793|A0A0G2K793_RAT;D3ZXC7|D3ZXC7_RAT	17	7	843.2	0.397782	0.99639	0.127186	83571	Heat shock protein HSP 90-beta OS=Rattus norvegicus OX=10116 GN=Hsp90ab1 PE=1 SV=4	943653	881326	1.09037e+06	1.19167e+06	958544	1.03539e+06	897168	1.06552e+06	938609	931909
F1LNL3|F1LNL3_RAT;Q80ZB2|Q80ZB2_RAT	4	4	91.27	0.397799	0.99639	0.12718	256165	ATP-binding cassette subfamily A member 1 OS=Rattus norvegicus OX=10116 GN=Abca1 PE=1 SV=3	213494	200206	224000	261194	191852	271617	198544	1.03381e+06	208086	196823
Q7TP35|Q7TP35_RAT;A0A0H2UHI7|A0A0H2UHI7_RAT	2	1	153.47	0.39806	0.99639	0.127088	62862	ATPase family AAA domain-containing protein 1 OS=Rattus norvegicus OX=10116 GN=Atad1 PE=1 SV=1	172429	162792	195240	217586	218738	287066	208742	286112	278287	175709
D3ZJ01|D3ZJ01_RAT	1	1	20.49	0.398774	0.99639	0.126839	135422	RAB11-binding and LisH domain, coiled-coil and HEAT repeat-containing OS=Rattus norvegicus OX=10116 GN=Relch PE=1 SV=1	4259.61	2910.53	11845.4	8775.52	4020.89	7570.11	5139.99	10760.3	6696.48	9244.86
D3Z9D0|D3Z9D0_RAT	1	1	32.04	0.399917	0.99639	0.126441	202335	Similar to KIAA1549 protein OS=Rattus norvegicus OX=10116 GN=RGD1306271 PE=1 SV=3	11109.2	23793.9	25063.8	26869.9	28378.1	42526.8	12880	13604.4	33227.7	22338.8
M0RBY2|M0RBY2_RAT	1	1	17.84	0.399941	0.99639	0.126433	18471	Metabotropic glutamate receptor 8 OS=Rattus norvegicus OX=10116 GN=Grm8 PE=4 SV=1	19095.2	10098.5	25797.1	58450.9	41100	36979.8	16082.1	15164.4	23961.8	29310.3
D4A830|D4A830_RAT	1	1	14.29	0.400324	0.99639	0.1263	35481	Inorganic pyrophosphatase 2 OS=Rattus norvegicus OX=10116 GN=Ppa2 PE=1 SV=2	24284.4	23164.3	31614.4	46637.2	11449.1	17022.6	36779.3	3647.87	14177.1	28491.9
Q568Z4|SPCS3_RAT	2	2	100.04	0.400427	0.99639	0.126264	20205	Signal peptidase complex subunit 3 OS=Rattus norvegicus OX=10116 GN=Spcs3 PE=2 SV=1	207213	182115	192432	338610	177213	238547	234176	274710	260041	211375
P40329|SYRC_RAT	1	1	18.85	0.40237	0.99639	0.125593	76503	Arginine--tRNA ligase, cytoplasmic OS=Rattus norvegicus OX=10116 GN=Rars PE=1 SV=2	28298.8	25079.7	26694	24977	35013.8	56780.7	18816.9	21689.4	36629.8	31311.2
D4AE63|D4AE63_RAT	2	2	66.47	0.402629	0.99639	0.125504	81690	Myogenesis-regulating glycosidase OS=Rattus norvegicus OX=10116 GN=Myorg PE=1 SV=1	40281.1	52063.7	67301.5	64876.9	71882.9	102313	74478.3	68974.1	85650	67600.1
G3V7W1|PDCD6_RAT	3	3	122.93	0.402953	0.99639	0.125393	21948	Programmed cell death protein 6 OS=Rattus norvegicus OX=10116 GN=Pdcd6 PE=2 SV=1	144803	127681	175076	168011	156667	172015	128849	186235	217043	167617
D3ZLM6|D3ZLM6_RAT	2	2	90.31	0.403834	0.99639	0.125091	59693	Dolichol kinase OS=Rattus norvegicus OX=10116 GN=Dolk PE=1 SV=1	88087.7	77933.5	84628.1	132994	121798	134875	96995.3	113365	171698	109184
Q7M0F9|Q7M0F9_RAT	1	1	15.26	0.404339	0.99639	0.124919	15489	Aldehyde dehydrogenase (NAD), cytosolic (Fragments) OS=Rattus norvegicus OX=10116 PE=1 SV=1	2.32403e+06	1.41295e+06	1.96065e+06	1.76606e+06	1.5696e+06	1.09322e+06	2.2023e+06	2.01711e+06	1.61157e+06	1.69541e+06
Q62720|ZNT1_RAT	3	3	91.79	0.405124	0.99639	0.124651	56133	Zinc transporter 1 OS=Rattus norvegicus OX=10116 GN=Slc30a1 PE=2 SV=1	247583	256157	246618	362377	236060	253526	321902	315498	240806	278950
A0A0G2K7T5|A0A0G2K7T5_RAT	7	2	272.65	0.40597	0.99639	0.124365	57045	Serine/threonine-protein phosphatase OS=Rattus norvegicus OX=10116 GN=Ppp3cb PE=1 SV=1	208165	218381	294344	240438	200914	280431	204194	200539	232931	244961
P26772|CH10_RAT;A0A0G2JTG1|A0A0G2JTG1_RAT;P97601|P97601_RAT	4	4	380.43	0.406241	0.99639	0.124273	10895	10 kDa heat shock protein, mitochondrial OS=Rattus norvegicus OX=10116 GN=Hspe1 PE=1 SV=3	1.94736e+06	2.97833e+06	2.10306e+06	1.83145e+06	1.69204e+06	2.03417e+06	3.08193e+06	2.78918e+06	1.8058e+06	1.93495e+06
Q9JIX3|FHIT_RAT	1	1	32.69	0.406528	0.99639	0.124176	17394	Bis(5'-adenosyl)-triphosphatase OS=Rattus norvegicus OX=10116 GN=Fhit PE=1 SV=1	106975	128584	109322	157313	131148	142797	153144	127581	146008	127371
D3ZS72|D3ZS72_RAT	1	1	20.65	0.406948	0.99639	0.124034	186727	Phosphatidylinositol-3,4,5-trisphosphate-dependent Rac exchange factor 1 OS=Rattus norvegicus OX=10116 GN=Prex1 PE=1 SV=3	16882.1	23203.1	8986.09	12839.8	9733.66	11666.7	17384.4	4424.01	8971.22	14872.4
F1M4U0|F1M4U0_RAT	1	1	29.27	0.40735	0.99639	0.123898	41623	Cyclin Y-like 1 OS=Rattus norvegicus OX=10116 GN=Ccnyl1 PE=1 SV=3	19590.3	17488.6	18589.8	65591.2	58614.4	100839	19647.9	16661.4	34831.8	36327.5
Q9QYA0|Q9QYA0_RAT	1	1	14.42	0.407477	0.99639	0.123855	15665	ROAT1 transporter (Fragment) OS=Rattus norvegicus OX=10116 PE=2 SV=1	60740.4	43330.1	38539.7	70783.4	63727.6	88345.3	42826.4	179025	64552.1	65149.2
A0A0G2K1U5|A0A0G2K1U5_RAT	1	1	39.27	0.407695	0.99639	0.123782	52089	Reticulophagy regulator 2 OS=Rattus norvegicus OX=10116 GN=Retreg2 PE=1 SV=1	60610.8	112342	81933.2	103769	76858.2	106484	78496.8	107160	134338	91495.6
Q4FZU2|K2C6A_RAT;Q63282|Q63282_RAT	7	4	497.51	0.407819	0.99639	0.12374	59555	Keratin, type II cytoskeletal 6A OS=Rattus norvegicus OX=10116 GN=Krt6a PE=1 SV=1	535224	511159	619470	705487	690850	1.82905e+06	562269	8.54448e+06	576902	754722
A0A0G2K293|A0A0G2K293_RAT	2	2	184.7	0.407834	0.99639	0.123735	32860	Neuronal growth regulator 1 OS=Rattus norvegicus OX=10116 GN=Negr1 PE=4 SV=1	542662	647904	501460	553697	765888	954266	624788	690826	1.1354e+06	631105
P62076|TIM13_RAT	1	1	19.43	0.408825	0.99639	0.123403	10679	Mitochondrial import inner membrane translocase subunit Tim13 OS=Rattus norvegicus OX=10116 GN=Timm13 PE=3 SV=1	69543.9	58262.4	74642	169893	50525.3	113166	83503	49959.5	77343.9	57304.5
F1LML0|F1LML0_RAT	1	1	44.73	0.408871	0.99639	0.123388	59121	Asparaginyl-tRNA synthetase OS=Rattus norvegicus OX=10116 GN=Nars PE=1 SV=1	154881	146133	138315	145939	154663	172759	126679	174019	139181	137043
Q9JHE5|S38A2_RAT	1	1	28.06	0.409023	0.99639	0.123337	55916	Sodium-coupled neutral amino acid transporter 2 OS=Rattus norvegicus OX=10116 GN=Slc38a2 PE=1 SV=1	56356.1	77535.2	61681.5	56845.7	72270	76086.4	62070.2	76342.9	86949	65184.5
Q6GMN2|BAIP2_RAT	1	1	26.16	0.410583	0.99639	0.122816	59374	Brain-specific angiogenesis inhibitor 1-associated protein 2 OS=Rattus norvegicus OX=10116 GN=Baiap2 PE=1 SV=1	143916	158326	114744	91549.6	103111	110470	98683.1	109344	112811	110172
D3ZBL5|D3ZBL5_RAT	2	2	31.31	0.410858	0.99639	0.122725	106961	Inositol polyphosphate-4-phosphatase type I A OS=Rattus norvegicus OX=10116 GN=Inpp4a PE=1 SV=3	81044.3	93633.6	80497	87681.4	66142.9	88028.3	111542	95147.3	69158.6	88681.8
D3ZBN4|D3ZBN4_RAT	1	1	54.95	0.411409	0.99639	0.122542	15910	Ergosterol biosynthesis 28 homolog OS=Rattus norvegicus OX=10116 GN=Erg28 PE=1 SV=1	99880.1	94725.7	129443	159206	173645	342784	82443.4	79142.8	183854	154115
F1MA44|F1MA44_RAT	1	1	19.32	0.411853	0.99639	0.122395	72910	MAGUK p55 subfamily member 4 OS=Rattus norvegicus OX=10116 GN=Mpp4 PE=3 SV=2	70780.8	113848	60332.9	37780.9	114175	73483.6	72345.4	103403	133987	67565.7
P05426|RL7_RAT;B0K023|B0K023_RAT	2	2	31.59	0.412397	0.99639	0.122216	30367	60S ribosomal protein L7 OS=Rattus norvegicus OX=10116 GN=Rpl7 PE=1 SV=2	125923	109175	140636	185565	83885	139479	110141	112404	98860.9	129476
P50503|F10A1_RAT	1	1	48.82	0.412458	0.99639	0.122196	41424	Hsc70-interacting protein OS=Rattus norvegicus OX=10116 GN=St13 PE=1 SV=1	151180	110223	165342	112735	108334	171106	151997	199969	127697	132520
F1LMU7|F1LMU7_RAT	4	2	186.76	0.412929	0.99639	0.12204	51434	Gamma-aminobutyric acid receptor subunit alpha-2 OS=Rattus norvegicus OX=10116 GN=Gabra2 PE=3 SV=3	424640	789610	483142	431657	373655	358614	507573	595330	456520	546116
D3ZE55|PCDH8_RAT	1	1	14.5	0.413029	0.99639	0.122007	113977	Protocadherin-8 OS=Rattus norvegicus OX=10116 GN=Pcdh8 PE=1 SV=2	15379	11572.3	19716.1	19440.6	18250.5	28352.8	13892.4	13372.4	15712.2	20516.4
A1L117|A1L117_RAT	1	1	18.07	0.413233	0.99639	0.12194	44590	Rap2ip protein (Fragment) OS=Rattus norvegicus OX=10116 GN=Rundc3a PE=2 SV=1	263929	94081.1	200317	373647	264303	280154	130425	126173	304276	194103
G3V881|G3V881_RAT	2	2	51.48	0.413252	0.99639	0.121934	70643	Leucine rich repeat neuronal 6A, isoform CRA_a OS=Rattus norvegicus OX=10116 GN=Lingo1 PE=1 SV=1	130846	119969	160969	222896	170628	263566	131952	110766	194778	161466
G3V851|G3V851_RAT	7	4	463.45	0.413351	0.99639	0.121901	65202	Solute carrier family 17 (Sodium-dependent inorganic phosphate cotransporter), member 6 OS=Rattus norvegicus OX=10116 GN=Slc17a6 PE=4 SV=1	487717	437749	468368	472161	705855	607175	522781	604278	776152	470371
F1M3P6|F1M3P6_RAT	2	2	168	0.413777	0.99639	0.121761	70644	Protein SCAI OS=Rattus norvegicus OX=10116 GN=Scai PE=1 SV=2	165775	292665	303975	224193	227152	377172	285047	277845	253094	376676
P07824|ARGI1_RAT	1	1	19.65	0.413796	0.99639	0.121755	35122	Arginase-1 OS=Rattus norvegicus OX=10116 GN=Arg1 PE=1 SV=2	2998.67	2340.88	2903.13	3837.4	1355.8	12738.3	1811.96	79777.2	3740.4	3252.3
B2GV64|B2GV64_RAT	1	1	14.64	0.41504	0.99639	0.121348	12288	RGD1564058 protein OS=Rattus norvegicus OX=10116 GN=Wdr83os PE=2 SV=1	103138	160809	97326.5	72944.5	115498	101868	204512	147905	143076	64321.8
P09527|RAB7A_RAT;A0A0G2K930|A0A0G2K930_RAT	2	2	100.55	0.415141	0.99639	0.121315	23774	Ras-related protein Rab-7a OS=Rattus norvegicus OX=10116 GN=Rab7a PE=1 SV=2	99901.8	61059.4	107432	121837	121168	165775	112126	129204	188025	100065
A0A0G2K513|A0A0G2K513_RAT	1	1	38.37	0.415914	0.99639	0.121063	51129	Transmembrane protein 143 OS=Rattus norvegicus OX=10116 GN=Tmem143 PE=1 SV=1	66651.6	106438	51161.6	68054.8	65912.7	73430.1	124018	73029.4	69151.9	68467.6
Q62747|SYT7_RAT	7	7	404.56	0.416437	0.99639	0.120893	45796	Synaptotagmin-7 OS=Rattus norvegicus OX=10116 GN=Syt7 PE=1 SV=1	1.03759e+06	1.05546e+06	972006	822668	819619	787315	990587	1.16447e+06	728777	1.1929e+06
Q5RKI0|WDR1_RAT	3	3	128.87	0.417168	0.99639	0.120656	66824	WD repeat-containing protein 1 OS=Rattus norvegicus OX=10116 GN=Wdr1 PE=1 SV=3	167327	150702	193984	201602	159542	191633	174524	224302	209534	159293
P97846|CNTP1_RAT	16	16	1174.37	0.417387	0.99639	0.120586	157765	Contactin-associated protein 1 OS=Rattus norvegicus OX=10116 GN=Cntnap1 PE=1 SV=1	1.05252e+06	711924	994883	1.15467e+06	1.16079e+06	980225	977011	1.0484e+06	1.30317e+06	1.05461e+06
Q498R3|DJC10_RAT	3	3	117.95	0.418533	0.99639	0.120216	92058	DnaJ homolog subfamily C member 10 OS=Rattus norvegicus OX=10116 GN=Dnajc10 PE=2 SV=2	83899	106938	102550	106392	115913	149902	102565	99351	114335	84513
G3V965|G3V965_RAT	1	1	35.73	0.419973	0.99639	0.119754	41733	1-acylglycerol-3-phosphate O-acyltransferase 5 OS=Rattus norvegicus OX=10116 GN=Agpat5 PE=1 SV=2	28972.7	17692.1	27006.5	58948.3	47996.2	56923.3	50356.3	44086.4	56545	33238.9
P17764|THIL_RAT	2	2	48.25	0.420313	0.99639	0.119645	45009	Acetyl-CoA acetyltransferase, mitochondrial OS=Rattus norvegicus OX=10116 GN=Acat1 PE=1 SV=1	86424.9	100469	61506.2	229697	134464	156119	61516.7	69357.8	150871	109365
Q0D2L6|Q0D2L6_RAT	2	1	67.92	0.421391	0.99639	0.119301	44478	Ras-related GTP-binding C OS=Rattus norvegicus OX=10116 GN=Rragc PE=1 SV=1	133819	93521.6	161357	144268	179341	105993	65329.5	95123.5	117292	200682
D4A133|D4A133_RAT	7	7	303.22	0.422924	0.99639	0.118815	68564	ATPase H+-transporting V1 subunit A OS=Rattus norvegicus OX=10116 GN=Atp6v1a PE=1 SV=1	350638	305308	385203	724487	525628	736584	308321	337245	572447	407367
P20788|UCRI_RAT	3	3	201.62	0.423519	0.99639	0.118627	29712	Cytochrome b-c1 complex subunit Rieske, mitochondrial OS=Rattus norvegicus OX=10116 GN=Uqcrfs1 PE=1 SV=2	270075	367549	273043	697728	162976	260239	731796	400074	235494	354195
B2GUZ3|B2GUZ3_RAT	2	2	61.16	0.425931	0.99639	0.11787	106688	Methylenetetrahydrofolate dehydrogenase (NADP+-dependent) 1-like OS=Rattus norvegicus OX=10116 GN=Mthfd1l PE=1 SV=1	25835.2	32467.3	18848.3	26243.1	23066.6	10698.9	32382.2	16419.9	13242	12972.6
O35532|MSMO1_RAT	2	2	40.49	0.426065	0.99639	0.117829	35226	Methylsterol monooxygenase 1 OS=Rattus norvegicus OX=10116 GN=Msmo1 PE=2 SV=1	175988	209080	187563	191532	148144	245501	187947	221271	193943	224146
A0A0G2K207|A0A0G2K207_RAT;A0A0G2K6Y2|A0A0G2K6Y2_RAT;O08562|SCN9A_RAT;A0A0G2K914|A0A0G2K914_RAT;A0A0G2JWG8|A0A0G2JWG8_RAT;A0A0G2KB93|A0A0G2KB93_RAT;D3ZW75|D3ZW75_RAT	6	6	399.94	0.426619	0.99639	0.117656	212981	Sodium channel protein OS=Rattus norvegicus OX=10116 GN=Scn2a PE=1 SV=1	993416	864805	849538	1.17731e+06	982255	898177	895742	924733	760559	1.01594e+06
A0A0G2JXZ9|A0A0G2JXZ9_RAT;Q62884|Q62884_RAT	3	3	71.04	0.42667	0.99639	0.11764	142697	Protein tyrosine phosphatase, receptor type, J OS=Rattus norvegicus OX=10116 GN=Ptprj PE=1 SV=1	148571	144479	139249	184838	143217	139924	133711	207995	165562	147334
Q6GMN8|Q6GMN8_RAT;B2GVB3|B2GVB3_RAT	10	3	494	0.426993	0.99639	0.117539	103118	Actn1 protein OS=Rattus norvegicus OX=10116 GN=Actn1 PE=1 SV=1	202956	414666	317717	213530	212267	223073	264083	398543	252158	277708
D3ZDK7|PGP_RAT	1	1	49.78	0.427022	0.99639	0.11753	35035	Glycerol-3-phosphate phosphatase OS=Rattus norvegicus OX=10116 GN=Pgp PE=1 SV=1	25802.4	26341.2	42794.4	34924.6	33940.8	26580.2	32190	32829.2	19271.4	28676.6
F8WG67|F8WG67_RAT	1	1	28.45	0.427972	0.99639	0.117236	41398	Acyl-CoA thioesterase 7, isoform CRA_a OS=Rattus norvegicus OX=10116 GN=Acot7 PE=1 SV=2	218420	269320	207855	146719	178374	172091	165610	171918	148823	222890
Q5PPG5|Q5PPG5_RAT	2	2	64.9	0.428399	0.99639	0.117103	52036	Chga protein OS=Rattus norvegicus OX=10116 GN=Chga PE=1 SV=1	89699.7	64885.5	90688.4	213323	118852	127432	93683.4	87376.1	101290	85635.7
Q5RK30|SBDS_RAT	1	1	40.68	0.429106	0.99639	0.116885	29019	Ribosome maturation protein SBDS OS=Rattus norvegicus OX=10116 GN=Sbds PE=2 SV=1	180588	198984	152755	84244.1	194868	196032	166038	201831	308227	136196
P11232|THIO_RAT;R4GNK3|R4GNK3_RAT	3	3	306.7	0.429353	0.99639	0.116809	12008	Thioredoxin OS=Rattus norvegicus OX=10116 GN=Txn PE=1 SV=2	1.01152e+06	944157	1.0723e+06	974765	1.13492e+06	1.32829e+06	1.17507e+06	1.16535e+06	1.38264e+06	935385
M0RB22|M0RB22_RAT;A0A0G2JT62|A0A0G2JT62_RAT	3	3	143.16	0.429437	0.99639	0.116783	218251	Protein tyrosine phosphatase, receptor type, D OS=Rattus norvegicus OX=10116 GN=Ptprd PE=1 SV=2	84236.1	102769	104264	134597	93641.5	117405	113457	111075	147911	94399
P19627|GNAZ_RAT	3	3	146.68	0.430633	0.99639	0.116415	41367	Guanine nucleotide-binding protein G(z) subunit alpha OS=Rattus norvegicus OX=10116 GN=Gnaz PE=2 SV=3	365573	391447	429240	302632	341588	419391	388271	387511	407543	392921
P68182|KAPCB_RAT;Q05759|Q05759_RAT	2	1	49.01	0.431205	0.99639	0.11624	40853	cAMP-dependent protein kinase catalytic subunit beta OS=Rattus norvegicus OX=10116 GN=Prkacb PE=1 SV=2	93670.1	75905.3	113194	105650	135496	171260	87328.6	93119.5	108342	108162
F1LMM8|F1LMM8_RAT	1	1	22.01	0.431516	0.99639	0.116145	46495	Protein-serine/threonine kinase OS=Rattus norvegicus OX=10116 GN=Pdk2 PE=1 SV=3	131384	131427	100957	118758	129644	134601	126681	101314	141266	95958.4
F1LX07|F1LX07_RAT;A0A0G2K2J7|A0A0G2K2J7_RAT;F1LZW6|F1LZW6_RAT	15	15	1014.6	0.432494	0.99639	0.115847	72270	Solute carrier family 25 member 12 OS=Rattus norvegicus OX=10116 GN=Slc25a12 PE=1 SV=3	1.23175e+06	1.57575e+06	1.23173e+06	1.74345e+06	1.46013e+06	1.89648e+06	1.86813e+06	1.73661e+06	1.43643e+06	1.53631e+06
O55007|RGPA1_RAT	1	1	20.39	0.43287	0.99639	0.115733	231184	Ral GTPase-activating protein subunit alpha-1 OS=Rattus norvegicus OX=10116 GN=Ralgapa1 PE=1 SV=2	28250.2	29742.8	38711.7	62947.8	47109.8	40054.9	32339	30792.7	39100	37489.7
Q6P6S4|SIL1_RAT	1	1	27.36	0.433422	0.99639	0.115565	52659	Nucleotide exchange factor SIL1 OS=Rattus norvegicus OX=10116 GN=Sil1 PE=2 SV=1	13472.1	16599.5	16332.4	23863.3	15513.9	23722.4	11666.7	13340.7	21187	17978.2
D3ZMY7|D3ZMY7_RAT	2	2	60.05	0.433585	0.99639	0.115516	68174	5'-nucleotidase, cytosolic II OS=Rattus norvegicus OX=10116 GN=Nt5c2 PE=1 SV=3	51761	28642.3	61755.9	82974.3	67431.8	59583.4	43611.3	52287	41621.3	54548.9
D3ZXP7|D3ZXP7_RAT	1	1	41.72	0.434056	0.99639	0.115374	37120	Actin-related protein 2/3 complex subunit 1A (Fragment) OS=Rattus norvegicus OX=10116 GN=Arpc1a PE=1 SV=3	116263	67761.3	132774	145709	83895.6	148495	77551.6	85909.1	86179.6	140550
Q9ES54|NPL4_RAT	1	1	30.56	0.434639	0.99639	0.115197	68982	Nuclear protein localization protein 4 homolog OS=Rattus norvegicus OX=10116 GN=Nploc4 PE=1 SV=3	40772.7	23709.6	44339.1	73052.9	48316.2	90924.3	32343.2	26335.5	56914.7	47460.1
Q568Z9|PHYIP_RAT	1	1	76.81	0.434701	0.99639	0.115179	38101	Phytanoyl-CoA hydroxylase-interacting protein OS=Rattus norvegicus OX=10116 GN=Phyhip PE=2 SV=1	57338.8	88388.7	72729.2	117083	83439.9	144103	93054	93608.4	120556	109639
A0A0H2UHH3|A0A0H2UHH3_RAT	5	5	192.67	0.437363	0.99639	0.11438	78142	Mitochondrial potassium channel ATP-binding subunit OS=Rattus norvegicus OX=10116 GN=Abcb8 PE=1 SV=1	127505	152219	118400	158417	129094	145636	184742	138073	139724	132972
F1M3W5|F1M3W5_RAT	2	2	58.95	0.438114	0.99639	0.114156	344670	Dmx-like 2 OS=Rattus norvegicus OX=10116 GN=Dmxl2 PE=1 SV=3	69406.5	67033.5	75425.9	65126.9	75662.6	94977.1	72232.1	81923.2	95646.5	70783.6
A0A096MK93|A0A096MK93_RAT;M0R3V5|M0R3V5_RAT	2	2	97.5	0.43928	0.99639	0.11381	46465	Solute carrier family 12 member 9 (Fragment) OS=Rattus norvegicus OX=10116 GN=Slc12a9 PE=1 SV=6	186031	166580	196600	250314	237526	272894	215878	247858	245756	226152
M0R3V4|M0R3V4_RAT	1	1	36.58	0.439442	0.99639	0.113762	18055	Myeloid-derived growth factor OS=Rattus norvegicus OX=10116 GN=Mydgf PE=1 SV=2	261381	311387	418887	639085	336945	594671	360038	276459	338562	418457
A0A0G2JSU4|A0A0G2JSU4_RAT	1	1	114.37	0.439551	0.99639	0.11373	39572	N-myc downstream regulated gene 2, isoform CRA_b OS=Rattus norvegicus OX=10116 GN=Ndrg2 PE=1 SV=1	973772	482403	862061	872263	975408	844746	1.11127e+06	1.02546e+06	890865	715627
Q4FZY0|EFHD2_RAT	1	1	27.04	0.440672	0.99639	0.113399	26743	EF-hand domain-containing protein D2 OS=Rattus norvegicus OX=10116 GN=Efhd2 PE=1 SV=1	21604.7	8361.13	22905.2	35179.9	37438.1	49590.3	9537.4	17605.4	37482.9	18751.2
Q5PPH0|ENOPH_RAT	2	2	64.04	0.441042	0.99639	0.11329	28971	Enolase-phosphatase E1 OS=Rattus norvegicus OX=10116 GN=Enoph1 PE=2 SV=1	61931	65051	82083.6	53391.7	58998.3	79247.3	69915.2	65811.1	81418.8	68582.9
F1M6V6|F1M6V6_RAT	1	1	27.12	0.442409	0.99639	0.112889	37759	Sparc/osteonectin, cwcv and kazal-like domains proteoglycan 1 OS=Rattus norvegicus OX=10116 GN=Spock1 PE=4 SV=2	103648	96821.5	110471	128168	109582	184911	92421.7	92172.8	147827	99246.9
Q6IN14|Q6IN14_RAT	1	1	50.71	0.443528	0.99639	0.112563	30081	Tetraspanin OS=Rattus norvegicus OX=10116 GN=Cd82 PE=1 SV=1	430082	411504	516533	397867	301597	394532	532779	570125	360465	368758
A0A0G2JWH0|A0A0G2JWH0_RAT	1	1	50.74	0.444602	0.99639	0.112251	47052	G protein-activated inward rectifier potassium channel 2 OS=Rattus norvegicus OX=10116 GN=Kcnj6 PE=3 SV=1	112332	89138.6	96647.1	146243	109283	81593.9	107132	91939.8	124835	144449
A0A0G2KB94|A0A0G2KB94_RAT	1	1	15.67	0.444744	0.99639	0.11221	80744	Coiled-coil domain-containing protein 142 OS=Rattus norvegicus OX=10116 GN=LOC103692170 PE=4 SV=1	7120.68	13521.1	9797.78	21722.5	16835.1	43740.3	7146.95	7832.92	19145.2	16683.2
M0R7M8|M0R7M8_RAT	1	1	28.67	0.445112	0.99639	0.112103	37476	Uncharacterized protein OS=Rattus norvegicus OX=10116 PE=4 SV=2	27770.3	29641.3	51437.1	46431.9	20394.2	47489.2	65110.5	61059.7	22400.2	41256.5
Q6AXR4|HEXB_RAT;F1LR87|F1LR87_RAT	4	3	185.19	0.445728	0.99639	0.111925	61888	Beta-hexosaminidase subunit beta OS=Rattus norvegicus OX=10116 GN=Hexb PE=2 SV=1	189858	185911	198509	226538	193883	262602	200378	164704	242844	170281
G3V6R5|G3V6R5_RAT	2	2	82.18	0.445888	0.99639	0.111879	61167	Sulfite oxidase OS=Rattus norvegicus OX=10116 GN=Suox PE=1 SV=1	83727.3	62917.1	87832.7	129589	161254	132948	72620.6	72029	137341	81892.2
A0A0G2K3P7|A0A0G2K3P7_RAT	2	2	36.11	0.446271	0.99639	0.111769	128402	Phospholipid-transporting ATPase OS=Rattus norvegicus OX=10116 GN=Atp11b PE=1 SV=1	141152	128868	152144	169259	138485	155838	146773	138979	139549	139697
Q2QDE7|DNSL1_RAT	1	1	39.55	0.44664	0.99639	0.111662	35502	Deoxyribonuclease-1-like 1 OS=Rattus norvegicus OX=10116 GN=Dnase1l1 PE=2 SV=1	83692.7	165230	83177	70553.1	63937.8	73661.6	106001	116762	69834.8	114932
Q6TUF7|Q6TUF7_RAT	1	1	16.19	0.446832	0.99639	0.111607	38968	LRRGT00087 OS=Rattus norvegicus OX=10116 PE=2 SV=1	7.58524e+06	3.50696e+06	4.98308e+06	8.13585e+06	1.03044e+07	6.96943e+06	5.30591e+06	4.1725e+06	7.9931e+06	5.00421e+06
Q9JJP0|S20A1_RAT	3	3	131.59	0.446913	0.99639	0.111584	74880	Sodium-dependent phosphate transporter 1 OS=Rattus norvegicus OX=10116 GN=Slc20a1 PE=1 SV=1	144526	143770	205677	266400	177527	245388	148933	140277	115128	289332
A1A5Q4|CF206_RAT	1	1	24.06	0.448268	0.99639	0.111196	71246	Cilia- and flagella-associated protein 206 OS=Rattus norvegicus OX=10116 GN=Cfap206 PE=2 SV=1	31089	15167.5	34270	17715.4	27325.7	21289.4	16036.1	19524.3	21760.5	24943.1
Q5XIT1|MARE3_RAT	1	1	42.36	0.448594	0.99639	0.111102	32231	Microtubule-associated protein RP/EB family member 3 OS=Rattus norvegicus OX=10116 GN=Mapre3 PE=1 SV=1	0	896.035	3727.51	2401.02	90173.2	193296	1197.36	10358.9	134473	26475.9
Q6AY30|SCPDL_RAT	6	6	290.42	0.448656	0.99639	0.111085	47514	Saccharopine dehydrogenase-like oxidoreductase OS=Rattus norvegicus OX=10116 GN=Sccpdh PE=1 SV=1	395567	460142	448775	697051	654612	809752	560272	541054	834916	651471
F1LPG9|F1LPG9_RAT	1	1	24.05	0.449543	0.99639	0.110832	145085	WASH complex subunit 2C OS=Rattus norvegicus OX=10116 GN=Washc2c PE=1 SV=2	284497	278748	330067	132755	137468	213093	199119	166908	160911	211686
P70473|AMACR_RAT	1	1	18.92	0.449883	0.99639	0.110736	42201	Alpha-methylacyl-CoA racemase OS=Rattus norvegicus OX=10116 GN=Amacr PE=1 SV=3	150894	229670	199903	183091	137035	170266	109792	182816	158677	193226
D4A5K6|D4A5K6_RAT	4	4	96.61	0.450001	0.99639	0.110702	55098	CAAX prenyl protease OS=Rattus norvegicus OX=10116 GN=Zmpste24 PE=1 SV=1	214796	233049	249179	243681	227487	324154	241623	237917	324888	265327
P10760|SAHH_RAT	4	3	150.7	0.450247	0.99639	0.110633	48020	Adenosylhomocysteinase OS=Rattus norvegicus OX=10116 GN=Ahcy PE=1 SV=3	102614	64026.3	113958	102572	132024	139556	84821.1	98068.9	122834	72589.5
D4ADL7|D4ADL7_RAT	1	1	34.11	0.454365	0.99639	0.109474	44340	Xyloside xylosyltransferase 1 OS=Rattus norvegicus OX=10116 GN=Xxylt1 PE=4 SV=1	42133.1	45167.1	50792.4	64956	55057.9	61445.2	36370.6	37279.7	63038.3	57332.5
F1LUV9|F1LUV9_RAT	14	1	1147.53	0.455131	0.99639	0.109261	92377	Neural cell adhesion molecule 1 OS=Rattus norvegicus OX=10116 GN=Ncam1 PE=1 SV=3	552698	466943	703534	1.00873e+06	951057	1.03579e+06	651118	864781	1.33494e+06	819122
F1LNY3|F1LNY3_RAT;A0A0G2K0M8|A0A0G2K0M8_RAT	14	1	1152.33	0.455131	0.99639	0.109261	93461	Neural cell adhesion molecule 1 OS=Rattus norvegicus OX=10116 GN=Ncam1 PE=1 SV=2	2.83804e+06	2.3977e+06	3.61256e+06	5.17973e+06	4.88356e+06	5.31864e+06	3.34341e+06	4.44055e+06	6.85477e+06	4.20609e+06
P84076|HPCA_RAT	7	3	457.87	0.455276	0.99639	0.10922	22527	Neuron-specific calcium-binding protein hippocalcin OS=Rattus norvegicus OX=10116 GN=Hpca PE=1 SV=2	984416	1.05065e+06	1.24452e+06	1.10232e+06	1.13593e+06	1.31042e+06	1.08085e+06	1.16264e+06	1.2259e+06	1.29952e+06
D1M8S3|D1M8S3_RAT	1	1	37.97	0.455952	0.99639	0.109033	79585	Interleukin 1 receptor accessory protein b OS=Rattus norvegicus OX=10116 GN=Il1rap PE=1 SV=1	37483	46617.4	37712.3	28449.1	72590.1	50503	46224	48571.2	77862.2	38845.5
Q9Z0V5|PRDX4_RAT	5	2	159.61	0.456133	0.99639	0.108983	31216	Peroxiredoxin-4 OS=Rattus norvegicus OX=10116 GN=Prdx4 PE=2 SV=1	129804	182753	160031	129720	111979	155959	144870	189288	140225	151940
P48500|TPIS_RAT;A0A0G2JWJ4|A0A0G2JWJ4_RAT;A0A0G2JWU1|A0A0G2JWU1_RAT	10	10	827.15	0.456181	0.99639	0.108969	27345	Triosephosphate isomerase OS=Rattus norvegicus OX=10116 GN=Tpi1 PE=1 SV=2	4.02548e+06	3.06356e+06	4.49246e+06	4.65627e+06	4.68887e+06	5.29449e+06	3.84832e+06	4.75771e+06	5.4257e+06	4.93194e+06
G3V830|G3V830_RAT	1	1	19.25	0.456368	0.99639	0.108918	64202	Interleukin 10 receptor subunit alpha OS=Rattus norvegicus OX=10116 GN=Il10ra PE=4 SV=1	343355	222296	405044	667887	375258	723647	314373	292153	529077	295658
A0A0G2JWE1|A0A0G2JWE1_RAT	1	1	25.67	0.456859	0.99639	0.108782	12634	Myosin light polypeptide 6 OS=Rattus norvegicus OX=10116 GN=Myl6 PE=4 SV=1	36737.8	28508.4	33842	48183.9	33680.1	47273.1	37982.2	90046.8	51853.4	23667.4
A9UMW1|A9UMW1_RAT	1	1	16.39	0.457176	0.99639	0.108694	25550	Glutathione S-transferase alpha 4 OS=Rattus norvegicus OX=10116 GN=Gsta4 PE=2 SV=1	48338.6	33765.6	54289.7	79116.7	70937.8	92289	45685.4	51043.1	69280.6	41509.1
A0A0G2JZV9|A0A0G2JZV9_RAT	1	1	14.5	0.457404	0.99639	0.108631	7834	Glutathione S-transferase theta-2-like OS=Rattus norvegicus OX=10116 GN=LOC103694878 PE=4 SV=1	23759.2	21790.3	40943.7	39583	40447.1	57385.5	23271.4	31090.2	33377.2	34474.2
A0A096MJ42|A0A096MJ42_RAT	1	1	27.28	0.459106	0.99639	0.108164	90899	Disks large homolog 3 OS=Rattus norvegicus OX=10116 GN=Dlg3 PE=1 SV=1	35523.4	41062.4	26299.6	27265.6	23945.4	24351.7	34992.3	30386.6	16148.3	24343.1
Q5U1Z2|TPPC3_RAT	1	1	31.24	0.459174	0.99639	0.108145	20460	Trafficking protein particle complex subunit 3 OS=Rattus norvegicus OX=10116 GN=Trappc3 PE=2 SV=1	98109.1	108356	132121	92738.2	91420.7	126228	104738	98872	95319.4	102913
P07943|ALDR_RAT	2	2	89.84	0.46046	0.99639	0.107794	36230	Aldo-keto reductase family 1 member B1 OS=Rattus norvegicus OX=10116 GN=Akr1b1 PE=1 SV=3	109818	61931	150762	164388	173610	214248	130169	179892	181598	165092
M0RAM5|M0RAM5_RAT	1	1	34.81	0.461295	0.99639	0.107567	22312	Glutathione peroxidase OS=Rattus norvegicus OX=10116 GN=Gpx1 PE=1 SV=1	70609.3	87897.1	107126	79641.3	105279	89394.3	84762.1	85206.8	92936	69844.6
A0A096MJN8|A0A096MJN8_RAT	1	1	37.85	0.462045	0.99639	0.107363	11650	CKLF-like MARVEL transmembrane domain-containing 5 OS=Rattus norvegicus OX=10116 GN=Cmtm5 PE=4 SV=1	787696	668578	795030	923139	681237	752638	804557	808205	583541	687237
Q5XIM9|TCPB_RAT	3	3	132.41	0.462876	0.99639	0.107139	57764	T-complex protein 1 subunit beta OS=Rattus norvegicus OX=10116 GN=Cct2 PE=1 SV=3	40314.8	16376.6	45495.2	60432.5	90724.2	88154.5	24072.5	33916	65071.2	36620.2
F1LTX8|F1LTX8_RAT	1	1	29.02	0.463145	0.99639	0.107066	43246	Lysophosphatidylglycerol acyltransferase 1 OS=Rattus norvegicus OX=10116 GN=Lpgat1 PE=1 SV=2	115479	93269	153469	258340	283235	344009	105775	108368	263330	149173
Q9ERH3|WDR7_RAT	1	1	41.35	0.464731	0.99639	0.10664	165595	WD repeat-containing protein 7 OS=Rattus norvegicus OX=10116 GN=Wdr7 PE=1 SV=1	138383	186114	185108	254143	156454	233769	179075	139928	164252	202381
A0A0G2JT93|A0A0G2JT93_RAT	5	4	114.21	0.464876	0.99639	0.106601	86043	Catenin (Cadherin associated protein), beta 1, isoform CRA_a OS=Rattus norvegicus OX=10116 GN=Ctnnb1 PE=1 SV=1	87917.6	69571.9	94347.7	133202	134274	191341	63156.6	99301.8	131306	96977.8
A9UMV7|A9UMV7_RAT	1	1	42.34	0.465172	0.99639	0.106522	6534	RCG29512 OS=Rattus norvegicus OX=10116 GN=Uqcr11 PE=1 SV=1	280004	497136	269395	223370	224137	293979	469590	449822	199411	311046
P23928|CRYAB_RAT	2	2	52.96	0.465233	0.99639	0.106505	20076	Alpha-crystallin B chain OS=Rattus norvegicus OX=10116 GN=Cryab PE=1 SV=1	29872.9	20720.5	27345.6	27137.7	47276.7	65419.9	26578	41841.4	27138.2	19504.7
A0A0H2UHE1|A0A0H2UHE1_RAT;P70631|P70631_RAT	2	2	101.02	0.465349	0.99639	0.106475	37935	Succinate--CoA ligase [ADP/GDP-forming] subunit alpha, mitochondrial OS=Rattus norvegicus OX=10116 GN=Suclg1 PE=1 SV=1	329629	411278	372506	581875	414574	364479	480932	363128	359383	289175
G3V878|G3V878_RAT	1	1	59.62	0.465623	0.99639	0.106401	21646	Signal peptidase complex catalytic subunit SEC11 OS=Rattus norvegicus OX=10116 GN=Sec11c PE=1 SV=1	178703	148466	188674	294742	150913	273374	162141	176508	179647	188871
D4AB49|D4AB49_RAT	1	1	16.66	0.465898	0.99639	0.106328	30353	RCG33530 OS=Rattus norvegicus OX=10116 GN=Prss33 PE=3 SV=1	107684	766755	285039	80069.6	33047.3	75485.6	278129	295954	79395.4	289375
D3ZDU2|D3ZDU2_RAT	1	1	26.08	0.466106	0.99639	0.106272	151222	Regulatory-associated protein of MTOR, complex 1 OS=Rattus norvegicus OX=10116 GN=Rptor PE=1 SV=2	16822.6	14494	18739.6	24064.3	17142.8	24317.6	16060.5	14030.4	19143.8	20253.5
Q99068|AMRP_RAT	2	2	68.74	0.466651	0.99639	0.106128	42006	Alpha-2-macroglobulin receptor-associated protein OS=Rattus norvegicus OX=10116 GN=Lrpap1 PE=1 SV=2	67496.2	83194.3	86198.5	185456	118524	202011	72928.9	63702.7	132734	118170
D4AA63|D4AA63_RAT;A0A140TAI1|A0A140TAI1_RAT	3	3	161.31	0.466681	0.99639	0.106119	67275	Ubiquilin 2 OS=Rattus norvegicus OX=10116 GN=Ubqln2 PE=1 SV=1	76380.8	67318.9	85471.6	73441.4	63802.9	72879.6	79460	92507	61689.5	80645
P06686|AT1A2_RAT	34	14	3753.08	0.466731	0.99639	0.106106	113457	Sodium/potassium-transporting ATPase subunit alpha-2 OS=Rattus norvegicus OX=10116 GN=Atp1a2 PE=1 SV=1	2.34419e+07	1.74626e+07	1.8583e+07	3.4137e+07	2.5425e+07	2.23556e+07	2.55145e+07	2.53562e+07	2.94936e+07	2.18908e+07
G3V6M3|G3V6M3_RAT	6	3	379.29	0.467189	0.99639	0.105984	47720	Synaptotagmin II OS=Rattus norvegicus OX=10116 GN=Syt2 PE=1 SV=1	823232	428512	458671	426553	757984	434992	521701	620092	999990	465535
Q5XIH3|Q5XIH3_RAT	8	8	453.63	0.46722	0.99639	0.105976	51383	NADH dehydrogenase [ubiquinone] flavoprotein 1, mitochondrial OS=Rattus norvegicus OX=10116 GN=Ndufv1 PE=1 SV=1	329609	639090	319645	886292	676112	570350	797549	597074	677461	497208
Q5HZE2|T120A_RAT	1	1	25.14	0.468001	0.99639	0.105769	41087	Transmembrane protein 120A OS=Rattus norvegicus OX=10116 GN=Tmem120a PE=2 SV=1	77248.5	58578.5	74758	146539	115056	195330	100749	124012	180993	103952
B4F795|CTL2_RAT	3	3	88.97	0.468962	0.99639	0.105516	81326	Choline transporter-like protein 2 OS=Rattus norvegicus OX=10116 GN=Slc44a2 PE=2 SV=1	163123	205391	149412	153902	126878	110399	197843	203451	119298	158704
D4A5L9|D4A5L9_RAT	3	3	168.65	0.469276	0.99639	0.105433	11742	Cytochrome c domain-containing protein OS=Rattus norvegicus OX=10116 PE=3 SV=1	483893	134981	911781	935721	195421	299837	246472	198887	174698	621451
P11762|LEG1_RAT	2	2	45.15	0.469938	0.99639	0.105259	15189	Galectin-1 OS=Rattus norvegicus OX=10116 GN=Lgals1 PE=1 SV=2	92578.1	29302.3	92557	109261	125396	134422	40951.2	51839.3	128029	76782.1
A0A0G2QC06|A0A0G2QC06_RAT;P12346|TRFE_RAT;Q4FZX7|SRPRB_RAT	19	19	1053.09	0.470746	0.99639	0.105047	109507	Serotransferrin OS=Rattus norvegicus OX=10116 GN=Tf PE=1 SV=1	1.26273e+06	1.19027e+06	1.58378e+06	1.76648e+06	1.84812e+06	3.16058e+06	1.18641e+06	1.24323e+06	1.92271e+06	1.62501e+06
Q9ES71|GNPAT_RAT	1	1	15.44	0.472112	0.99639	0.10469	77710	Dihydroxyacetone phosphate acyltransferase OS=Rattus norvegicus OX=10116 GN=Gnpat PE=1 SV=1	371.78	4296.29	5912.29	1102.33	31684.6	59963.3	3394.34	7982.9	49466.7	14277.9
A0A0G2JUL7|A0A0G2JUL7_RAT	5	3	194.1	0.472206	0.99639	0.104666	49595	Septin 11 OS=Rattus norvegicus OX=10116 GN=Sept11 PE=1 SV=1	89796.6	66544.8	119256	107294	229904	356732	134934	129820	365048	163555
F7F3Z1|F7F3Z1_RAT	1	1	27.96	0.472845	0.99639	0.1045	40233	Lectin, mannose-binding 2-like OS=Rattus norvegicus OX=10116 GN=Lman2l PE=1 SV=2	165489	187755	192317	219552	166052	222457	172916	224556	237304	188132
A0A0G2K9Q7|A0A0G2K9Q7_RAT	2	1	69.41	0.473357	0.99639	0.104367	14518	Uncharacterized protein OS=Rattus norvegicus OX=10116 GN=Map1lc3b2 PE=3 SV=1	13066.1	3996.13	16718.8	11510.5	5380.96	9683.4	14417.8	5725.34	8036.49	3150.25
A0A0U1RRX4|A0A0U1RRX4_RAT;A0A0U1RRQ0|A0A0U1RRQ0_RAT	11	11	447.49	0.474048	0.99639	0.104188	199183	Microtubule-associated protein OS=Rattus norvegicus OX=10116 GN=Map2 PE=1 SV=1	281875	241605	318318	251418	219475	265249	265209	276152	241905	341499
B2RZD6|B2RZD6_RAT	1	1	100.04	0.474092	0.99639	0.104177	9321	NDUFA4, mitochondrial complex-associated OS=Rattus norvegicus OX=10116 GN=Ndufa4 PE=1 SV=1	467073	562838	717328	1.11447e+06	648172	756778	874744	471372	691106	420744
A0A0G2JV77|A0A0G2JV77_RAT;A0A0G2K490|A0A0G2K490_RAT;Q3SYQ1|Q3SYQ1_RAT;D3ZZQ0|D3ZZQ0_RAT	6	5	193.92	0.474438	0.99639	0.104087	152275	Misshapen-like kinase 1 OS=Rattus norvegicus OX=10116 GN=Mink1 PE=1 SV=1	86379.6	141147	109106	109026	103213	116410	125172	108999	101765	140639
B1H219|B1H219_RAT	2	2	85.98	0.475402	0.99639	0.103839	39910	Dickkopf WNT-signaling pathway inhibitor 3 OS=Rattus norvegicus OX=10116 GN=Dkk3 PE=2 SV=1	65394.2	28634.7	60882.9	75680.5	58613.4	130050	45520	34869.4	81309.4	53674.5
F1LNF7|F1LNF7_RAT	4	4	228.73	0.47547	0.99639	0.103822	41606	Isocitrate dehydrogenase [NAD] subunit, mitochondrial OS=Rattus norvegicus OX=10116 GN=Idh3a PE=1 SV=2	840136	1.10801e+06	854010	1.24917e+06	736254	940664	1.11758e+06	905627	728412	717650
B1WC96|B1WC96_RAT	1	1	28.13	0.475641	0.99639	0.103778	62570	RGD1305090 protein (Fragment) OS=Rattus norvegicus OX=10116 GN=Sh3d21 PE=2 SV=1	38814.7	38538.6	19753.9	22843.2	37424.6	35163.9	17318.5	14485.8	41033	40517.6
G3V6Q9|G3V6Q9_RAT	1	1	35.81	0.47682	0.99639	0.103476	89877	BMP/retinoic acid-inducible neural-specific protein 1 OS=Rattus norvegicus OX=10116 GN=Brinp1 PE=4 SV=1	66412.3	63559.1	62848.2	68628.7	61882.4	106944	48274	52520.3	75908.5	81379.4
Q6PDW4|Q6PDW4_RAT	4	4	162.33	0.477927	0.99639	0.103193	26618	Proteasome subunit beta OS=Rattus norvegicus OX=10116 GN=Psmb1 PE=1 SV=1	344630	270814	363746	273685	269620	360056	257972	302304	302961	308313
Q5I0E7|TMED9_RAT	3	1	188.56	0.477941	0.99639	0.10319	27182	Transmembrane emp24 domain-containing protein 9 OS=Rattus norvegicus OX=10116 GN=Tmed9 PE=1 SV=1	164143	535735	683970	514300	786501	1.14126e+06	519559	715694	1.03503e+06	685094
Q6UVM4|KCNT2_RAT	1	1	14.13	0.47894	0.99639	0.102936	132954	Potassium channel subfamily T member 2 OS=Rattus norvegicus OX=10116 GN=Kcnt2 PE=1 SV=1	15929	6831.57	12255.3	24737.5	13913.1	36947.2	7650.53	7767.54	18597.4	20194.7
D4A9X5|D4A9X5_RAT	1	1	16.4	0.4792	0.99639	0.10287	34284	Transmembrane protein 191C OS=Rattus norvegicus OX=10116 GN=Tmem191c PE=4 SV=1	559811	356900	612190	555398	532334	802730	367692	475955	505082	657644
F1M9V6|F1M9V6_RAT	1	1	22.11	0.479546	0.99639	0.102782	203092	Myosin X (Predicted) OS=Rattus norvegicus OX=10116 GN=Myo10 PE=1 SV=2	477715	560001	466947	585426	367493	472011	452977	432241	561367	354720
A1A5L2|A1A5L2_RAT;P38652|PGM1_RAT;Q62752|Q62752_RAT	7	7	268.18	0.479578	0.99639	0.102774	63595	Pgm1 protein (Fragment) OS=Rattus norvegicus OX=10116 GN=Pgm1 PE=2 SV=1	154088	106245	207154	166061	160504	198808	128604	164386	156087	141877
B4F760|B4F760_RAT	1	1	21.34	0.479819	0.99639	0.102713	69509	Slc5a6 protein OS=Rattus norvegicus OX=10116 GN=Slc5a6 PE=2 SV=1	18973.6	13850.1	15617	16540.6	7293.39	0	16768.5	18732.8	4674.35	15835.7
E9PU24|E9PU24_RAT	1	1	19.36	0.480161	0.99639	0.102627	519401	Dynein, axonemal, heavy chain 11 OS=Rattus norvegicus OX=10116 GN=Dnah11 PE=4 SV=3	51197	60544.9	70433.7	110805	80539	106589	54348.4	78545.9	86520.1	55180.5
A0A0H2UHA9|A0A0H2UHA9_RAT	1	1	16.11	0.480628	0.99639	0.102509	26675	Monocyte to macrophage differentiation factor OS=Rattus norvegicus OX=10116 GN=Mmd PE=4 SV=1	19343.3	15867.3	27772.2	36377.1	33981.1	54901	12736.4	16384	44100.5	29314
D3ZYI0|D3ZYI0_RAT	2	2	64.68	0.480977	0.99639	0.102421	24797	Grancalcin OS=Rattus norvegicus OX=10116 GN=Gca PE=1 SV=2	55147.9	19860.8	12322.2	32096.3	31480.2	42398.6	31770	34480.6	36956.5	38880.2
Q568Z6|IST1_RAT	2	2	51.91	0.481009	0.99639	0.102413	40088	IST1 homolog OS=Rattus norvegicus OX=10116 GN=Ist1 PE=2 SV=1	147754	120964	121331	223566	141417	132984	137723	141829	94000.7	154596
A0A0H2UHX1|A0A0H2UHX1_RAT	3	1	210.43	0.481951	0.99639	0.102177	28380	Reticulon OS=Rattus norvegicus OX=10116 GN=Rtn3 PE=1 SV=1	261810	267761	328576	585527	390085	579419	295529	235300	406028	399773
A0A0G2K5X6|A0A0G2K5X6_RAT	1	1	84.5	0.482143	0.99639	0.102129	95126	Tyrosine-protein kinase receptor OS=Rattus norvegicus OX=10116 GN=Ntrk2 PE=1 SV=1	232639	224741	269024	328059	267643	363571	256765	301379	450754	256094
Q6REY9|RHG20_RAT	1	1	30.21	0.4822	0.99639	0.102114	132766	Rho GTPase-activating protein 20 OS=Rattus norvegicus OX=10116 GN=Arhgap20 PE=1 SV=2	66858.3	62275.8	50313.7	56146.5	57517.8	32910	70519.8	87283.2	45668.7	47683.1
P07896|ECHP_RAT	1	1	16.55	0.482226	0.99639	0.102108	79179	Peroxisomal bifunctional enzyme OS=Rattus norvegicus OX=10116 GN=Ehhadh PE=1 SV=2	462811	905309	743804	531952	501045	485061	656946	554996	640015	783468
Q62722|NAB1_RAT	1	1	21.74	0.482643	0.99639	0.102004	54449	NGFI-A-binding protein 1 OS=Rattus norvegicus OX=10116 GN=Nab1 PE=2 SV=2	33069.2	89762.4	20437.5	6751.21	12085.6	9277.68	51354.9	36186.4	12030.1	28377.8
G3V6S3|G3V6S3_RAT;Q3MID6|Q3MID6_RAT;O35783|CALU_RAT	5	5	185.05	0.482705	0.99639	0.101988	37155	Calumenin OS=Rattus norvegicus OX=10116 GN=Calu PE=1 SV=1	318369	349259	351572	575556	413900	623203	331838	307946	585874	309184
A0A0G2K350|A0A0G2K350_RAT;D4A0E2|D4A0E2_RAT	5	5	221.17	0.483122	0.99639	0.101884	34979	NSF attachment protein gamma OS=Rattus norvegicus OX=10116 GN=Napg PE=1 SV=1	781281	825218	666774	1.14553e+06	571790	778350	698378	769020	623901	751822
M0RA24|M0RA24_RAT	1	1	40.96	0.483765	0.99639	0.101724	11032	Uncharacterized protein OS=Rattus norvegicus OX=10116 PE=4 SV=2	83485.8	161267	51081.6	64453.7	48964	62752.4	146285	94386.5	64287.6	66152.8
Q62658|FKB1A_RAT	1	1	79.15	0.483766	0.99639	0.101723	11972	Peptidyl-prolyl cis-trans isomerase FKBP1A OS=Rattus norvegicus OX=10116 GN=Fkbp1a PE=1 SV=3	424440	200477	521341	700435	339298	717761	304587	304844	465912	413558
Q6AYH6|EMC10_RAT	1	1	87.56	0.483859	0.99639	0.1017	27180	ER membrane protein complex subunit 10 OS=Rattus norvegicus OX=10116 GN=Emc10 PE=1 SV=1	4596.85	1291.31	7924.43	32996.2	25444.7	49370.6	11244.5	11562.9	105427	12992.4
Q5XIE6|HIBCH_RAT	1	1	65.57	0.484058	0.99639	0.101651	43282	3-hydroxyisobutyryl-CoA hydrolase, mitochondrial OS=Rattus norvegicus OX=10116 GN=Hibch PE=1 SV=2	31166.5	43970.7	49609.8	38348.2	42177.8	49997.6	56291.9	38056.7	47905.5	42225.1
D3ZJG3|D3ZJG3_RAT	1	1	15.06	0.484519	0.99639	0.101536	57245	Prolyl 4-hydroxylase, transmembrane OS=Rattus norvegicus OX=10116 GN=P4htm PE=4 SV=1	40199.8	24829.2	43372	128300	74104	121549	29164.8	36533.8	77287.6	54650.7
A0A0G2JU97|A0A0G2JU97_RAT	1	1	23.21	0.485115	0.99639	0.101388	166703	Canalicular multispecific organic anion transporter 2 OS=Rattus norvegicus OX=10116 GN=Abcc3 PE=1 SV=1	8769.69	6361.77	10946.3	14672	7427.12	12730.9	8602.61	8226.72	9091.91	8578.46
A0A0G2JWK7|A0A0G2JWK7_RAT	1	1	21.24	0.485569	0.99639	0.101276	23439	Transgelin OS=Rattus norvegicus OX=10116 GN=Tagln PE=1 SV=1	6602.22	5073.68	15388.6	14977.9	11397.4	14662.9	4653.89	11524.9	3939.38	18491.4
A0A0G2K8T0|A0A0G2K8T0_RAT	6	6	380.63	0.486502	0.99639	0.101046	48651	Acid ceramidase OS=Rattus norvegicus OX=10116 GN=Asah1 PE=1 SV=1	628013	564767	667334	622855	742438	795791	578244	571052	755527	620178
B0BNJ1|B0BNJ1_RAT	3	3	96.55	0.486712	0.99639	0.100994	21952	LOC683667 protein OS=Rattus norvegicus OX=10116 GN=Sri PE=1 SV=1	64199.1	39536.9	63292.4	63963.4	97611.8	123860	47165.4	45399.2	88734.5	65529.6
P31652|SC6A4_RAT	1	1	39.47	0.486798	0.99639	0.100973	71152	Sodium-dependent serotonin transporter OS=Rattus norvegicus OX=10116 GN=Slc6a4 PE=1 SV=1	115214	238544	191243	266321	176233	179216	219353	258202	172709	205354
A0A0G2KBC0|A0A0G2KBC0_RAT	2	2	43.96	0.486843	0.99639	0.100962	23020	Leucine-rich repeat-containing protein 57 OS=Rattus norvegicus OX=10116 GN=Lrrc57 PE=1 SV=1	43091.3	39346.9	60097.3	46542.3	45543.5	86787.6	34987.4	40733.9	49168.4	60335
D3ZHX3|D3ZHX3_RAT	1	1	22.94	0.487072	0.99639	0.100906	22826	DIRAS family GTPase 2 OS=Rattus norvegicus OX=10116 GN=Diras2 PE=4 SV=1	188205	121891	176726	193466	171364	220031	132115	126570	127211	268053
F1LLX6|F1LLX6_RAT;F1LWT1|F1LWT1_RAT	4	4	142.79	0.487804	0.99639	0.100726	130669	Calcium-dependent secretion activator 1 OS=Rattus norvegicus OX=10116 GN=Cadps PE=1 SV=3	223450	215814	287629	283348	235840	329251	275156	243898	355849	259693
Q64428|ECHA_RAT	2	2	33.46	0.487892	0.99639	0.100704	83297	Trifunctional enzyme subunit alpha, mitochondrial OS=Rattus norvegicus OX=10116 GN=Hadha PE=1 SV=2	39569.2	48331	32800	122687	74930.1	64446.5	25424.8	51960.1	77671.2	44725.8
A0A0A1G491|A0A0A1G491_RAT	1	1	34.73	0.488191	0.99639	0.100631	38574	NADH-ubiquinone oxidoreductase chain 2 OS=Rattus norvegicus OX=10116 GN=ND2 PE=3 SV=1	235623	404127	189787	163146	207387	214934	417683	342681	175028	200823
F1M067|F1M067_RAT	1	1	30.47	0.488325	0.99639	0.100599	64855	Solute carrier family 26 member 11 OS=Rattus norvegicus OX=10116 GN=Slc26a11 PE=1 SV=2	8687.34	4807.4	17410.4	13213.6	861.323	2341.28	12315.5	17122.8	0	14716.9
A0A0G2K0X8|A0A0G2K0X8_RAT	1	1	26.65	0.489153	0.99639	0.100396	57813	Alkaline phosphatase OS=Rattus norvegicus OX=10116 GN=Alpl PE=1 SV=1	8280.57	2986.04	5745.16	7016.72	12386.5	10062.7	2875.42	5500.38	9394.49	6590.14
A0A0G2JXA8|A0A0G2JXA8_RAT	3	3	326.08	0.489392	0.99639	0.100338	41804	Flotillin OS=Rattus norvegicus OX=10116 GN=Flot2 PE=1 SV=1	774067	590366	813429	1.29546e+06	821639	807095	637018	696118	870524	805165
F1LP21|F1LP21_RAT	1	1	92.68	0.489844	0.99639	0.100228	11109	Translocase of inner mitochondrial membrane 8A1 OS=Rattus norvegicus OX=10116 GN=Timm8a1 PE=1 SV=3	76312.5	107950	93561.7	149582	139008	168208	97073.8	82535.4	149371	94690.8
Q3B7T6|CNEP1_RAT	1	1	22.98	0.489888	0.99639	0.100217	28487	CTD nuclear envelope phosphatase 1 OS=Rattus norvegicus OX=10116 GN=Ctdnep1 PE=2 SV=2	18437.7	10001.9	20961.6	40308.4	37289.4	38179.2	12895.9	14628.2	35600.8	20721.5
D4A144|D4A144_RAT	7	7	284.88	0.490104	0.99639	0.100165	168021	Adhesion G protein-coupled receptor L1 OS=Rattus norvegicus OX=10116 GN=Adgrl1 PE=1 SV=1	125099	149904	157851	151177	118173	175417	144176	142218	181061	153159
D3ZD11|D3ZD11_RAT	2	2	108.35	0.49044	0.99639	0.100083	25186	Signal peptidase complex subunit 2 OS=Rattus norvegicus OX=10116 GN=Spcs2 PE=1 SV=1	322894	419671	403331	470531	475820	756558	448364	466603	653869	510539
A0A0G2JWR2|A0A0G2JWR2_RAT	7	7	363.96	0.491635	0.99639	0.0997941	50629	Protein kinase C and casein kinase substrate in neurons protein 1 OS=Rattus norvegicus OX=10116 GN=Pacsin1 PE=1 SV=1	772691	583671	841165	853178	650148	992496	732639	683906	703920	747565
P52481|CAP2_RAT	5	4	162.92	0.492185	0.99639	0.0996613	53164	Adenylyl cyclase-associated protein 2 OS=Rattus norvegicus OX=10116 GN=Cap2 PE=1 SV=1	142843	144415	173543	144764	122375	211831	133722	134622	150393	155578
P07687|HYEP_RAT;F1LTS8|F1LTS8_RAT	4	4	111.91	0.492246	0.99639	0.0996465	52719	Epoxide hydrolase 1 OS=Rattus norvegicus OX=10116 GN=Ephx1 PE=1 SV=1	245156	278513	283410	322596	307047	415362	276451	341421	399089	312794
B5DFK6|B5DFK6_RAT;Q5RK16|Q5RK16_RAT	3	3	83.24	0.492438	0.99639	0.0996003	136779	Adaptor-related protein complex 3 subunit delta 1 OS=Rattus norvegicus OX=10116 GN=Ap3d1 PE=1 SV=1	86907.3	93419.9	108685	122596	107246	151581	91506.3	88905	116115	110938
A0A0G2K499|A0A0G2K499_RAT	1	1	18.58	0.492523	0.99639	0.0995799	169747	Sucrase-isomaltase, intestinal OS=Rattus norvegicus OX=10116 GN=Si PE=4 SV=1	215469	191605	166536	149746	189668	177074	168569	197937	198840	196545
D3ZVQ0|D3ZVQ0_RAT	4	4	203.3	0.492983	0.99639	0.0994692	96631	Ubiquitin carboxyl-terminal hydrolase OS=Rattus norvegicus OX=10116 GN=Usp5 PE=1 SV=1	80227	49614.3	80220.5	168817	142331	166074	56640.6	82446.3	137124	79385
P0CI71|K0319_RAT	1	1	64.72	0.494256	0.99639	0.099164	119023	Dyslexia-associated protein KIAA0319 homolog OS=Rattus norvegicus OX=10116 PE=2 SV=1	37308.6	47375.1	43693.4	49898.6	101636	71219.1	29676	42077.2	82744.7	43135.1
A0A0G2K1J5|A0A0G2K1J5_RAT	2	1	56.7	0.494996	0.99639	0.0989873	500694	Plectin OS=Rattus norvegicus OX=10116 GN=Plec PE=1 SV=1	3636.22	7562.97	11251.2	9218.06	22982	34602.8	11286.8	12006.2	33431.1	14072
M0R3N4|M0R3N4_RAT	4	4	103.39	0.495279	0.99639	0.0989201	41918	Vesicle amine transport 1-like OS=Rattus norvegicus OX=10116 GN=Vat1l PE=1 SV=2	186662	161697	257346	230549	221504	258635	172415	264157	202619	165316
P02091|HBB1_RAT;A0A0G2JSW3|A0A0G2JSW3_RAT;O88752|O88752_RAT	10	3	733.58	0.495315	0.99639	0.0989114	16083	Hemoglobin subunit beta-1 OS=Rattus norvegicus OX=10116 GN=Hbb PE=1 SV=3	8.68682e+06	5.40365e+06	1.14846e+07	1.025e+07	1.42042e+07	1.56688e+07	6.65285e+06	8.6572e+06	1.04926e+07	1.03348e+07
D3ZWR4|D3ZWR4_RAT	4	3	213.37	0.495643	0.99639	0.0988333	54826	Copine VII (Predicted), isoform CRA_b OS=Rattus norvegicus OX=10116 GN=Cpne7 PE=4 SV=1	169669	191169	109351	153546	115119	126581	132780	262467	150764	125178
D4A4S3|D4A4S3_RAT;M0RCB1|M0RCB1_RAT;F1LZI1|F1LZI1_RAT;M0R8M9|M0R8M9_RAT;A0A0G2JVI3|A0A0G2JVI3_RAT;A0A0G2JUT0|A0A0G2JUT0_RAT;P0DMW0|HS71A_RAT;Q7M081|Q7M081_RAT	14	12	1185.44	0.49602	0.99639	0.0987437	70911	Heat shock cognate 71 kDa protein OS=Rattus norvegicus OX=10116 GN=Hspa8 PE=3 SV=3	2.9907e+06	2.73271e+06	3.97911e+06	3.30776e+06	3.60462e+06	4.90567e+06	3.19029e+06	4.36709e+06	4.30585e+06	3.62816e+06
D4A8N1|D4A8N1_RAT	4	4	168.92	0.496092	0.99639	0.0987267	29289	Dolichol-phosphate mannosyltransferase subunit 1 OS=Rattus norvegicus OX=10116 GN=Dpm1 PE=1 SV=1	136991	129267	129159	280296	219730	229563	111257	131160	248269	148591
D4ABK1|D4ABK1_RAT	1	1	25.37	0.49619	0.99639	0.0987033	21641	Synaptogyrin 3 OS=Rattus norvegicus OX=10116 GN=Syngr3 PE=1 SV=1	108701	56809	126018	335073	107334	208978	72460.1	103574	124869	134877
A0A0H2UHS7|A0A0H2UHS7_RAT	1	1	22.83	0.496925	0.99639	0.0985292	21830	60S ribosomal protein L18 OS=Rattus norvegicus OX=10116 GN=Rpl18 PE=1 SV=1	42596.8	34414.6	47179	296506	59674.7	120053	24487.1	42063.8	98569	70103.9
A0A0G2KAY8|A0A0G2KAY8_RAT	2	2	239.34	0.497214	0.99639	0.0984607	18060	Selenoprotein F OS=Rattus norvegicus OX=10116 GN=Selenof PE=1 SV=1	402371	453724	476211	591604	539193	752749	429186	423436	602561	477836
A0A0G2JYQ4|A0A0G2JYQ4_RAT	1	1	26.62	0.497338	0.99639	0.0984314	50350	Runt-related transcription factor OS=Rattus norvegicus OX=10116 GN=Runx1 PE=1 SV=1	300021	71744.5	353384	381597	306416	564091	343504	364757	520696	281388
G3V6Y6|G3V6Y6_RAT;P09811|PYGL_RAT	15	11	818.99	0.49773	0.99639	0.0983388	97398	Alpha-1,4 glucan phosphorylase OS=Rattus norvegicus OX=10116 GN=Pygb PE=1 SV=2	932619	1.3539e+06	1.17848e+06	955479	1.16457e+06	1.12166e+06	1.21252e+06	1.25592e+06	1.25748e+06	1.00047e+06
D4A4Q4|D4A4Q4_RAT	3	3	160.94	0.497951	0.99639	0.0982868	14844	OCIA domain-containing 2 OS=Rattus norvegicus OX=10116 GN=Ociad2 PE=1 SV=3	105729	204378	106881	141802	119672	135374	248072	173913	91904.1	137998
A0A0G2JSH5|A0A0G2JSH5_RAT	18	1	1385.24	0.498633	0.99639	0.0981263	70710	Serum albumin OS=Rattus norvegicus OX=10116 GN=Alb PE=1 SV=1	454841	353950	1.39593e+06	808624	624575	1.39174e+06	383596	1.10882e+06	598331	430493
Q63357|MYO1D_RAT	2	2	52.14	0.498749	0.99639	0.098099	116820	Unconventional myosin-Id OS=Rattus norvegicus OX=10116 GN=Myo1d PE=1 SV=3	6785.27	2973.8	13099.5	13854.9	14513.4	34563.2	15554	9277.03	24188.3	15354
P28841|NEC2_RAT	1	1	26.3	0.499035	0.99639	0.0980316	71279	Neuroendocrine convertase 2 OS=Rattus norvegicus OX=10116 GN=Pcsk2 PE=1 SV=1	21707.9	13313.3	20325.5	37180.7	19075	25288.3	13933.7	11989.1	20605.7	32282.1
Q62952|DPYL3_RAT	2	1	56.66	0.499124	0.99639	0.098011	62327	Dihydropyrimidinase-related protein 3 OS=Rattus norvegicus OX=10116 GN=Dpysl3 PE=1 SV=2	7612.42	2501.04	9761.11	34728.4	11195.5	20223.1	3739.67	7198.25	9648.07	12030.1
Q6P9X2|Q6P9X2_RAT	1	1	19.7	0.499329	0.99639	0.0979627	20613	Signal peptidase complex catalytic subunit SEC11 OS=Rattus norvegicus OX=10116 GN=Sec11a PE=1 SV=1	212901	151198	247356	349147	196008	314277	166814	199532	230228	246999
D3ZFK5|D3ZFK5_RAT	1	1	29.46	0.499417	0.99639	0.0979422	18316	RCG42279 OS=Rattus norvegicus OX=10116 GN=Spcs1 PE=1 SV=3	87472.2	88677	66794	92630.4	47237.7	98054.6	71384.3	74433.6	63782.2	71954.4
A0A0G2K5E7|A0A0G2K5E7_RAT	3	3	145.32	0.499519	0.99639	0.0979182	121378	ATP-citrate synthase OS=Rattus norvegicus OX=10116 GN=Acly PE=1 SV=1	42517.4	28554.1	51420.7	59735.9	69580.8	76220.2	54532.4	56407.7	81075.3	51777.6
B0LPN4|RYR2_RAT;O08661|O08661_RAT;A0A0G2K5J1|A0A0G2K5J1_RAT;F1LPJ2|F1LPJ2_RAT	6	6	264.12	0.499563	0.99639	0.0979079	567783	Ryanodine receptor 2 OS=Rattus norvegicus OX=10116 GN=Ryr2 PE=1 SV=2	131690	164548	188124	246409	220771	386285	163937	139413	245310	190364
A0A0G2JZ94|A0A0G2JZ94_RAT	1	1	20.28	0.499584	0.99639	0.097903	95948	Tetratricopeptide repeat domain 13 OS=Rattus norvegicus OX=10116 GN=Ttc13 PE=1 SV=1	47915.9	49233	61536.9	57425.9	41978.2	77749.6	49648.1	40056.4	45311.3	67254.8
A0A0G2JUW7|A0A0G2JUW7_RAT;A0A0G2JUP5|A0A0G2JUP5_RAT;A0A0G2K926|A0A0G2K926_RAT;G3V9J1|G3V9J1_RAT	6	6	228.96	0.500106	0.99639	0.0977808	167023	Murinoglobulin-1 OS=Rattus norvegicus OX=10116 GN=Mug1 PE=4 SV=1	124451	79802.7	147066	88811	208511	186930	109102	181149	213457	134157
Q5U2P1|CNNM2_RAT	1	1	35.66	0.500193	0.99639	0.0977605	97574	Metal transporter CNNM2 OS=Rattus norvegicus OX=10116 GN=Cnnm2 PE=2 SV=1	32360.3	39099.8	28419.9	50009.3	23750.4	8656.8	43241.1	45478.5	17606.8	40986.8
Q09426|CGT_RAT	1	1	80.01	0.500348	0.99639	0.0977243	61372	2-hydroxyacylsphingosine 1-beta-galactosyltransferase OS=Rattus norvegicus OX=10116 GN=Ugt8 PE=1 SV=1	35540.8	51449.2	43290	51934.2	66678.8	69765.2	39646	69225.6	90527.9	49767.2
Q9QYJ6|PDE10_RAT;F1LX13|F1LX13_RAT	2	2	134.09	0.500989	0.99639	0.0975747	91472	cAMP and cAMP-inhibited cGMP 3',5'-cyclic phosphodiesterase 10A OS=Rattus norvegicus OX=10116 GN=Pde10a PE=1 SV=1	156692	475580	432314	356040	145970	346850	280029	428541	342115	365065
F1LSY2|F1LSY2_RAT	5	5	428.55	0.501046	0.99639	0.0975613	52663	Neuronal pentraxin receptor OS=Rattus norvegicus OX=10116 GN=Nptxr PE=1 SV=1	418522	306929	450978	1.10866e+06	774467	1.34904e+06	322620	459194	858067	497335
P61227|RAP2B_RAT;A0A0G2JTW1|A0A0G2JTW1_RAT	3	3	206.23	0.502686	0.99639	0.0971805	20719	Ras-related protein Rap-2b OS=Rattus norvegicus OX=10116 GN=Rap2b PE=2 SV=1	320002	411348	430557	396926	387701	595542	312054	378799	407455	445137
A0A0A0MXZ3|A0A0A0MXZ3_RAT	1	1	23.28	0.503033	0.99639	0.0971001	58616	D-2-hydroxyglutarate dehydrogenase, mitochondrial OS=Rattus norvegicus OX=10116 GN=D2hgdh PE=1 SV=1	12916	28635.2	16371.5	14040	11618.4	17822.4	17460.9	14811.6	12414.9	12902.9
D3ZCR4|D3ZCR4_RAT	1	1	21.65	0.503179	0.99639	0.0970664	94652	Protein phosphatase 4, regulatory subunit 3B OS=Rattus norvegicus OX=10116 GN=Ppp4r3b PE=1 SV=1	367770	1.07699e+06	285936	140507	188422	162463	503869	494104	196378	412732
A0A0G2JSU3|A0A0G2JSU3_RAT;Q6UN82|Q6UN82_RAT	2	1	45.86	0.503496	0.99639	0.0969932	33419	Protein SET OS=Rattus norvegicus OX=10116 GN=Set PE=1 SV=1	39923.9	21106.4	52142.2	43491.5	47645.4	57673.2	35375.7	67671.7	46984.1	48459
E9PTX9|E9PTX9_RAT;Q9R1N0|Q9R1N0_RAT	3	3	176.11	0.504306	0.99639	0.0968066	130968	Solute carrier family 12 member 2 OS=Rattus norvegicus OX=10116 GN=Slc12a2 PE=1 SV=1	124671	106660	183516	178040	191398	191028	132015	158758	183970	104400
A0A0H2UHC9|A0A0H2UHC9_RAT	1	1	67.14	0.505718	0.99639	0.0964824	39908	Solute carrier family 35 member B1 OS=Rattus norvegicus OX=10116 GN=Slc35b1 PE=4 SV=1	227753	332425	251303	292440	234829	249612	246456	278387	314181	277408
A0A0G2K670|A0A0G2K670_RAT	1	1	40.36	0.507903	0.99639	0.0959844	43063	Voltage-gated potassium channel subunit beta-2 OS=Rattus norvegicus OX=10116 GN=Kcnab2 PE=1 SV=1	270294	259775	343034	391700	335656	429496	302974	238283	344675	350400
F1LSD6|F1LSD6_RAT	1	1	29.27	0.507993	0.99639	0.095964	91300	Potassium voltage-gated channel subfamily Q member 5 OS=Rattus norvegicus OX=10116 GN=Kcnq5 PE=1 SV=3	76557.4	105050	107696	117005	41652	57926.7	106881	100709	57809.6	124786
D4AD70|D4AD70_RAT	1	1	19.86	0.508064	0.99639	0.0959478	8298	Uncharacterized protein OS=Rattus norvegicus OX=10116 PE=3 SV=1	14620.6	15581.1	18911.6	57984.8	36950.1	62746.4	13877.1	15673.1	36438.8	30127.9
F1LYI7|F1LYI7_RAT	1	1	50.55	0.508159	0.99639	0.0959264	11882	Transmembrane protein 256 OS=Rattus norvegicus OX=10116 GN=Tmem256 PE=1 SV=2	33792.6	19158.7	34902	73029.5	40527.6	50362.5	26311.7	37790.3	36745.1	31874.4
A0A0G2K3Z9|A0A0G2K3Z9_RAT	6	2	232.25	0.509478	0.99639	0.095628	22378	Thioredoxin domain-containing protein OS=Rattus norvegicus OX=10116 PE=4 SV=1	519754	485987	647292	570302	579506	820173	459565	681789	565102	514353
C0HL12|AGRB1_RAT	1	1	16.64	0.510254	0.99639	0.095453	176251	Adhesion G protein-coupled receptor B1 OS=Rattus norvegicus OX=10116 GN=Adgrb1 PE=1 SV=1	46176.6	19379.5	61847.1	128205	96690.2	149408	44844.7	36488.8	86524.9	49436.9
A0A0G2K8V2|A0A0G2K8V2_RAT	2	2	45.5	0.510705	0.99639	0.0953518	124084	Vinculin OS=Rattus norvegicus OX=10116 GN=Vcl PE=1 SV=1	36426.1	18647.3	36179.8	36119.5	61762.6	48990.1	27125.4	37464.2	36719.6	28568.3
A0A0G2KAQ8|A0A0G2KAQ8_RAT	2	2	59.22	0.510953	0.99639	0.0952962	9689	Peroxisomal membrane protein 2 OS=Rattus norvegicus OX=10116 GN=Pxmp2 PE=1 SV=1	78859	71642	74206.7	77974	95438.8	99270.3	84207	72966.9	132720	79473.8
P14925|AMD_RAT	3	3	91.82	0.513065	0.99639	0.0948241	109461	Peptidylglycine alpha-amidating monooxygenase OS=Rattus norvegicus OX=10116 GN=Pam PE=1 SV=1	122098	62419	142004	213631	113450	238910	98702.7	115737	137396	108224
B2RYQ5|B2RYQ5_RAT	1	1	34.19	0.513402	0.99639	0.0947491	12422	Enhancer of rudimentary homolog OS=Rattus norvegicus OX=10116 GN=Erh PE=1 SV=1	21030.7	5990.6	32881.6	37033.2	19229.4	16311.9	21173	30363.5	28979.2	18274.6
A0A0G2JYB1|A0A0G2JYB1_RAT	3	3	206.01	0.513441	0.99639	0.0947405	33767	F-actin-capping protein subunit beta OS=Rattus norvegicus OX=10116 GN=Capzb PE=1 SV=1	256093	273418	502376	391424	350499	343032	261906	374183	221627	405790
A0A0G2K405|A0A0G2K405_RAT	1	1	80.55	0.514151	0.99639	0.0945829	48457	cAMP-dependent protein kinase type II-alpha regulatory subunit OS=Rattus norvegicus OX=10116 GN=Prkar2a PE=1 SV=1	702031	621569	803180	772996	1.29751e+06	1.28251e+06	618989	669600	1.14093e+06	734504
F1LPD6|F1LPD6_RAT	2	2	76.78	0.514343	0.99639	0.0945404	44953	3-ketoacyl-CoA thiolase A, peroxisomal OS=Rattus norvegicus OX=10116 GN=Acaa1a PE=1 SV=2	67748.4	85721.1	81899.1	183821	74795.7	89842.4	63391.6	68576.1	91551.1	101439
Q63475|PTPR2_RAT	6	6	210.51	0.515002	0.99639	0.0943945	112592	Receptor-type tyrosine-protein phosphatase N2 OS=Rattus norvegicus OX=10116 GN=Ptprn2 PE=1 SV=1	144437	111966	166515	247959	151088	259668	137980	144118	212686	123819
B2RZ27|B2RZ27_RAT	1	1	87.37	0.515548	0.99639	0.094274	10527	SH3 domain binding glutamic acid-rich protein-like 3 OS=Rattus norvegicus OX=10116 GN=Sh3bgrl3 PE=1 SV=1	163329	125195	218049	182037	133297	246650	157520	233537	197858	185014
C7C5T2|C7C5T2_RAT;A0A0A0MXY5|A0A0A0MXY5_RAT	5	5	226.63	0.516589	0.99639	0.094045	86635	ATP-dependent 6-phosphofructokinase OS=Rattus norvegicus OX=10116 GN=Pfkp PE=2 SV=1	215288	104782	262617	312755	302875	365357	144095	186321	235721	275167
Q68G38|TOR1A_RAT	2	2	91.96	0.516597	0.99639	0.0940431	38324	Torsin-1A OS=Rattus norvegicus OX=10116 GN=Tor1a PE=1 SV=1	55253.9	51306.2	80408.4	130738	109868	165931	53963.7	61479.4	118871	79406.6
D3ZTN5|D3ZTN5_RAT	1	1	20.37	0.516631	0.99639	0.0940358	49833	Ring finger protein, transmembrane 2 OS=Rattus norvegicus OX=10116 GN=Rnft2 PE=4 SV=3	19365.4	26178.2	19565.2	23645.8	24475.8	19981.6	15106	26209.9	39716.6	23846
P50398|GDIA_RAT;Q5BK95|Q5BK95_RAT	11	8	966.53	0.516726	0.99639	0.0940148	51074	Rab GDP dissociation inhibitor alpha OS=Rattus norvegicus OX=10116 GN=Gdi1 PE=1 SV=1	1.58117e+06	1.25629e+06	1.96409e+06	1.85603e+06	2.54173e+06	2.45289e+06	1.70304e+06	2.34403e+06	3.03007e+06	1.68887e+06
Q6PW52|Q6PW52_RAT;Q562A9|Q562A9_RAT;P23574|GBRG1_RAT	6	6	278.2	0.516962	0.99639	0.0939631	55635	GABA-A gamma2 long isoform OS=Rattus norvegicus OX=10116 GN=Gabrg2 PE=2 SV=1	1.22967e+06	1.72415e+06	1.2087e+06	1.63987e+06	1.6578e+06	1.11684e+06	1.67916e+06	1.58748e+06	1.18977e+06	1.70944e+06
Q6RJR6|RTN3_RAT	3	1	185.88	0.517138	0.99639	0.0939244	102024	Reticulon-3 OS=Rattus norvegicus OX=10116 GN=Rtn3 PE=1 SV=1	44654.7	50369	61962.7	98782.2	83001.6	112083	52881.8	47062.6	77334.7	74027.7
Q8VI04|ASGL1_RAT	4	4	153.63	0.517816	0.99639	0.0937761	34845	Isoaspartyl peptidase/L-asparaginase OS=Rattus norvegicus OX=10116 GN=Asrgl1 PE=1 SV=1	240957	174438	313697	283614	250878	366506	208770	252060	256365	252007
Q9JLA3|UGGG1_RAT	24	23	1078.82	0.518273	0.99639	0.0936763	177061	UDP-glucose:glycoprotein glucosyltransferase 1 OS=Rattus norvegicus OX=10116 GN=Uggt1 PE=1 SV=2	686170	879468	650782	1.03034e+06	1.12221e+06	1.44948e+06	765050	663494	929170	1.00607e+06
Q6QBQ4|PLS3_RAT	4	4	164.39	0.518522	0.99639	0.093622	32424	Phospholipid scramblase 3 OS=Rattus norvegicus OX=10116 GN=Plscr3 PE=2 SV=1	279495	259400	305487	378566	182422	184411	350700	340510	195902	300064
A0A097PE04|A0A097PE04_RAT	1	1	39.37	0.518665	0.99639	0.0935907	26048	Cytochrome c oxidase subunit 2 OS=Rattus norvegicus OX=10116 GN=COX2 PE=3 SV=1	79678.9	117875	60016.2	118717	58196.9	52293.6	112741	94010.5	62522.5	92027.8
A0A0A0MXX1|A0A0A0MXX1_RAT	1	1	23.83	0.519734	0.99639	0.0933583	39534	A-kinase anchor protein 7 isoforms delta and gamma OS=Rattus norvegicus OX=10116 GN=Akap7 PE=4 SV=1	61206.6	82104.6	92472	62390.4	27391	81802.2	87486.6	112571	50021.2	66916.4
A0A0G2K7R3|A0A0G2K7R3_RAT	9	8	640.23	0.519801	0.99639	0.0933437	79861	Neural cell adhesion molecule 2 OS=Rattus norvegicus OX=10116 GN=Ncam2 PE=1 SV=1	601604	1.01748e+06	875189	754707	567932	696417	761045	949828	699496	814311
Q6IFV3|K1C15_RAT	3	1	149.99	0.519841	0.99639	0.0933351	49011	Keratin, type I cytoskeletal 15 OS=Rattus norvegicus OX=10116 GN=Krt15 PE=1 SV=1	1512.27	1458.94	1116.28	1991.98	1725.14	2719.57	1246.48	20207.3	1838.91	845.097
A0A0G2K1E7|A0A0G2K1E7_RAT;Q6IRK8|Q6IRK8_RAT;Q63363|Q63363_RAT;D4A678|D4A678_RAT	35	32	2013.18	0.520131	0.99639	0.0932722	285336	Spectrin alpha chain, non-erythrocytic 1 OS=Rattus norvegicus OX=10116 GN=Sptan1 PE=1 SV=1	857754	954673	1.48059e+06	895649	998930	1.52488e+06	919415	1.20186e+06	807761	1.05453e+06
Q64361|LXN_RAT	1	1	66.53	0.521481	0.99639	0.0929803	25735	Latexin OS=Rattus norvegicus OX=10116 GN=Lxn PE=1 SV=1	21156.2	28047.3	38289.7	26339.4	51392.5	46710.5	19339.8	30343.1	98492.6	53521.7
A0A0G2JUS7|A0A0G2JUS7_RAT	1	1	14.46	0.521799	0.99639	0.0929118	20277	Transmembrane protein 11, mitochondrial OS=Rattus norvegicus OX=10116 GN=Tmem11 PE=1 SV=1	30792.2	26775.1	37466.1	111085	94343	103354	69233.5	58587.2	99762.4	65375.1
Q7M730|SCN4B_RAT	1	1	38.31	0.521943	0.99639	0.0928807	25516	Sodium channel subunit beta-4 OS=Rattus norvegicus OX=10116 GN=Scn4b PE=1 SV=1	410693	864353	687343	503605	381967	455106	617854	551251	520767	682496
A0A0H2UI10|A0A0H2UI10_RAT	1	1	22.89	0.522932	0.99639	0.0926683	107248	Protein O-GlcNAcase OS=Rattus norvegicus OX=10116 GN=Oga PE=1 SV=1	56940.2	90284	72570.8	78646	81408.3	103009	65744.9	78231.7	107265	102889
B1WBV6|B1WBV6_RAT	4	4	236.65	0.5237	0.99639	0.0925039	72362	Aplp1 protein OS=Rattus norvegicus OX=10116 GN=Aplp1 PE=2 SV=1	262743	253326	294278	475415	469993	523406	291887	325689	374191	306560
A0A0G2JT78|A0A0G2JT78_RAT	3	2	211.16	0.524128	0.99639	0.0924125	23561	RAB6B, member RAS oncogene family OS=Rattus norvegicus OX=10116 GN=Rab6b PE=4 SV=1	191645	128949	231875	253644	197227	287458	152398	184167	211651	210554
A0A1B0GWU4|A0A1B0GWU4_RAT	1	1	129.09	0.524152	0.99639	0.0924073	56966	Solute carrier family 18 (Vesicular acetylcholine), member 3 OS=Rattus norvegicus OX=10116 GN=Slc18a3 PE=4 SV=1	101986	153233	156391	182726	164525	229163	131683	141076	132124	180536
D4A0M2|D4A0M2_RAT	1	1	41.6	0.52422	0.99639	0.0923929	41426	Nucleoredoxin OS=Rattus norvegicus OX=10116 GN=Nxn PE=1 SV=2	17846.1	7769.46	20055.7	14459.9	21543.7	23821.3	10453.4	13331.1	19851.9	14606.2
M0R697|M0R697_RAT	3	3	124.44	0.524311	0.99639	0.0923735	59000	Transmembrane protein 121B OS=Rattus norvegicus OX=10116 GN=Tmem121b PE=4 SV=1	373850	643601	373296	445455	342120	302282	486257	439056	325881	574185
D3ZPP2|D3ZPP2_RAT	6	1	232.17	0.524564	0.99639	0.0923194	21604	ADP-ribosylation factor-like GTPase 8A OS=Rattus norvegicus OX=10116 GN=Arl8a PE=1 SV=1	262427	238775	250348	324832	263635	353787	233987	243195	274903	304129
G3V816|G3V816_RAT	1	1	27.3	0.525295	0.99639	0.0921639	19278	Nucleoside diphosphate kinase OS=Rattus norvegicus OX=10116 GN=Nme3 PE=1 SV=1	5749.82	8671.04	7159.68	9914.48	4558.09	10979.1	8459.7	12030.1	7351.82	7098.34
Q9JKD6|CLD5_RAT	2	2	62.18	0.526524	0.99639	0.0919033	23741	Claudin-5 OS=Rattus norvegicus OX=10116 GN=Cldn5 PE=1 SV=2	92900.4	65590.5	118929	92892.6	61360.7	88166.6	85322.2	108059	82369	95949.2
B2RYQ2|B2RYQ2_RAT	1	1	46.39	0.526645	0.99639	0.0918778	36879	Serine/threonine-protein phosphatase 2A activator OS=Rattus norvegicus OX=10116 GN=Ptpa PE=1 SV=1	233323	191538	240453	200742	205045	214381	179522	191375	208061	242641
G3V7L8|G3V7L8_RAT;D3ZJ78|D3ZJ78_RAT	5	5	437.71	0.527385	0.99639	0.0917216	26184	ATPase, H+ transporting, V1 subunit E isoform 1, isoform CRA_a OS=Rattus norvegicus OX=10116 GN=Atp6v1e1 PE=1 SV=1	897442	617423	992358	1.90327e+06	1.69534e+06	2.02305e+06	739429	762693	1.48071e+06	1.32307e+06
Q925N6|IGSF1_RAT	2	1	56.03	0.528299	0.99639	0.0915291	149137	Immunoglobulin superfamily member 1 OS=Rattus norvegicus OX=10116 GN=Igsf1 PE=1 SV=1	40856.9	19236.4	43968.6	73115.4	65204.9	86435	50613.6	92135.2	81968	36329.3
P11507|AT2A2_RAT;Q71UZ2|Q71UZ2_RAT;B4F7E5|B4F7E5_RAT;Q63080|Q63080_RAT;M0RCD2|M0RCD2_RAT	7	7	492.73	0.528471	0.99639	0.0914929	116347	Sarcoplasmic/endoplasmic reticulum calcium ATPase 2 OS=Rattus norvegicus OX=10116 GN=Atp2a2 PE=1 SV=1	1.61474e+06	1.39492e+06	1.99883e+06	2.58028e+06	1.874e+06	3.12727e+06	1.573e+06	1.38105e+06	2.44053e+06	1.95004e+06
P24388|CRHBP_RAT	1	1	35	0.528485	0.99639	0.0914901	36724	Corticotropin-releasing factor-binding protein OS=Rattus norvegicus OX=10116 GN=Crhbp PE=2 SV=1	32447.5	30384	39837.3	65296.4	14405.2	80672	31903.1	32572.7	31448.1	27695.1
Q5BJT4|TXD15_RAT	1	1	61.95	0.529159	0.99639	0.0913487	38246	Thioredoxin domain-containing protein 15 OS=Rattus norvegicus OX=10116 GN=Txndc15 PE=2 SV=1	45362.8	28855.2	60994.8	98411.7	43594.7	71253.5	42789.8	33684.8	92342.5	28736.8
A0A1W2Q6P6|A0A1W2Q6P6_RAT	2	2	80.51	0.529987	0.99639	0.0911756	16393	DnaJ homolog subfamily C member 3 (Fragment) OS=Rattus norvegicus OX=10116 GN=Dnajc3 PE=1 SV=1	111311	101939	115856	150365	88200.8	117206	93311.1	96691.7	114467	119261
P20070|NB5R3_RAT	4	4	130.05	0.530129	0.99639	0.091146	34381	NADH-cytochrome b5 reductase 3 OS=Rattus norvegicus OX=10116 GN=Cyb5r3 PE=1 SV=2	254957	294405	226085	462072	343091	473747	344770	363817	418039	341573
B2CZC8|B2CZC8_RAT;A0A0H2UHN1|A0A0H2UHN1_RAT	7	7	333.61	0.530527	0.99639	0.0910629	133967	Glutamate receptor, metabotropic 5, isoform CRA_a OS=Rattus norvegicus OX=10116 GN=Grm5 PE=2 SV=1	297095	459974	401972	560213	306379	385654	438682	453179	373031	446364
P28572|SC6A9_RAT	3	3	75.01	0.530826	0.99639	0.0910007	71983	Sodium- and chloride-dependent glycine transporter 1 OS=Rattus norvegicus OX=10116 GN=Slc6a9 PE=1 SV=2	634661	478467	610755	632091	837917	604443	807080	753522	820436	447238
B5DEZ8|B5DEZ8_RAT	2	2	37.31	0.530936	0.99639	0.0909779	59950	Plexin domain containing 2 (Predicted) OS=Rattus norvegicus OX=10116 GN=Plxdc2 PE=1 SV=1	9864.55	7050.26	22990.7	43289.6	22767.9	37186.3	15598.7	31605.7	34386.3	24977.7
Q5FVH2|PLD3_RAT	5	5	235.01	0.532136	0.99639	0.0907289	54821	5'-3' exonuclease PLD3 OS=Rattus norvegicus OX=10116 GN=Pld3 PE=1 SV=1	551639	490606	787300	833096	576221	1.04581e+06	527757	603836	831362	545922
Q68FT3|PYRD2_RAT	1	1	17.37	0.534046	0.99639	0.0903347	63410	Pyridine nucleotide-disulfide oxidoreductase domain-containing protein 2 OS=Rattus norvegicus OX=10116 GN=Pyroxd2 PE=2 SV=1	63328.6	53757.1	86876.7	118133	50286.7	63048.9	77096.4	87965.6	49273.3	123083
D3ZWJ9|F234B_RAT	5	3	212.68	0.534088	0.99639	0.0903261	67398	Protein FAM234B OS=Rattus norvegicus OX=10116 GN=Fam234b PE=1 SV=1	160041	160048	189641	277221	248628	334112	185587	249231	320601	249499
F1M455|F1M455_RAT	2	2	44.03	0.534303	0.99639	0.0902818	394300	Spen family transcriptional repressor OS=Rattus norvegicus OX=10116 GN=Spen PE=1 SV=3	197653	254641	193816	273729	200763	209099	201779	210106	196516	227305
A0A0G2JUN1|A0A0G2JUN1_RAT	1	1	15.52	0.534548	0.99639	0.0902314	147263	SPATA31 subfamily D, member 3 OS=Rattus norvegicus OX=10116 GN=Spata31d3 PE=4 SV=1	13241.6	16356.1	33703	28390	131920	107043	21477.3	46255	107830	82217.6
D4AA31|D4AA31_RAT	1	1	56.8	0.534934	0.99639	0.0901523	56154	Prolylcarboxypeptidase OS=Rattus norvegicus OX=10116 GN=Prcp PE=1 SV=1	56801.6	41658.3	52974.7	56711.8	80847.4	88928.3	52187.6	44133.5	84082.1	43646
P61265|STX1B_RAT;G3V632|G3V632_RAT	10	8	603.88	0.535175	0.99639	0.090103	33452	Syntaxin-1B OS=Rattus norvegicus OX=10116 GN=Stx1b PE=1 SV=1	3.57492e+06	3.45646e+06	3.12177e+06	2.50045e+06	4.12174e+06	3.75817e+06	3.23088e+06	2.87923e+06	4.17788e+06	2.42091e+06
Q5BJU7|WASF1_RAT	1	1	15.85	0.535514	0.99639	0.0900337	61762	Wiskott-Aldrich syndrome protein family member 1 OS=Rattus norvegicus OX=10116 GN=Wasf1 PE=1 SV=1	51443.4	37832.7	57539.9	67272.1	70334.7	95043.8	52698.2	62946.1	79818.7	81983.9
P54758|EPHA6_RAT	1	1	15.64	0.536083	0.99639	0.0899175	117731	Ephrin type-A receptor 6 OS=Rattus norvegicus OX=10116 GN=Epha6 PE=2 SV=2	217673	194782	247785	208550	261346	223838	219507	223280	278268	224103
A0A0G2K3I9|A0A0G2K3I9_RAT	1	1	14.11	0.536753	0.99639	0.0897809	23460	Dual specificity protein phosphatase OS=Rattus norvegicus OX=10116 GN=Dusp3 PE=1 SV=1	25196.5	18098.9	25810.5	29332.5	20535.5	56321.8	23310.8	19582.3	23560.1	29121.9
Q5XI64|ABHD6_RAT	1	1	53.83	0.538311	0.99639	0.0894647	38686	Monoacylglycerol lipase ABHD6 OS=Rattus norvegicus OX=10116 GN=Abhd6 PE=1 SV=1	10399.2	4336.11	3150.2	37499.6	31258.4	56328.8	8012.79	13908	84301	31357.7
P23977|SC6A3_RAT	2	1	90.43	0.539496	0.99639	0.0892255	69443	Sodium-dependent dopamine transporter OS=Rattus norvegicus OX=10116 GN=Slc6a3 PE=2 SV=1	144182	460189	420430	437126	187236	262020	363721	334141	262474	438781
B5DEN4|B5DEN4_RAT;Q6P9U7|Q6P9U7_RAT;H9N9H4|H9N9H4_RAT;Q7TNA8|Q7TNA8_RAT	11	10	794.34	0.540299	0.99639	0.0890641	36712	L-lactate dehydrogenase OS=Rattus norvegicus OX=10116 GN=Ldha PE=1 SV=1	1.81961e+06	1.82656e+06	2.53504e+06	2.95941e+06	3.20037e+06	4.20474e+06	1.75137e+06	2.43975e+06	2.36507e+06	2.95013e+06
Q9JK00|SCN3B_RAT	1	1	36.42	0.540976	0.99639	0.0889283	25126	Sodium channel subunit beta-3 OS=Rattus norvegicus OX=10116 GN=Scn3b PE=1 SV=1	270623	347405	323417	472627	294772	337136	319224	332463	302218	307001
P62628|DLRB1_RAT	2	2	64.4	0.541438	0.99639	0.0888359	10983	Dynein light chain roadblock-type 1 OS=Rattus norvegicus OX=10116 GN=Dynlrb1 PE=1 SV=3	86900.5	37854	79321.6	88825	74654.5	104860	60057.8	61151.4	72104	75096.7
P82995|HS90A_RAT;Q6B437|Q6B437_RAT	15	8	875.24	0.54218	0.99639	0.0886878	85161	Heat shock protein HSP 90-alpha OS=Rattus norvegicus OX=10116 GN=Hsp90aa1 PE=1 SV=3	1.75911e+06	1.65415e+06	2.05735e+06	1.75355e+06	1.85665e+06	2.46502e+06	1.89139e+06	2.22843e+06	2.33261e+06	1.70711e+06
A0A096MJY6|A0A096MJY6_RAT	1	1	24.76	0.54239	0.99639	0.0886458	47419	Glucan (1,4-alpha-), branching enzyme 1 (Fragment) OS=Rattus norvegicus OX=10116 GN=Gbe1 PE=1 SV=1	77713.7	86406.1	96655.1	70985.4	95031.6	140931	82383.7	81179.5	100923	77024.6
P04631|S100B_RAT	3	3	204.26	0.542723	0.99639	0.0885796	10851	Protein S100-B OS=Rattus norvegicus OX=10116 GN=S100b PE=1 SV=2	1.52551e+06	1.67655e+06	2.12832e+06	2.11928e+06	3.91618e+06	3.30145e+06	2.33146e+06	4.07337e+06	2.76731e+06	1.91412e+06
L0N559|L0N559_RAT	1	1	45.61	0.543199	0.99639	0.0884849	111990	Anion exchange protein OS=Rattus norvegicus OX=10116 GN=Slc4a5 PE=2 SV=1	36937.2	33926.3	35344.3	26198.8	33628.9	22343.6	31430.3	36487.4	33752.6	30860.1
D3ZES7|D3ZES7_RAT	12	11	440.48	0.544238	0.99639	0.088279	215838	Plexin A4 OS=Rattus norvegicus OX=10116 GN=Plxna4 PE=4 SV=1	224777	270620	238179	285632	194542	223762	255012	269983	236038	237680
B2RZ72|B2RZ72_RAT	3	3	121.11	0.544446	0.99639	0.0882378	19768	Actin-related protein 2/3 complex subunit 4 OS=Rattus norvegicus OX=10116 GN=Arpc4 PE=1 SV=1	241111	212580	283524	295520	225776	357924	207233	256645	252286	277880
P62815|VATB2_RAT;D3ZZS8|D3ZZS8_RAT	9	9	537.98	0.544787	0.99639	0.0881705	56857	V-type proton ATPase subunit B, brain isoform OS=Rattus norvegicus OX=10116 GN=Atp6v1b2 PE=1 SV=1	589910	342946	665651	1.17935e+06	1.02233e+06	1.38108e+06	437917	676574	820109	735919
G3V6D3|G3V6D3_RAT;Q0QEP3|Q0QEP3_RAT	13	13	1125.35	0.544941	0.99639	0.0881401	56309	ATP synthase subunit beta OS=Rattus norvegicus OX=10116 GN=Atp5f1b PE=1 SV=1	2.50836e+06	2.21713e+06	2.62416e+06	9.05186e+06	6.48666e+06	5.06146e+06	2.43906e+06	3.06818e+06	5.27531e+06	2.96209e+06
A0A0G2K528|A0A0G2K528_RAT;D3Z9R7|D3Z9R7_RAT	2	2	95.46	0.544986	0.99639	0.0881311	35590	Syntaxin 16 OS=Rattus norvegicus OX=10116 GN=Stx16 PE=1 SV=1	42510.9	48826.3	41005	38425.1	67425.1	71296.6	48118.4	47498.1	94575.1	47130.5
Q63132|ROS1_RAT	1	1	21.7	0.54506	0.99639	0.0881165	263884	Proto-oncogene tyrosine-protein kinase ROS OS=Rattus norvegicus OX=10116 GN=Ros1 PE=2 SV=1	225538	208141	198772	247705	120283	161887	251661	249500	134281	236413
A0A0G2K6P4|A0A0G2K6P4_RAT	1	1	14.09	0.545526	0.99639	0.0880247	24945	High-mobility group (nonhistone chromosomal) protein 1-like 1 OS=Rattus norvegicus OX=10116 GN=Hmg1l1 PE=4 SV=1	18643.5	14316.2	16049.3	15410.4	18556.4	23397.5	16475.5	12609.1	18942.6	17818.6
M0RAS4|IGS21_RAT;A0A2U3UXS5|A0A2U3UXS5_RAT	2	2	62.23	0.545635	0.99639	0.0880033	52354	Immunoglobulin superfamily member 21 OS=Rattus norvegicus OX=10116 GN=Igsf21 PE=2 SV=3	93909.1	177101	135282	116001	129155	150644	115270	118102	196624	161463
Q5PPN5|TPPP3_RAT	1	1	62.59	0.546552	0.99639	0.0878231	19139	Tubulin polymerization-promoting protein family member 3 OS=Rattus norvegicus OX=10116 GN=Tppp3 PE=2 SV=1	113043	50435.4	92896.4	100559	155158	120838	94020.2	156167	148120	82267.1
B2GV23|B2GV23_RAT	1	1	22.94	0.546559	0.99639	0.0878218	45035	RBR-type E3 ubiquitin transferase (Fragment) OS=Rattus norvegicus OX=10116 GN=Rnf14 PE=2 SV=1	36834.8	15358.8	80877.1	104076	33602.9	40390.3	30859.7	36785.2	21851	53913.4
B0BNB0|B0BNB0_RAT	1	1	22.04	0.546594	0.99639	0.0878149	15383	Golgi transport 1B OS=Rattus norvegicus OX=10116 GN=Golt1b PE=1 SV=1	457409	352583	401144	334473	281797	373068	368255	326554	309582	369393
A0A0G2KA95|A0A0G2KA95_RAT	1	1	20.43	0.54677	0.99639	0.0877804	150134	Neural cell adhesion molecule L1 OS=Rattus norvegicus OX=10116 GN=L1cam PE=1 SV=1	23012.1	0	29111.2	129990	99470	98223.6	18102.6	30033.6	197088	28682.2
Q5XI78|ODO1_RAT;D3ZQD3|D3ZQD3_RAT	14	14	616.58	0.546835	0.99639	0.0877677	117419	2-oxoglutarate dehydrogenase, mitochondrial OS=Rattus norvegicus OX=10116 GN=Ogdh PE=1 SV=1	704299	1.1163e+06	685788	1.03976e+06	583921	625831	941834	692286	500603	690467
A0A0H2UHB3|A0A0H2UHB3_RAT	3	3	91.98	0.546923	0.99639	0.0877503	35899	Carbonic anhydrase 4 OS=Rattus norvegicus OX=10116 GN=Ca4 PE=1 SV=1	1.64233e+06	1.3059e+06	1.47997e+06	1.91199e+06	1.7307e+06	1.76082e+06	1.34427e+06	1.32373e+06	1.92948e+06	1.5896e+06
D3ZCI2|D3ZCI2_RAT	1	1	44.4	0.547107	0.99639	0.0877144	40596	Solute carrier family 9 (Sodium/hydrogen exchanger), member 7 (Predicted) OS=Rattus norvegicus OX=10116 GN=Slc9a7 PE=1 SV=2	118427	121788	134612	118647	88974.9	171926	145832	152768	99501.2	146617
Q62950|DPYL1_RAT	5	2	222.93	0.547129	0.99639	0.08771	62499	Dihydropyrimidinase-related protein 1 OS=Rattus norvegicus OX=10116 GN=Crmp1 PE=1 SV=1	113067	66468.3	133347	221617	135918	223241	84420	107033	138434	150659
O88788|AG10B_RAT	1	1	23.69	0.547743	0.99639	0.0875899	56221	Putative Dol-P-Glc:Glc(2)Man(9)GlcNAc(2)-PP-Dol alpha-1,2-glucosyltransferase OS=Rattus norvegicus OX=10116 GN=Alg10b PE=1 SV=1	81526.9	116281	105400	131457	104334	145175	107963	111337	133901	130065
P14668|ANXA5_RAT;O70371|O70371_RAT;Q66HH8|Q66HH8_RAT	13	13	1062.8	0.548914	0.99639	0.0873619	35779	Annexin A5 OS=Rattus norvegicus OX=10116 GN=Anxa5 PE=1 SV=3	2.67813e+06	1.93382e+06	1.96446e+06	2.09937e+06	2.40771e+06	2.56032e+06	1.86931e+06	2.35355e+06	3.26739e+06	2.40292e+06
Q6GT74|Q6GT74_RAT	4	4	274.18	0.549404	0.99639	0.0872668	29852	Basigin OS=Rattus norvegicus OX=10116 GN=Bsg PE=2 SV=1	1.97241e+06	2.32447e+06	1.96408e+06	2.23384e+06	1.44118e+06	1.31623e+06	2.67947e+06	2.30558e+06	1.37678e+06	2.00863e+06
B1WBU7|B1WBU7_RAT	1	1	27.26	0.549502	0.99639	0.0872477	17610	Tmem50a protein OS=Rattus norvegicus OX=10116 GN=Tmem50a PE=2 SV=1	495254	315783	407371	584838	404092	516846	364981	734812	541282	410575
Q9QWR2|Q9QWR2_RAT	2	2	64.86	0.549542	0.99639	0.0872399	16961	Calcium-binding protein P23K beta (Fragment) OS=Rattus norvegicus OX=10116 PE=2 SV=1	138198	165242	198306	243103	213111	360531	120923	173145	200311	269018
A0A0G2JZZ4|A0A0G2JZZ4_RAT	2	2	129.28	0.549669	0.99639	0.0872154	16257	Selenoprotein M OS=Rattus norvegicus OX=10116 GN=Selenom PE=1 SV=1	410212	180853	350249	473463	628596	496415	225833	206004	709458	340009
D4ACB8|D4ACB8_RAT	4	4	179.92	0.549702	0.99639	0.087209	60121	Chaperonin subunit 8 (Theta) (Predicted), isoform CRA_a OS=Rattus norvegicus OX=10116 GN=Cct8 PE=1 SV=1	102442	44415.2	108695	126894	113746	155538	74531	87713.6	114027	80528.6
P25113|PGAM1_RAT	3	3	281.28	0.549739	0.99639	0.0872017	28928	Phosphoglycerate mutase 1 OS=Rattus norvegicus OX=10116 GN=Pgam1 PE=1 SV=4	1.78855e+06	1.48324e+06	2.1638e+06	2.46151e+06	2.51273e+06	2.84922e+06	2.02124e+06	2.48041e+06	2.86108e+06	2.13766e+06
Q5U300|UBA1_RAT;A0A0G2K8A5|A0A0G2K8A5_RAT;W8CEN6|W8CEN6_RAT	10	10	449.48	0.55027	0.99639	0.0870991	118910	Ubiquitin-like modifier-activating enzyme 1 OS=Rattus norvegicus OX=10116 GN=Uba1 PE=1 SV=1	348599	211166	411069	320086	277327	382959	261258	375114	243526	297414
Q6IMZ3|Q6IMZ3_RAT;D3ZXN8|D3ZXN8_RAT	19	19	1329.79	0.550794	0.99639	0.0869977	76108	Annexin OS=Rattus norvegicus OX=10116 GN=Anxa6 PE=1 SV=1	996431	2.00732e+06	1.29407e+06	1.13583e+06	1.42307e+06	1.51064e+06	1.4608e+06	1.30237e+06	1.59304e+06	1.55624e+06
A0A0G2JVR0|A0A0G2JVR0_RAT	1	1	54.19	0.551214	0.99639	0.0869168	91193	Receptor-type tyrosine-protein phosphatase alpha OS=Rattus norvegicus OX=10116 GN=Ptpra PE=1 SV=1	74415.5	58695	83325.7	90389.5	89665	120807	77309.6	75576	76216.9	83110.5
Q68FZ8|Q68FZ8_RAT	2	2	146.5	0.551733	0.99639	0.0868169	59268	Propionyl coenzyme A carboxylase, beta polypeptide OS=Rattus norvegicus OX=10116 GN=Pccb PE=1 SV=1	45704.8	60813.3	36757.7	56337.8	35165	41028.5	72932.8	58658.5	45960.8	32503.6
M0R402|M0R402_RAT	4	4	162.15	0.551845	0.99639	0.0867952	52410	Thioredoxin-related transmembrane protein 3 OS=Rattus norvegicus OX=10116 GN=Tmx3 PE=1 SV=2	848876	781368	910766	1.26024e+06	977567	1.41696e+06	807025	737748	1.38029e+06	841077
D3ZNU5|D3ZNU5_RAT	1	1	38.83	0.552106	0.99639	0.0867452	123672	ATP/GTP-binding protein-like 3 OS=Rattus norvegicus OX=10116 GN=Agbl3 PE=4 SV=3	36018.3	28195.7	27392.3	19137.6	22137.2	27564.8	22293.7	22307.1	30432.2	22804.6
F1LQF2|F1LQF2_RAT	1	1	16.89	0.553206	0.99639	0.0865343	41626	RT1 class Ib, locus S3 OS=Rattus norvegicus OX=10116 GN=RT1-S3 PE=3 SV=2	268889	481479	212160	148011	41723.3	57431.3	382676	379301	55224.3	251022
Q63396|TCP4_RAT	1	1	18.54	0.553602	0.99639	0.0864587	14432	Activated RNA polymerase II transcriptional coactivator p15 OS=Rattus norvegicus OX=10116 GN=Sub1 PE=1 SV=3	296415	277483	270359	203270	173266	216307	301436	355641	152967	292931
P97546|NPTN_RAT	9	9	688.23	0.553616	0.99639	0.086456	44246	Neuroplastin OS=Rattus norvegicus OX=10116 GN=Nptn PE=1 SV=2	1.76208e+07	2.7419e+07	1.82819e+07	1.78383e+07	1.43665e+07	1.36805e+07	2.22727e+07	2.01784e+07	1.5379e+07	2.01917e+07
D4A517|D4A517_RAT	2	2	72.85	0.553966	0.99639	0.0863891	95046	Solute carrier family 39 (Zinc transporter), member 10 (Predicted), isoform CRA_a OS=Rattus norvegicus OX=10116 GN=Slc39a10 PE=1 SV=1	65889.2	120680	90150.3	102995	108636	105489	92168.7	126136	99246.5	104477
A0A0G2JZY3|A0A0G2JZY3_RAT	1	1	15.37	0.554112	0.99639	0.0863614	80594	RALBP1-associated Eps domain-containing 1 OS=Rattus norvegicus OX=10116 GN=Reps1 PE=1 SV=1	43233.3	50368.1	58488.4	63709.2	78583.5	76838.4	48686.7	73009.3	68075	79534.9
Q498R7|CZIB_RAT	1	1	23.89	0.554802	0.99639	0.08623	18425	CXXC motif containing zinc binding protein OS=Rattus norvegicus OX=10116 GN=Czib PE=2 SV=1	77919.4	76014.1	64421.4	55602	27355.8	69547.8	65731.1	87348.7	60495.5	57352.6
A0A1B0GWL6|A0A1B0GWL6_RAT	1	1	45.62	0.554879	0.99639	0.0862153	18492	Semaphorin 4A (Fragment) OS=Rattus norvegicus OX=10116 GN=Sema4a PE=4 SV=1	6213.53	0	8639.92	10593.3	23721.1	27826.2	8136.15	5948.93	26014.4	5320.13
A0A0G2K272|A0A0G2K272_RAT	2	2	47.11	0.555151	0.99639	0.0861636	17764	Tumor protein p63-regulated gene 1-like protein OS=Rattus norvegicus OX=10116 GN=Tprg1l PE=1 SV=1	40649.2	25755.7	46214.9	89549.1	40234.5	76439.6	50095.9	64560.5	51475.8	60851.2
Q9JJZ1|GTR8_RAT	1	1	54.64	0.555602	0.99639	0.0860781	51938	Solute carrier family 2, facilitated glucose transporter member 8 OS=Rattus norvegicus OX=10116 GN=Slc2a8 PE=1 SV=1	104921	62803.2	93493	173754	168689	184524	72562.4	89591.1	148572	123473
D3ZZR9|D3ZZR9_RAT	3	3	167.67	0.555929	0.99639	0.0860162	15549	Peptidylprolyl isomerase OS=Rattus norvegicus OX=10116 GN=Fkbp2 PE=1 SV=1	494490	611660	665807	997121	819677	1.29288e+06	483005	547231	1.06468e+06	727126
P27867|DHSO_RAT	1	1	14.48	0.556484	0.99639	0.0859111	38780	Sorbitol dehydrogenase OS=Rattus norvegicus OX=10116 GN=Sord PE=1 SV=4	168879	384567	111569	59256.4	290215	124787	214918	236838	315505	102279
B6DYQ5|B6DYQ5_RAT;A0A096MJ04|A0A096MJ04_RAT;A0A0G2JTY5|A0A0G2JTY5_RAT	3	3	72.7	0.556878	0.99639	0.0858368	27936	Glutathione S-transferase omega 1 OS=Rattus norvegicus OX=10116 PE=2 SV=1	266188	226172	320664	279204	256017	362477	269233	298461	320395	305548
A0A0A6YYM0|A0A0A6YYM0_RAT;B2BET9|B2BET9_RAT	2	1	143.38	0.556931	0.99639	0.0858268	81913	Long-chain-fatty-acid--CoA ligase 6 OS=Rattus norvegicus OX=10116 GN=Acsl6 PE=1 SV=2	1.03271e+06	656348	1.19393e+06	1.50168e+06	1.54927e+06	1.08969e+06	1.40692e+06	1.09324e+06	1.80255e+06	940503
P16975|SPRC_RAT	1	1	40.18	0.557257	0.99639	0.0857654	35129	SPARC OS=Rattus norvegicus OX=10116 GN=Sparc PE=1 SV=4	56564.7	23683.7	47288.6	130007	89967.6	94915.9	34735.4	40551	113509	42207.7
A0MV40|A0MV40_RAT	1	1	53.48	0.557288	0.99639	0.0857595	22194	Proline rich membrane protein OS=Rattus norvegicus OX=10116 GN=Shisa4 PE=2 SV=1	280333	268701	345311	493434	345977	474041	294755	298691	364381	364603
P50408|VATF_RAT;B2GUW7|B2GUW7_RAT	3	3	181.94	0.557821	0.99639	0.0856592	13362	V-type proton ATPase subunit F OS=Rattus norvegicus OX=10116 GN=Atp6v1f PE=1 SV=1	150998	113435	139189	305073	210991	292611	137815	133046	215957	182646
P62138|PP1A_RAT	7	1	256.08	0.558562	0.99639	0.0855201	38229	Serine/threonine-protein phosphatase PP1-alpha catalytic subunit OS=Rattus norvegicus OX=10116 GN=Ppp1ca PE=1 SV=1	43646.3	36943.3	60744.7	80869.9	44918	65295.7	43729.1	50514.3	46637.8	54125.3
Q5HZV9|PP1R7_RAT;R9PXV7|R9PXV7_RAT	3	3	106.1	0.55881	0.99639	0.0854738	41385	Protein phosphatase 1 regulatory subunit 7 OS=Rattus norvegicus OX=10116 GN=Ppp1r7 PE=1 SV=1	121965	61101	179607	216646	249877	250451	80373.3	122842	187935	171122
A0A096P6L6|A0A096P6L6_RAT	1	1	97.32	0.559064	0.99639	0.0854262	292623	Teneurin-2 OS=Rattus norvegicus OX=10116 GN=Tenm2 PE=4 SV=2	51030.3	25735.8	46131	79977.4	39802.3	42573.6	60306.2	60373.4	58241.8	32942
A0A0G2K5C6|A0A0G2K5C6_RAT;Q63330|Q63330_RAT	6	5	198.96	0.559113	0.99639	0.085417	327070	Microtubule-associated protein 1A OS=Rattus norvegicus OX=10116 GN=Map1a PE=1 SV=1	113098	53935	127457	106950	106583	133406	85234.4	93118.6	79227	114763
B2RYD7|B2RYD7_RAT;Q7TQ74|Q7TQ74_RAT	5	4	130.03	0.559456	0.99639	0.0853529	93946	RCG25591, isoform CRA_a OS=Rattus norvegicus OX=10116 GN=Stt3b PE=1 SV=1	205618	186133	235109	477168	350861	434055	199861	178230	402188	285171
D3ZW55|ITPA_RAT	1	1	19.36	0.560873	0.99639	0.0850889	22255	Inosine triphosphate pyrophosphatase OS=Rattus norvegicus OX=10116 GN=Itpa PE=3 SV=1	125903	137573	197447	145810	103625	183024	111450	161622	104465	163553
D3ZVQ3|D3ZVQ3_RAT;B0BN11|B0BN11_RAT	3	3	160.22	0.562219	0.99639	0.0848394	53071	Porcupine O-acyltransferase OS=Rattus norvegicus OX=10116 GN=Porcn PE=3 SV=2	385521	332969	418153	543364	349871	512451	371111	357017	454880	382655
P27139|CAH2_RAT	4	4	151.56	0.562806	0.99639	0.084731	29267	Carbonic anhydrase 2 OS=Rattus norvegicus OX=10116 GN=Ca2 PE=1 SV=2	215882	237067	452205	338151	455461	727488	385692	453221	552794	353024
Q3MIE4|VAT1_RAT	1	1	22.48	0.56301	0.99639	0.0846934	43319	Synaptic vesicle membrane protein VAT-1 homolog OS=Rattus norvegicus OX=10116 GN=Vat1 PE=1 SV=1	0	2086.69	6194.39	4473.49	27683.6	40689.2	2984.61	7086.76	19451.1	4420.7
A0A0G2K4T9|A0A0G2K4T9_RAT	1	1	19.85	0.563166	0.99639	0.0846646	94843	Spectrin repeat-containing, nuclear envelope family member 3 OS=Rattus norvegicus OX=10116 GN=Syne3 PE=4 SV=1	2.30382e+06	2.35267e+06	2.31591e+06	2.26018e+06	1.44177e+06	1.63324e+06	2.14321e+06	1.91766e+06	1.46971e+06	2.0035e+06
A0A292G0W2|A0A292G0W2_RAT	3	3	105.55	0.564646	0.99639	0.0843928	45484	Gai-interacting protein OS=Rattus norvegicus OX=10116 GN=Phf24 PE=4 SV=1	221156	149088	247279	264609	243624	294350	162812	196023	291888	213593
G3V7Q5|G3V7Q5_RAT	1	1	34.71	0.56501	0.99639	0.0843262	39224	Mas-related G-protein-coupled receptor member F OS=Rattus norvegicus OX=10116 GN=Mrgprf PE=3 SV=3	186279	5014.99	8491.25	9992.79	55811.3	2914.15	13446.8	20402.7	69247.5	22345.5
F1LQ55|F1LQ55_RAT;A0A0G2KAC1|A0A0G2KAC1_RAT;Q6QI48|Q6QI48_RAT	5	5	260.6	0.565077	0.99639	0.0843138	59491	Non-specific lipid-transfer protein OS=Rattus norvegicus OX=10116 GN=Scp2 PE=1 SV=3	343967	272028	328873	585987	541563	670804	285149	276182	603421	416528
Q63910|Q63910_RAT	2	2	49.15	0.565434	0.99639	0.0842487	15572	Alpha globin OS=Rattus norvegicus OX=10116 GN=Hba-a3 PE=1 SV=2	36579.3	23098.6	31254.7	42182.6	46213.6	54511.2	27925.8	38879.6	34895.1	35324.2
B5DF52|B5DF52_RAT	1	1	26.59	0.565891	0.99639	0.0841652	35328	C1q and tumor necrosis factor related protein 4 OS=Rattus norvegicus OX=10116 GN=C1qtnf4 PE=2 SV=1	72029.2	45691.3	77923	167214	78403.4	147308	58680.8	62222.8	87616.5	102669
M0RDC8|M0RDC8_RAT	1	1	28.51	0.566121	0.99639	0.0841233	52858	Mitochondrial translation release factor 1 OS=Rattus norvegicus OX=10116 GN=Mtrf1 PE=1 SV=1	1.43489e+06	3.91276e+06	1.14459e+06	445117	407393	354896	2.53102e+06	2.02819e+06	425646	1.00646e+06
A0A0G2K657|A0A0G2K657_RAT	7	7	733.3	0.567653	0.99639	0.083845	38603	Opioid-binding protein/cell adhesion molecule OS=Rattus norvegicus OX=10116 GN=Opcml PE=4 SV=1	3.9834e+06	5.44234e+06	4.47625e+06	3.89071e+06	3.44254e+06	4.29631e+06	3.80096e+06	4.73308e+06	4.71303e+06	4.59196e+06
B2GV22|PTSS2_RAT	6	6	220.79	0.568797	0.99639	0.0836383	55257	Phosphatidylserine synthase 2 OS=Rattus norvegicus OX=10116 GN=Ptdss2 PE=1 SV=1	132073	131933	155700	220323	177303	245739	158170	209954	218688	171441
D4A3X6|D4A3X6_RAT	11	10	368.38	0.569419	0.99639	0.0835262	132675	Phospholipid-transporting ATPase OS=Rattus norvegicus OX=10116 GN=Atp8a2 PE=1 SV=3	144617	146921	172210	250320	200316	241029	185958	214743	235851	181326
Q498C8|RER1_RAT	1	1	39.57	0.569427	0.99639	0.0835248	23087	Protein RER1 OS=Rattus norvegicus OX=10116 GN=Rer1 PE=1 SV=1	754670	609298	830422	885805	835423	1.13292e+06	775150	779437	1.31505e+06	829254
P62632|EF1A2_RAT	6	2	198.91	0.569704	0.99639	0.083475	50764	Elongation factor 1-alpha 2 OS=Rattus norvegicus OX=10116 GN=Eef1a2 PE=1 SV=1	165496	68112.2	137322	193241	206786	229098	113939	125865	156184	150331
P04797|G3P_RAT;D3ZGY4|D3ZGY4_RAT;M0R660|M0R660_RAT;Q0QEU1|Q0QEU1_RAT;E9PTN6|E9PTN6_RAT;E9PTV9|E9PTV9_RAT;A0A0G2K8S2|A0A0G2K8S2_RAT;A0A0G2JYY8|A0A0G2JYY8_RAT;A0A0G2K7M1|A0A0G2K7M1_RAT;D3ZEN2|D3ZEN2_RAT;F1LUV3|F1LUV3_RAT	5	4	434.89	0.569751	0.99639	0.0834665	36090	Glyceraldehyde-3-phosphate dehydrogenase OS=Rattus norvegicus OX=10116 GN=Gapdh PE=1 SV=3	1.69557e+06	581821	1.65064e+06	2.60049e+06	2.49749e+06	2.9584e+06	750384	1.3278e+06	2.65191e+06	1.57401e+06
D4A9P9|D4A9P9_RAT	3	3	113.89	0.569755	0.99639	0.0834659	56968	Gup1, glycerol uptake/transporter homolog (Yeast) (Predicted) OS=Rattus norvegicus OX=10116 GN=Hhatl PE=3 SV=1	56468.8	46459.5	55660.8	80003.1	78163.2	92373.9	63011.4	56286.4	122086	70064.9
M0R6K4|M0R6K4_RAT	1	1	54.52	0.570939	0.99639	0.0832535	222882	Dedicator of cytokinesis 4 OS=Rattus norvegicus OX=10116 GN=Dock4 PE=1 SV=2	45329.3	67251.1	52439.9	102680	144081	221844	47251.1	54564	122219	88356.9
P32089|TXTP_RAT	1	1	39.62	0.571333	0.99639	0.0831832	34156	Tricarboxylate transport protein, mitochondrial OS=Rattus norvegicus OX=10116 GN=Slc25a1 PE=1 SV=1	86732.1	101629	96593.7	174253	129657	141087	144947	150572	124190	102666
B2RYK3|B2RYK3_RAT	1	1	28.77	0.571774	0.99639	0.0831045	28510	RCG56371 OS=Rattus norvegicus OX=10116 GN=Spr PE=1 SV=1	7309.8	771.011	6660.23	17353.5	21895.2	5816.26	3599.47	5215.77	6786.27	3483.03
D4A820|D4A820_RAT	1	1	27.39	0.572032	0.99639	0.0830584	55684	Cytochrome P450, family 2, subfamily s, polypeptide 1 OS=Rattus norvegicus OX=10116 GN=Cyp2s1 PE=4 SV=1	44867.7	44248.4	28904.2	48086.9	59950.1	32996.8	54306.7	42276.7	41255.8	45915.6
A0A0H2UHD9|A0A0H2UHD9_RAT	7	7	380.06	0.572175	0.99639	0.083033	63053	Nicalin OS=Rattus norvegicus OX=10116 GN=Ncln PE=1 SV=1	184584	252819	242668	312371	294282	347772	240344	254460	395403	295260
M0R9X8|M0R9X8_RAT;P38650|DYHC1_RAT	17	17	609.74	0.57251	0.99639	0.0829735	534449	Cytoplasmic dynein 1 heavy chain 1 OS=Rattus norvegicus OX=10116 GN=Dync1h1 PE=1 SV=2	238523	207747	263362	248832	390985	375334	196882	228476	329515	283115
A0A0G2JSW0|A0A0G2JSW0_RAT	1	1	20.49	0.573003	0.99639	0.0828857	19824	Myosin regulatory light chain 12B OS=Rattus norvegicus OX=10116 GN=Myl12b PE=4 SV=1	53062.9	54088.8	78811.1	79190.5	79806.9	103991	64405.1	112546	81282	70086.1
Q5XI77|Q5XI77_RAT	11	10	691.86	0.573952	0.99639	0.0827178	54468	Annexin OS=Rattus norvegicus OX=10116 GN=Anxa11 PE=1 SV=1	962952	1.18457e+06	957999	1.03139e+06	791198	943781	1.05693e+06	1.0535e+06	1.02521e+06	923422
P38718|MPC2_RAT	2	2	87.46	0.574115	0.99639	0.0826888	14306	Mitochondrial pyruvate carrier 2 OS=Rattus norvegicus OX=10116 GN=Mpc2 PE=2 SV=1	294058	486119	328926	349869	268677	389414	451844	315319	278703	256907
Q62780|DDX46_RAT	1	1	19.62	0.574219	0.99639	0.0826704	117826	Probable ATP-dependent RNA helicase DDX46 OS=Rattus norvegicus OX=10116 GN=Ddx46 PE=1 SV=1	14489	15299.1	12405.4	23257.5	21893.1	10323.8	12422.8	12164.2	11485.5	21461.2
P14604|ECHM_RAT	4	4	249.79	0.574349	0.99639	0.0826476	31895	Enoyl-CoA hydratase, mitochondrial OS=Rattus norvegicus OX=10116 GN=Echs1 PE=1 SV=1	402655	666203	359609	762309	699267	693108	539676	455621	519222	570858
P04785|PDIA1_RAT	16	16	1376.43	0.575516	0.99639	0.082442	57315	Protein disulfide-isomerase OS=Rattus norvegicus OX=10116 GN=P4hb PE=1 SV=2	3.34135e+06	3.40385e+06	3.93147e+06	6.54036e+06	5.79266e+06	7.77856e+06	3.24004e+06	3.20987e+06	6.96653e+06	4.45896e+06
A0A0G2JXG3|A0A0G2JXG3_RAT;Q6AY41|CC50A_RAT;D3Z9E9|D3Z9E9_RAT	4	4	293.55	0.575618	0.99639	0.0824239	41412	Cell cycle control protein OS=Rattus norvegicus OX=10116 GN=Tmem30a PE=1 SV=1	1.35349e+06	985416	1.41106e+06	2.0349e+06	1.4031e+06	2.13702e+06	1.43767e+06	1.78455e+06	1.86877e+06	1.52386e+06
P50399|GDIB_RAT	10	7	502.42	0.576567	0.99639	0.0822575	51018	Rab GDP dissociation inhibitor beta OS=Rattus norvegicus OX=10116 GN=Gdi2 PE=1 SV=2	347102	446853	434512	315273	438598	492571	361654	373963	461869	350247
Q5M7T0|Q5M7T0_RAT	1	1	79.53	0.577575	0.99639	0.0820813	43471	Dol-P-Man:Man(5)GlcNAc(2)-PP-Dol alpha-1,3-mannosyltransferase OS=Rattus norvegicus OX=10116 GN=Alg3 PE=2 SV=1	55384.1	68901.9	76401	103898	77883.7	96005.4	73027	64225.4	82789.1	71909
P47728|CALB2_RAT	7	6	248.28	0.577727	0.99639	0.0820547	31499	Calretinin OS=Rattus norvegicus OX=10116 GN=Calb2 PE=1 SV=1	660703	227110	526429	686400	895792	889979	344940	465628	796175	486423
F1LS01|F1LS01_RAT	1	1	44.5	0.578311	0.99639	0.0819531	114122	Protocadherin 9 OS=Rattus norvegicus OX=10116 GN=Pcdh9 PE=4 SV=3	15631.8	8813.64	15120.2	15550.5	17067.2	17661.6	11141.7	12642.8	19451.9	11350.1
F1LN34|F1LN34_RAT	5	5	233.9	0.57868	0.99639	0.0818889	54773	Progressive ankylosis protein homolog OS=Rattus norvegicus OX=10116 GN=Ankh PE=1 SV=2	300895	269150	382870	525822	515086	576798	270049	322635	464634	452013
Q641Y2|NDUS2_RAT	4	4	169.21	0.579485	0.99639	0.0817494	52927	NADH dehydrogenase [ubiquinone] iron-sulfur protein 2, mitochondrial OS=Rattus norvegicus OX=10116 GN=Ndufs2 PE=1 SV=1	704253	1.07882e+06	696070	814825	620766	663006	1.2593e+06	880692	719302	579919
A0A0G2JVW5|A0A0G2JVW5_RAT	1	1	39.49	0.57997	0.99639	0.0816653	451540	E3 ubiquitin-protein ligase HUWE1 OS=Rattus norvegicus OX=10116 GN=Huwe1 PE=1 SV=1	11210.5	14940.6	12360	17640.8	15532	20684.7	10933	11563	15613.6	18460.4
A0A0G2K1Z9|A0A0G2K1Z9_RAT	3	3	66.74	0.580573	0.99639	0.0815613	42034	Histocompatibility 13 (Predicted), isoform CRA_d OS=Rattus norvegicus OX=10116 GN=Hm13 PE=1 SV=1	182023	123093	177092	270646	190458	219852	172114	197206	244086	213309
A0A0H2UHM5|A0A0H2UHM5_RAT	22	22	1460.06	0.580724	0.99639	0.0815352	57499	Protein disulfide-isomerase OS=Rattus norvegicus OX=10116 GN=Pdia3 PE=1 SV=1	4.86134e+06	4.79477e+06	5.34809e+06	7.77647e+06	5.30485e+06	9.15169e+06	5.16952e+06	4.40992e+06	8.01429e+06	4.7784e+06
B2RZC0|B2RZC0_RAT	2	2	49.38	0.580821	0.99639	0.0815185	27572	Aig1 protein OS=Rattus norvegicus OX=10116 GN=Aig1 PE=1 SV=1	154055	190555	223037	199697	216636	357668	213871	214257	313127	219249
A0A0U1RRQ6|A0A0U1RRQ6_RAT	1	1	35.34	0.58114	0.99639	0.0814635	35493	Solute carrier family 25, member 44 OS=Rattus norvegicus OX=10116 GN=Slc25a44 PE=1 SV=1	19233.1	31551.1	14919.3	19372	10531.1	15642.7	32322.6	28924.8	10116.4	18907.5
Q4V887|S39A6_RAT	1	1	17.62	0.582161	0.99639	0.0812882	83635	Zinc transporter ZIP6 OS=Rattus norvegicus OX=10116 GN=Slc39a6 PE=1 SV=1	78216.4	59837	93874.9	115956	83027.4	144815	70730.6	82757.5	101805	82132.3
Q1M168|ATCAY_RAT	1	1	20.62	0.582486	0.99639	0.0812325	42262	Caytaxin OS=Rattus norvegicus OX=10116 GN=Atcay PE=1 SV=1	95411.5	141969	88104.4	56125.7	70482.3	78478	86934.2	58769.6	70416.1	94687.7
Q5XIK2|TMX2_RAT	5	5	192.48	0.582635	0.99639	0.081207	34243	Thioredoxin-related transmembrane protein 2 OS=Rattus norvegicus OX=10116 GN=Tmx2 PE=2 SV=1	822494	788036	834473	782389	623345	759883	894062	761817	753355	770666
A0A0G2K8Y5|A0A0G2K8Y5_RAT	2	2	51.95	0.583137	0.99639	0.0811211	53313	Dihydropyrimidinase-related protein 5-like OS=Rattus norvegicus OX=10116 GN=LOC103692570 PE=4 SV=1	91790.2	64161.7	90115.1	178012	151669	224371	110472	147349	155942	152928
A0A0H2UHX3|A0A0H2UHX3_RAT	1	1	49.32	0.583327	0.99639	0.0810887	32753	40S ribosomal protein S4 OS=Rattus norvegicus OX=10116 GN=Rps4x-ps9 PE=3 SV=1	12654.5	12911.3	5552.48	25007.4	3876.57	45096.1	14748.6	35203.7	12091.8	12679.7
P19490|GRIA1_RAT;A0A0G2K798|A0A0G2K798_RAT;M0R9A7|M0R9A7_RAT	13	9	647.86	0.58343	0.99639	0.0810711	102313	Glutamate receptor 1 OS=Rattus norvegicus OX=10116 GN=Gria1 PE=1 SV=2	786466	525589	708450	1.05111e+06	532837	664735	760280	806080	658939	772887
B0BNB9|B0BNB9_RAT	2	2	42.36	0.584278	0.99639	0.0809267	49121	HtrA serine peptidase 2 OS=Rattus norvegicus OX=10116 GN=Htra2 PE=1 SV=1	23526.1	46191.9	29723.1	49828.1	36165.9	43126.5	43633.9	29548.5	42234.8	21657.8
Q5U2R7|MESD_RAT	2	2	51.26	0.584313	0.99639	0.0809207	25314	LRP chaperone MESD OS=Rattus norvegicus OX=10116 GN=Mesd PE=2 SV=1	112202	105655	145624	186828	141983	195856	118080	111685	163106	143641
F1LQ92|F1LQ92_RAT	1	1	28.84	0.584387	0.99639	0.0809082	88899	Protein sel-1 homolog 1 OS=Rattus norvegicus OX=10116 GN=Sel1l PE=1 SV=1	65567.8	95210.4	60299	64764.9	56943.1	109557	71565.1	116404	69112.2	72617.2
P28037|AL1L1_RAT;A0A0G2K0D8|A0A0G2K0D8_RAT	3	3	71.46	0.584617	0.99639	0.0808692	99724	Cytosolic 10-formyltetrahydrofolate dehydrogenase OS=Rattus norvegicus OX=10116 GN=Aldh1l1 PE=1 SV=3	68318.9	66624.3	54923.3	48895.2	64103.7	56119.6	71461.7	56475.2	51903.9	47821.8
A0A0G2K6G2|A0A0G2K6G2_RAT;D3ZGQ3|D3ZGQ3_RAT;Q5EB60|Q5EB60_RAT	4	4	292.63	0.585481	0.99639	0.0807226	46588	Adipocyte plasma membrane-associated protein OS=Rattus norvegicus OX=10116 GN=Apmap PE=1 SV=1	566215	496525	578737	1.07912e+06	855618	1.0966e+06	534048	546072	975918	655815
D4AAE5|D4AAE5_RAT	2	2	90.88	0.585537	0.99639	0.0807131	30477	Transmembrane protein 56 OS=Rattus norvegicus OX=10116 GN=Tmem56 PE=4 SV=1	95907.7	120873	114039	149644	102313	147858	118144	112704	153246	130226
A0A0G2JZG9|A0A0G2JZG9_RAT	1	1	16.61	0.586859	0.99639	0.0804898	25860	Homeobox domain-containing protein (Fragment) OS=Rattus norvegicus OX=10116 GN=Cphx1 PE=4 SV=1	4.00179e+06	3.08798e+06	3.65474e+06	3.35312e+06	2.09293e+06	2.15942e+06	3.21958e+06	2.59226e+06	2.27104e+06	2.90832e+06
P10362|SCG2_RAT;G3V7X2|G3V7X2_RAT;Q8CGL8|Q8CGL8_RAT	4	4	130.63	0.587008	0.99639	0.0804649	70987	Secretogranin-2 OS=Rattus norvegicus OX=10116 GN=Scg2 PE=1 SV=1	125609	47345.4	128678	473063	447954	467995	86611	136313	361870	121904
F1LQY6|NECA2_RAT	1	1	20.65	0.587095	0.99639	0.0804502	43955	N-terminal EF-hand calcium-binding protein 2 OS=Rattus norvegicus OX=10116 GN=Necab2 PE=1 SV=3	71883.3	58838.2	69326.5	122448	132838	129956	90447.3	89966	186185	82636.2
P62198|PRS8_RAT	1	1	54.24	0.587624	0.99639	0.0803613	45768	26S proteasome regulatory subunit 8 OS=Rattus norvegicus OX=10116 GN=Psmc5 PE=1 SV=1	44309	50736.9	48850	59711.5	63291.9	48766.8	42984.3	46553.6	61687.5	48819.1
B0BNK1|B0BNK1_RAT;Q6IN17|Q6IN17_RAT	2	1	99.39	0.588604	0.99639	0.0801971	23639	RAB5C, member RAS oncogene family OS=Rattus norvegicus OX=10116 GN=Rab5c PE=1 SV=1	444695	436323	468112	507635	412661	616746	465099	481445	532709	515661
I2FHN3|I2FHN3_RAT	1	1	27.93	0.588894	0.99639	0.0801485	38206	Cathepsin L OS=Rattus norvegicus OX=10116 GN=CatL PE=2 SV=1	140808	158298	138972	209414	130133	172920	199324	123856	227100	146580
Q02527|MGAT3_RAT	1	1	30.41	0.588913	0.99639	0.0801453	62552	Beta-1,4-mannosyl-glycoprotein 4-beta-N-acetylglucosaminyltransferase OS=Rattus norvegicus OX=10116 GN=Mgat3 PE=1 SV=2	518321	235595	481653	470040	502683	582694	256637	322133	570489	516896
Q63362|NDUA5_RAT	2	2	137.22	0.589086	0.99639	0.0801164	13460	NADH dehydrogenase [ubiquinone] 1 alpha subcomplex subunit 5 OS=Rattus norvegicus OX=10116 GN=Ndufa5 PE=1 SV=3	795113	1.07058e+06	765339	1.19903e+06	867524	857707	1.41328e+06	1.05574e+06	861513	745742
F1LPK9|F1LPK9_RAT;A0A0G2KAR3|A0A0G2KAR3_RAT;A0A140TAE9|A0A140TAE9_RAT	3	3	94.07	0.589623	0.99639	0.0800269	50105	Phosphatidylinositol glycan anchor biosynthesis class U protein OS=Rattus norvegicus OX=10116 GN=Pigu PE=4 SV=3	89987.5	65807	92808.4	188737	129090	192658	82373.3	74074.5	130041	134412
F1M8L1|F1M8L1_RAT	1	1	16.19	0.590188	0.99639	0.0799328	80324	Kinesin-like protein OS=Rattus norvegicus OX=10116 GN=Kif2a PE=1 SV=2	5268.08	10916.5	12119.8	10844.4	9658.77	17629.8	7943.89	8082.95	28845.9	12866.8
Q5M7T2|SPRY7_RAT	1	1	48.05	0.590691	0.99639	0.0798492	22123	SPRY domain-containing protein 7 OS=Rattus norvegicus OX=10116 GN=Spryd7 PE=2 SV=1	205175	135587	189234	221553	169780	183741	128525	192843	204605	165568
A0A0G2JUR5|A0A0G2JUR5_RAT	1	1	25.86	0.591995	0.99639	0.0796334	241810	Myosin phosphatase Rho-interacting protein OS=Rattus norvegicus OX=10116 GN=Mprip PE=1 SV=1	18051	16269	25698.7	54172.8	32149	61055	17961.8	19909.6	43378.9	27157.5
Q6AYQ1|GOGA7_RAT	2	2	71.96	0.594813	0.99639	0.0791704	15996	Golgin subfamily A member 7 OS=Rattus norvegicus OX=10116 GN=Golga7 PE=2 SV=1	199115	180588	183111	249582	151754	173943	200837	218904	168955	205289
F1M9V7|F1M9V7_RAT;Q8VID2|Q8VID2_RAT;Q3B8Q9|Q3B8Q9_RAT	9	9	394.99	0.595109	0.99639	0.0791221	103963	Aminopeptidase OS=Rattus norvegicus OX=10116 GN=Npepps PE=1 SV=1	592278	453655	632680	623936	524268	586248	563922	663062	557966	573653
F1LRP7|F1LRP7_RAT	1	1	15.77	0.598502	0.99639	0.0785719	100790	Protein argonaute-2 OS=Rattus norvegicus OX=10116 GN=Ago2 PE=1 SV=2	5884.87	13698.8	13662.2	7486.66	8474.27	10969.6	12156.5	8912.01	9386.48	12422.3
D3ZU83|D3ZU83_RAT	2	2	130.32	0.599064	0.99639	0.0784814	43766	ERGIC and golgi 3 OS=Rattus norvegicus OX=10116 GN=Ergic3 PE=1 SV=1	84504.4	54549.1	105870	174557	69201.4	120891	89095.2	118453	128473	95796.8
P0C7W2|TOR2X_RAT	1	1	28.21	0.599082	0.99639	0.0784785	25681	Prosalusin OS=Rattus norvegicus OX=10116 GN=Tor2a PE=2 SV=1	1592.04	1997.24	3712.8	10314.6	4670.14	17162.1	2542.28	1186.45	7348.69	5857.77
A0A0G2JTL5|A0A0G2JTL5_RAT	3	3	132.32	0.599434	0.99639	0.0784221	141057	Pyruvate carboxylase, mitochondrial OS=Rattus norvegicus OX=10116 GN=Pc PE=1 SV=1	73347.9	90839.3	75507.6	109635	86160.1	92889.2	112790	90469.4	101361	71082.1
F1LUT4|F1LUT4_RAT;A0A0G2KAZ5|A0A0G2KAZ5_RAT	22	21	1464.67	0.599785	0.99639	0.0783657	112080	Phospholipid-transporting ATPase OS=Rattus norvegicus OX=10116 GN=Atp8a1 PE=1 SV=3	2.50936e+06	2.59092e+06	2.19543e+06	3.62872e+06	2.52684e+06	3.03867e+06	2.61528e+06	2.89635e+06	3.1124e+06	2.81921e+06
A0A0G2K737|A0A0G2K737_RAT	3	3	119.8	0.600251	0.99639	0.078291	33078	Thioredoxin-like protein 1 OS=Rattus norvegicus OX=10116 GN=Txnl1 PE=1 SV=1	202156	139961	266239	235873	215537	293575	222092	244986	265906	217322
D4ACN8|PLRKT_RAT	1	1	67.69	0.600335	0.99639	0.0782775	17301	Plasminogen receptor (KT) OS=Rattus norvegicus OX=10116 GN=Plgrkt PE=1 SV=1	104165	196699	129002	189251	92818.4	150894	230661	120452	94284.4	83019.6
A0A0G2JSH6|A0A0G2JSH6_RAT	5	5	309.66	0.60094	0.99639	0.0781809	87416	Transient receptor potential cation channel subfamily V member 2 OS=Rattus norvegicus OX=10116 GN=Trpv2 PE=1 SV=1	153242	141680	146658	244495	268865	182021	167642	225956	205856	200751
Q6AXM8|PON2_RAT	5	5	174.02	0.601868	0.99639	0.0780331	39764	Serum paraoxonase/arylesterase 2 OS=Rattus norvegicus OX=10116 GN=Pon2 PE=2 SV=1	287155	279115	286194	554834	360770	411960	293715	313410	360355	337739
A0A0G2JV81|A0A0G2JV81_RAT;P84082|ARF2_RAT;P84083|ARF5_RAT;P61751|ARF4_RAT	5	5	337.64	0.601931	0.99639	0.0780229	20613	FKBP prolyl isomerase 11 OS=Rattus norvegicus OX=10116 GN=Arf3 PE=3 SV=1	1.90542e+06	1.27487e+06	2.38691e+06	3.52136e+06	2.22447e+06	3.9451e+06	1.50121e+06	1.96307e+06	2.5805e+06	2.51789e+06
M0RDY6|M0RDY6_RAT	1	1	16.94	0.6021	0.99639	0.0779962	174036	Uncharacterized protein OS=Rattus norvegicus OX=10116 PE=1 SV=2	323856	451347	310218	296745	231542	214079	390438	390791	224626	322459
P24368|PPIB_RAT	5	4	354.98	0.602124	0.99639	0.0779924	23845	Peptidyl-prolyl cis-trans isomerase B OS=Rattus norvegicus OX=10116 GN=Ppib PE=1 SV=3	442602	302729	591394	1.1369e+06	632244	957185	378327	411508	829357	597569
F1LN46|CPT1C_RAT;Q3KR63|Q3KR63_RAT	8	8	404.97	0.602691	0.99639	0.0779023	91025	Carnitine O-palmitoyltransferase 1, brain isoform OS=Rattus norvegicus OX=10116 GN=Cpt1c PE=1 SV=1	403459	427605	543007	740257	508666	818928	395730	444970	612727	603327
P16290|PGAM2_RAT	1	1	34.15	0.60477	0.99639	0.077574	28908	Phosphoglycerate mutase 2 OS=Rattus norvegicus OX=10116 GN=Pgam2 PE=1 SV=2	322263	377732	352310	272939	266994	381358	383521	383180	270604	353288
P16617|PGK1_RAT;M0R6Y8|M0R6Y8_RAT;Q5XIV1|Q5XIV1_RAT	4	4	317.83	0.604856	0.99639	0.0775605	44909	Phosphoglycerate kinase 1 OS=Rattus norvegicus OX=10116 GN=Pgk1 PE=1 SV=2	750160	388316	886448	1.46962e+06	1.17108e+06	1.46156e+06	457696	712080	1.0657e+06	1.11724e+06
D3ZQR6|D3ZQR6_RAT	1	1	14.38	0.604928	0.99639	0.0775491	220274	EMAP-like 6 OS=Rattus norvegicus OX=10116 GN=Eml6 PE=4 SV=3	46954.8	53136.6	51511.2	110221	72209.1	91301.2	57847.3	58952.2	70408.4	58123.7
F1LNH7|F1LNH7_RAT	1	1	34.3	0.605239	0.99639	0.0775002	72127	Sodium/nucleoside cotransporter OS=Rattus norvegicus OX=10116 GN=Slc28a1 PE=3 SV=1	490373	336776	568410	546692	568996	750103	426839	646791	663580	597902
P47942|DPYL2_RAT	17	14	1248.77	0.606494	0.99639	0.0773037	62638	Dihydropyrimidinase-related protein 2 OS=Rattus norvegicus OX=10116 GN=Dpysl2 PE=1 SV=1	2.8518e+06	1.88468e+06	3.12094e+06	4.10444e+06	3.15726e+06	4.65735e+06	2.58138e+06	2.80593e+06	2.66616e+06	3.61238e+06
B2RYW9|FAHD2_RAT	3	3	102.49	0.606623	0.99639	0.0772835	34958	Fumarylacetoacetate hydrolase domain-containing protein 2 OS=Rattus norvegicus OX=10116 GN=Fahd2 PE=1 SV=1	93434.2	105944	107707	158071	95453.7	101898	139563	120152	112931	94373.5
A0A0G2K167|A0A0G2K167_RAT	2	2	74.18	0.607933	0.99639	0.0770795	37057	Regulator of microtubule dynamics protein 1 OS=Rattus norvegicus OX=10116 GN=Rmdn1 PE=1 SV=1	51957.8	79689.9	60904.1	55028.1	54401.1	65692.6	74809	65799	65865.1	51705.1
A0A0G2K4N5|A0A0G2K4N5_RAT	1	1	59.03	0.608503	0.99639	0.076991	55564	25-hydroxycholesterol 7-alpha-hydroxylase OS=Rattus norvegicus OX=10116 GN=Cyp7b1 PE=1 SV=1	193757	171660	199075	483192	453292	506848	158909	183887	365319	385178
D3ZDJ3|D3ZDJ3_RAT	1	1	18.09	0.609889	0.99639	0.0767767	39673	ELMO domain-containing 1 OS=Rattus norvegicus OX=10116 GN=Elmod1 PE=4 SV=2	2.22431e+06	337654	110360	86279.5	107105	90538.7	665136	180623	93525.4	765015
B2GV74|B2GV74_RAT	1	1	16.14	0.61089	0.99639	0.0766226	68968	Kinesin light chain 2 OS=Rattus norvegicus OX=10116 GN=Klc2 PE=1 SV=1	86731.4	114675	112418	41132.7	102287	84616.8	71871.6	74111.6	61124.6	105429
Q66HP8|Q66HP8_RAT	1	1	20.35	0.612011	0.99639	0.0764507	33391	Mitochondrial carnitine/acylcarnitine carrier protein OS=Rattus norvegicus OX=10116 GN=Slc25a20 PE=1 SV=1	74699.1	178343	81589.9	92512.1	97742.8	97252	97891.4	125133	122620	92075.4
D4A2H2|SPTC1_RAT	1	1	14.81	0.612131	0.99639	0.0764323	53143	Serine palmitoyltransferase 1 OS=Rattus norvegicus OX=10116 GN=Sptlc1 PE=1 SV=1	245829	117350	176487	184271	163074	133185	133509	190255	145946	147995
Q9WTW8|S23A2_RAT	3	3	130.56	0.61433	0.99639	0.0760975	70766	Solute carrier family 23 member 2 OS=Rattus norvegicus OX=10116 GN=Slc23a2 PE=1 SV=2	109936	75272	156975	249208	161924	192253	109261	104014	155724	161233
D3ZDP4|D3ZDP4_RAT	1	1	26.95	0.614512	0.99639	0.0760699	233796	Uncharacterized protein OS=Rattus norvegicus OX=10116 PE=4 SV=2	318.162	938.984	495.233	22.5721	6185.07	21101.4	3.44907	341.475	12672.1	835.685
A0A0G2JZA2|A0A0G2JZA2_RAT	1	1	43.3	0.615032	0.99639	0.0759911	26024	GrpE protein homolog OS=Rattus norvegicus OX=10116 GN=Grpel1 PE=1 SV=1	78648.6	127484	73486.3	57972.7	60645.5	30435.4	138600	76949.3	36673.6	92813.5
G3V936|G3V936_RAT;Q0QEL8|Q0QEL8_RAT	8	8	573.32	0.615206	0.99639	0.0759649	52083	Citrate synthase OS=Rattus norvegicus OX=10116 GN=Cs PE=1 SV=1	2.55265e+06	3.90617e+06	2.99887e+06	2.86191e+06	2.303e+06	2.5673e+06	3.80976e+06	3.95183e+06	2.32774e+06	2.45626e+06
F1LQ14|F1LQ14_RAT	1	1	17.23	0.615244	0.99639	0.0759591	13532	60S ribosomal protein L34 OS=Rattus norvegicus OX=10116 GN=Rpl34 PE=4 SV=1	28612.2	17957	24008.5	63903.3	21238.4	48755.7	19801.1	26172.3	17524.1	49862.8
Q5XIT9|MCCB_RAT	1	1	48.03	0.615873	0.99639	0.0758642	61992	Methylcrotonoyl-CoA carboxylase beta chain, mitochondrial OS=Rattus norvegicus OX=10116 GN=Mccc2 PE=2 SV=1	58601.9	93496.9	58725.2	134976	59468.3	68668.2	91794.7	84786.1	63465.1	94543.4
M0R5J4|M0R5J4_RAT;Q5EB49|Q5EB49_RAT	11	8	1039.05	0.616002	0.99639	0.0758448	47444	Uncharacterized protein OS=Rattus norvegicus OX=10116 PE=3 SV=1	2.94394e+06	1.89603e+06	3.2984e+06	3.20041e+06	3.27623e+06	3.98416e+06	2.18807e+06	2.78711e+06	3.26007e+06	3.11575e+06
A0A0H2UHZ2|A0A0H2UHZ2_RAT	1	1	17.15	0.616561	0.99639	0.0757607	44358	Nucleosome assembly protein 1-like 4 OS=Rattus norvegicus OX=10116 GN=Nap1l4 PE=1 SV=1	49401.8	48129.2	58846.4	62140.2	51296.1	84469.6	59024	53408.6	40446.4	66367.4
A0JN17|A0JN17_RAT	3	2	149.35	0.616569	0.99639	0.0757595	21709	V-Ki-ras2 Kirsten rat sarcoma viral oncogene homolog OS=Rattus norvegicus OX=10116 GN=Kras PE=2 SV=1	113079	132296	136938	132920	188980	178345	118680	158710	222273	141634
P01830|THY1_RAT	7	7	545.46	0.616572	0.99639	0.075759	18389	Thy-1 membrane glycoprotein OS=Rattus norvegicus OX=10116 GN=Thy1 PE=1 SV=1	1.88384e+07	2.16572e+07	2.65558e+07	1.83187e+07	1.40352e+07	2.75985e+07	1.56377e+07	1.84785e+07	2.02426e+07	2.28925e+07
Q7TPB1|TCPD_RAT	1	1	32.93	0.61662	0.99639	0.0757518	58576	T-complex protein 1 subunit delta OS=Rattus norvegicus OX=10116 GN=Cct4 PE=1 SV=3	102523	120237	144390	134486	189972	194846	100359	177172	232361	153795
F1M4B6|F1M4B6_RAT	1	1	64.5	0.616888	0.99639	0.0757115	109558	Similar to RIKEN cDNA 9330182L06 OS=Rattus norvegicus OX=10116 GN=RGD1563349 PE=4 SV=3	100451	71162.3	117964	119382	70145.2	77817.4	89951.4	113982	88303.7	97908
F1LPL6|F1LPL6_RAT	1	1	36.07	0.617249	0.99639	0.0756573	159363	Tyrosine-protein kinase receptor OS=Rattus norvegicus OX=10116 GN=Insr PE=1 SV=3	38903.1	48702.1	37763.1	33631.4	41012.9	38048.4	45398.9	36994.6	38731.4	43206.3
P13599|FCGRN_RAT	1	1	34.34	0.617736	0.99639	0.0755844	40485	IgG receptor FcRn large subunit p51 OS=Rattus norvegicus OX=10116 GN=Fcgrt PE=1 SV=1	79413.5	59938.2	71774	95219.9	83766.9	128959	67925.5	63117.2	133324	57259.9
G3V774|G3V774_RAT	8	8	316.62	0.617996	0.99639	0.0755455	33994	F-box only protein 2 OS=Rattus norvegicus OX=10116 GN=Fbxo2 PE=4 SV=1	848680	945559	1.04916e+06	1.13164e+06	1.02041e+06	1.00588e+06	1.0594e+06	1.15692e+06	1.13032e+06	834952
F1M3T8|F1M3T8_RAT	1	1	20.71	0.619222	0.99639	0.0753627	129136	Attractin-like 1 OS=Rattus norvegicus OX=10116 GN=Atrnl1 PE=4 SV=3	53274.5	64865.7	65351	84901.7	50622.6	60680	52333.3	52541	68764.7	63979.3
P68370|TBA1A_RAT;Q68FR8|TBA3_RAT	15	1	1297.76	0.61941	0.99639	0.0753347	50788	Tubulin alpha-1A chain OS=Rattus norvegicus OX=10116 GN=Tuba1a PE=1 SV=1	686312	284857	762123	1.15985e+06	1.35926e+06	1.5059e+06	484273	620980	1.02011e+06	808936
A0A0G2K7V9|A0A0G2K7V9_RAT	1	1	14.6	0.619549	0.99639	0.0753141	71662	Uncharacterized protein OS=Rattus norvegicus OX=10116 PE=1 SV=1	28845.3	59946.1	22686.7	3852.75	95505	55832.8	30282.6	30365.1	171454	22701.8
A0A0G2K5G6|A0A0G2K5G6_RAT	1	1	44.64	0.619718	0.99639	0.0752889	42105	Magnesium transporter protein 1 OS=Rattus norvegicus OX=10116 GN=Magt1 PE=1 SV=1	9778.86	15967	11741.9	9877.41	47467	77045.3	13545.5	21293.2	47989.5	33238.8
P60901|PSA6_RAT;A0A0G2K0D7|A0A0G2K0D7_RAT	4	4	149.56	0.620206	0.99639	0.0752165	27838	Proteasome subunit alpha type-6 OS=Rattus norvegicus OX=10116 GN=Psma6 PE=1 SV=1	197524	103013	247850	240848	233052	255245	152926	259641	239001	280065
A0A0G2JYW3|A0A0G2JYW3_RAT	1	1	32.12	0.620437	0.99639	0.0751824	25621	Clathrin light chain OS=Rattus norvegicus OX=10116 GN=Clta PE=1 SV=1	180444	176391	197875	173970	169866	263439	209034	163406	215560	224271
Q5PQL7|ITM2C_RAT	3	3	84.59	0.621241	0.99639	0.0750634	30803	Integral membrane protein 2C OS=Rattus norvegicus OX=10116 GN=Itm2c PE=1 SV=1	266540	193778	302436	565016	318189	455290	276747	258969	342051	317640
P62168|NCS1_RAT	6	6	336.03	0.622052	0.99639	0.0749439	21922	Neuronal calcium sensor 1 OS=Rattus norvegicus OX=10116 GN=Ncs1 PE=1 SV=2	316593	827504	385445	328603	340918	462745	350492	374202	413261	378827
F1LR52|F1LR52_RAT	1	1	18.1	0.622138	0.99639	0.0749312	145307	ATP-binding cassette subfamily C member 4 OS=Rattus norvegicus OX=10116 GN=Abcc4 PE=1 SV=3	2166.49	2022.86	2333.67	5301.23	7661.88	4797.32	2162.52	3891.37	8069.95	4867.03
A0A0G2JVC8|A0A0G2JVC8_RAT;A0A096MK55|A0A096MK55_RAT;A0A096MJH3|A0A096MJH3_RAT	3	3	127.72	0.622151	0.99639	0.0749293	84427	Terpene cyclase/mutase family member OS=Rattus norvegicus OX=10116 GN=Lss PE=1 SV=1	26290.9	20634.6	27735.3	70757.2	57320.6	70468.8	32607.7	38157.6	91000	46275.3
Q6AY04|MAIP1_RAT	1	1	59.01	0.623248	0.99639	0.0747682	33411	m-AAA protease-interacting protein 1, mitochondrial OS=Rattus norvegicus OX=10116 GN=Maip1 PE=2 SV=1	54828.6	135275	70049.1	88441.3	26957.7	93025.7	151605	83989.2	27560.7	162719
P06687|AT1A3_RAT;Q5PQV3|Q5PQV3_RAT;F1LRK1|F1LRK1_RAT	38	18	4714.37	0.623451	0.99639	0.0747386	113045	Sodium/potassium-transporting ATPase subunit alpha-3 OS=Rattus norvegicus OX=10116 GN=Atp1a3 PE=1 SV=2	8.02706e+07	5.89901e+07	7.65537e+07	1.28918e+08	8.79305e+07	8.69673e+07	8.34986e+07	8.77174e+07	1.08929e+08	8.38099e+07
Q9WVR6|LAT2_RAT	6	6	212.95	0.623468	0.99639	0.074736	58780	Large neutral amino acids transporter small subunit 2 OS=Rattus norvegicus OX=10116 GN=Slc7a8 PE=1 SV=1	398072	440344	463094	553743	377892	427114	419399	480293	352987	442599
P12785|FAS_RAT	4	4	116.43	0.623479	0.99639	0.0747345	275101	Fatty acid synthase OS=Rattus norvegicus OX=10116 GN=Fasn PE=1 SV=3	42114.3	25630.6	50800	42415.7	47064.5	54870.1	38404.8	49150.5	44474.5	53295.1
F1LMR7|F1LMR7_RAT	20	18	1238.79	0.623624	0.99639	0.0747132	91842	Dipeptidyl aminopeptidase-like protein 6 OS=Rattus norvegicus OX=10116 GN=Dpp6 PE=1 SV=2	2.21831e+06	3.70553e+06	1.95945e+06	3.9518e+06	3.46354e+06	2.97169e+06	2.77271e+06	3.2617e+06	3.32949e+06	3.4101e+06
Q5UD31|Q5UD31_RAT	1	1	16.07	0.623787	0.99639	0.0746894	40325	Solute carrier family 19 member 1 variant 5 OS=Rattus norvegicus OX=10116 GN=Slc19a1 PE=2 SV=1	4350.92	4493.33	7751.83	12002.3	14313.2	7692.84	8300.69	7503.63	11464.7	8153.94
A0A0G2JYF7|A0A0G2JYF7_RAT;A0A0G2JY03|A0A0G2JY03_RAT	2	2	73.45	0.624185	0.99639	0.0746313	89946	Catenin alpha 1 OS=Rattus norvegicus OX=10116 GN=Ctnna1 PE=1 SV=1	11443.2	31741.5	40327.8	14827.1	139868	207380	21783.9	46135.3	154509	88585.1
F1LXB6|F1LXB6_RAT	1	1	30.63	0.624327	0.99639	0.0746105	105493	Glutamate receptor ionotropic, delta-2 OS=Rattus norvegicus OX=10116 GN=Grid2 PE=1 SV=2	119627	8668.52	12365.4	28458.6	130682	16355.3	14330.1	13725.7	91402	11103
Q9QZA6|CD151_RAT	1	1	39.38	0.624838	0.99639	0.0745361	29192	CD151 antigen OS=Rattus norvegicus OX=10116 GN=Cd151 PE=1 SV=2	248978	255236	263831	271339	243290	207939	301443	314140	198274	243499
Q811X6|CRYL1_RAT	2	2	60.08	0.625751	0.99639	0.0744034	35717	Lambda-crystallin homolog OS=Rattus norvegicus OX=10116 GN=Cryl1 PE=1 SV=3	44130.6	41238.6	48948.1	69897.9	39708.8	56043.3	51928.5	60797.3	46323.6	50134.7
Q5U3Z5|Q5U3Z5_RAT	2	2	190.46	0.626305	0.99639	0.074323	28469	BRI3-binding protein OS=Rattus norvegicus OX=10116 GN=Bri3bp PE=1 SV=1	111362	64632.5	145423	437612	97869.1	404642	161427	222602	266630	165804
Q4FZT0|STML2_RAT	4	4	248.45	0.626676	0.99639	0.0742694	38504	Stomatin-like protein 2, mitochondrial OS=Rattus norvegicus OX=10116 GN=Stoml2 PE=1 SV=1	415061	662644	414745	631685	458677	434763	594824	642803	453418	445272
A0A0G2K1L0|A0A0G2K1L0_RAT	2	2	54.15	0.626932	0.99639	0.0742324	227249	Tenascin C OS=Rattus norvegicus OX=10116 GN=Tnc PE=1 SV=1	87813.7	65788.3	82310.4	58155.7	69691.2	58017.2	43949.8	59907.2	137537	39421.8
D3ZFF4|D3ZFF4_RAT	3	3	70.28	0.626961	0.99639	0.0742282	44993	Lysocardiolipin acyltransferase 1 OS=Rattus norvegicus OX=10116 GN=Lclat1 PE=1 SV=1	44207.3	29267.8	51498.3	82731.7	69780.3	86668.6	40782.9	36722.8	76875.7	54247.1
D3ZUC2|D3ZUC2_RAT	1	1	38.57	0.627428	0.99639	0.0741608	114487	Mov10 RISC complex RNA helicase OS=Rattus norvegicus OX=10116 GN=Mov10 PE=1 SV=1	59562	148740	178846	101032	239589	244416	109266	189959	219501	180041
A0A1W2Q6G8|A0A1W2Q6G8_RAT	2	2	106.97	0.627718	0.99639	0.0741191	29080	Mitochondrial carrier 1 (Fragment) OS=Rattus norvegicus OX=10116 GN=Mtch1 PE=1 SV=1	336629	389821	335885	525258	360480	481988	503622	444597	375818	376764
A0A0G2K014|A0A0G2K014_RAT;A0A0G2QC04|A0A0G2QC04_RAT	3	3	99.75	0.627887	0.99639	0.0740947	72619	Lymphocyte cytosolic protein 1 OS=Rattus norvegicus OX=10116 GN=Lcp1 PE=1 SV=1	115163	96715.6	150105	105943	176795	150043	106785	132592	136354	111823
Q767H7|Q767H7_RAT	1	1	31.14	0.628224	0.99639	0.0740463	109945	Cadherin-related neuronal receptor c2 OS=Rattus norvegicus OX=10116 GN=Pcdhac2 PE=2 SV=1	1.3376e+06	1.48687e+06	1.17123e+06	1.15269e+06	1.14423e+06	1.65631e+06	1.13521e+06	1.44033e+06	1.21812e+06	1.24418e+06
B0BN97|B0BN97_RAT	3	3	120.88	0.628663	0.99639	0.0739833	22623	Txndc12 protein (Fragment) OS=Rattus norvegicus OX=10116 GN=Txndc12 PE=2 SV=1	172439	166575	234614	371849	220160	373826	200163	158869	325691	217731
G3V7I3|G3V7I3_RAT	1	1	54.73	0.62868	0.99639	0.0739808	133371	Cation-transporting ATPase OS=Rattus norvegicus OX=10116 GN=Atp13a1 PE=1 SV=1	36615.3	41460.6	45842.2	51529.3	48523.4	72371.9	37371.5	55464.1	61343.8	57327.9
Q00981|UCHL1_RAT	8	8	484.71	0.628935	0.99639	0.0739442	25165	Ubiquitin carboxyl-terminal hydrolase isozyme L1 OS=Rattus norvegicus OX=10116 GN=Uchl1 PE=1 SV=2	840036	632078	1.30021e+06	1.68953e+06	1.39052e+06	1.73063e+06	842530	1.09865e+06	1.21423e+06	1.14712e+06
F7EYB9|F7EYB9_RAT	3	3	200.76	0.629339	0.99639	0.0738864	50005	Oligodendrocyte-myelin glycoprotein OS=Rattus norvegicus OX=10116 GN=Omg PE=1 SV=1	611348	835146	1.06552e+06	1.24224e+06	1.00015e+06	1.48527e+06	836626	1.06141e+06	1.52838e+06	1.07389e+06
G3V945|G3V945_RAT	5	5	210.8	0.630173	0.99639	0.0737673	56737	Succinate-semialdehyde dehydrogenase OS=Rattus norvegicus OX=10116 GN=Aldh5a1 PE=1 SV=1	207803	390897	231642	379954	287614	289182	382217	296648	266552	311498
A0A096MJG4|A0A096MJG4_RAT	1	1	18.05	0.630274	0.99639	0.0737529	70994	Cartilage acidic protein 1 OS=Rattus norvegicus OX=10116 GN=Crtac1 PE=4 SV=1	76289	80751.4	75176.8	94648.6	66194.5	139759	78218	73195.6	91807.1	78726.8
A2VD12|PBIP1_RAT	5	5	276.35	0.630328	0.99639	0.0737451	80626	Pre-B-cell leukemia transcription factor-interacting protein 1 OS=Rattus norvegicus OX=10116 GN=Pbxip1 PE=1 SV=1	105226	109792	121011	204426	204294	264622	111170	109888	240556	128550
G3V963|G3V963_RAT	4	4	145.65	0.630739	0.99639	0.0736867	111305	RCG47487, isoform CRA_b OS=Rattus norvegicus OX=10116 GN=Tmem132a PE=4 SV=1	47964.5	39717.6	49897.5	70630.1	49676.9	51873.2	36680.7	42967.4	65685.2	49202.1
Q5M918|Q5M918_RAT	2	2	39.84	0.631311	0.99639	0.0736053	58527	N-acetylglucosamine-6-sulfatase OS=Rattus norvegicus OX=10116 GN=Gns PE=2 SV=1	26670	23045.9	30738.7	39035.7	34267.2	38084.8	23352.1	23906.4	45115.4	28088.9
A0A0G2KA25|A0A0G2KA25_RAT	1	1	27.7	0.63148	0.99639	0.0735814	75535	Transmembrane 9 superfamily member OS=Rattus norvegicus OX=10116 GN=Tm9sf4 PE=1 SV=1	58819.4	47714.2	73261.7	111125	77466.8	83841.7	67544.6	79905.8	110154	66870
A0A0H2UHC1|A0A0H2UHC1_RAT	9	9	611.99	0.631576	0.99639	0.0735677	43368	Neuronal pentraxin-1 OS=Rattus norvegicus OX=10116 GN=Nptx1 PE=1 SV=1	595611	253261	514559	1.01028e+06	874597	1.10159e+06	452328	416898	1.03436e+06	477967
D3ZN61|D3ZN61_RAT	1	1	50.76	0.631673	0.99639	0.073554	62660	Leucine-rich repeat LGI family, member 3 OS=Rattus norvegicus OX=10116 GN=Lgi3 PE=4 SV=1	148056	60266.2	130449	158758	281333	185562	111894	87106.8	204227	126375
A0A0G2JWM2|A0A0G2JWM2_RAT	9	9	513.6	0.63194	0.99639	0.0735161	43763	NAD-dependent protein deacetylase OS=Rattus norvegicus OX=10116 GN=Sirt2 PE=1 SV=1	854773	781680	970699	801427	862978	1.19229e+06	1.12249e+06	911138	804713	970872
D3ZAN3|D3ZAN3_RAT	10	10	505.65	0.632658	0.99639	0.0734147	90857	Alpha glucosidase 2 alpha neutral subunit (Predicted) OS=Rattus norvegicus OX=10116 GN=Ganab PE=1 SV=1	760559	930307	962047	1.40696e+06	856912	1.48306e+06	917242	787335	1.23367e+06	935781
F1LQI6|F1LQI6_RAT	1	1	15.16	0.633236	0.99639	0.0733331	90520	Zyg-11-related, cell cycle regulator OS=Rattus norvegicus OX=10116 GN=Zer1 PE=1 SV=1	14560.9	10024.6	17731.7	21702.3	13467.4	13670.7	10675.6	19141.9	15024.5	22310.7
A0A0G2K4Y7|A0A0G2K4Y7_RAT	2	2	201.99	0.633242	0.99639	0.0733322	213675	Unconventional myosin-Va OS=Rattus norvegicus OX=10116 GN=Myo5a PE=1 SV=1	167664	514969	388224	386723	310368	539271	346847	260171	241814	469392
F1LPV2|F1LPV2_RAT	1	1	13.93	0.633531	0.99639	0.0732916	100230	Very low-density lipoprotein receptor OS=Rattus norvegicus OX=10116 GN=Vldlr PE=4 SV=1	7626.62	1566.35	11822.1	26486.4	8892.48	22599.7	6469.6	4482.53	11624.7	8375.7
Q5EGY4|YKT6_RAT	1	1	15.89	0.633676	0.99639	0.0732711	22526	Synaptobrevin homolog YKT6 OS=Rattus norvegicus OX=10116 GN=Ykt6 PE=1 SV=1	82147	75646.9	97609.5	72447.3	80394	78149.7	73630.8	82011.4	72947.9	85284.2
A0A0G2K336|A0A0G2K336_RAT	1	1	78.77	0.633723	0.99639	0.0732646	40435	Aquaporin-4 OS=Rattus norvegicus OX=10116 GN=Aqp4 PE=1 SV=1	986289	720886	303634	300756	173387	224513	518516	791733	311568	313960
B2RYB8|B2RYB8_RAT	2	2	54.61	0.633782	0.99639	0.0732562	87955	Integrin beta OS=Rattus norvegicus OX=10116 GN=Itgb2 PE=1 SV=1	48948.7	46827.8	44749.7	83939.5	27471.6	41540.3	57864.7	65638.5	39329.4	46015.1
P48303|S1PR1_RAT	1	1	84.94	0.634054	0.99639	0.0732181	43459	Sphingosine 1-phosphate receptor 1 OS=Rattus norvegicus OX=10116 GN=S1pr1 PE=1 SV=1	72863.9	25115.8	79581.3	118470	111681	120235	48795.2	47656.3	137529	57461.7
Q6Q3F5|SIDT1_RAT;D4A117|D4A117_RAT	5	5	198.4	0.634523	0.99639	0.0731522	95110	SID1 transmembrane family member 1 OS=Rattus norvegicus OX=10116 GN=Sidt1 PE=1 SV=2	123867	71385.6	123282	209127	132476	198704	87814.7	103351	154380	150238
A0A140TA99|A0A140TA99_RAT	1	1	30.53	0.634955	0.99639	0.0730917	13088	Elongin-B OS=Rattus norvegicus OX=10116 GN=Elob PE=1 SV=1	70196.7	32358.2	48938.2	50120.9	35296	57582.9	54444.9	30288.4	46254	46394
A0A0G2K724|A0A0G2K724_RAT	1	1	14.43	0.635659	0.99639	0.0729933	20770	Malignant T-cell-amplified sequence OS=Rattus norvegicus OX=10116 GN=Mcts1 PE=1 SV=1	32769.8	20711.1	45919.4	45859.4	45729.2	58666.1	29670.8	48699.4	52540.6	49243.5
A0A0G2JSV6|A0A0G2JSV6_RAT	4	4	420.46	0.635906	0.99639	0.0729588	15446	Globin c2 OS=Rattus norvegicus OX=10116 GN=Hba-a2 PE=1 SV=1	4.4532e+06	1.72654e+06	6.35306e+06	6.3345e+06	9.24789e+06	1.0245e+07	2.88861e+06	4.33475e+06	6.51074e+06	5.75343e+06
A0A0G2K1M7|A0A0G2K1M7_RAT	1	1	19.14	0.635973	0.99639	0.0729495	106911	Anoctamin OS=Rattus norvegicus OX=10116 GN=Ano6 PE=1 SV=1	33380.5	16217.7	20469.2	23767.7	26542.7	26292.7	20024.2	34058.3	40384.3	17522.3
D4AAE9|D4AAE9_RAT	5	5	334.58	0.635988	0.99639	0.0729473	15454	CDGSH iron sulfur domain 2 OS=Rattus norvegicus OX=10116 GN=Cisd2 PE=1 SV=1	1.2924e+06	1.41327e+06	1.54551e+06	1.9732e+06	1.28569e+06	1.84679e+06	1.52409e+06	1.47404e+06	1.78372e+06	1.6966e+06
O54783|CHKB_RAT	1	1	14.16	0.636524	0.99639	0.0728727	45414	Choline/ethanolamine kinase OS=Rattus norvegicus OX=10116 GN=Chkb PE=1 SV=3	477194	208230	401417	650961	411050	601681	348716	328571	506666	385467
P15999|ATPA_RAT;F1LP05|F1LP05_RAT;A0A0G2K099|A0A0G2K099_RAT	16	16	1080.7	0.63661	0.99639	0.0728608	59831	ATP synthase subunit alpha, mitochondrial OS=Rattus norvegicus OX=10116 GN=Atp5f1a PE=1 SV=2	2.27329e+06	2.40298e+06	2.39628e+06	6.68985e+06	3.44275e+06	3.65208e+06	2.76122e+06	2.508e+06	3.90456e+06	2.53062e+06
P29419|ATP5I_RAT	2	1	96.45	0.63666	0.99639	0.0728538	8249	ATP synthase subunit e, mitochondrial OS=Rattus norvegicus OX=10116 GN=Atp5me PE=1 SV=3	212513	123978	243834	424231	131820	257805	362064	291622	161897	204994
E9PT91|E9PT91_RAT	1	1	16.59	0.636844	0.99639	0.0728282	60529	Alpha-1,3-glucosyltransferase OS=Rattus norvegicus OX=10116 GN=Alg8 PE=1 SV=1	42780.6	85674.8	60131.7	86568.6	71114.5	92115.6	55044.6	54983.9	85446.6	69118.3
G3V6D9|G3V6D9_RAT	1	1	19.8	0.636845	0.99639	0.0728281	37670	Na(+)/H(+) exchange regulatory cofactor NHE-RF OS=Rattus norvegicus OX=10116 GN=Slc9a3r2 PE=1 SV=1	11329	1853.14	1451.17	11063.6	17276.9	13023.2	7309.58	3748.36	11528	18996.1
Q6P7A4|Q6P7A4_RAT	14	14	674.83	0.636954	0.99639	0.072813	62824	Prosaposin OS=Rattus norvegicus OX=10116 GN=Psap PE=2 SV=1	3.26756e+06	2.66312e+06	3.80156e+06	4.70861e+06	3.2265e+06	4.83817e+06	3.4577e+06	3.216e+06	4.57658e+06	2.65282e+06
D3ZII1|D3ZII1_RAT	1	1	21.84	0.637093	0.99639	0.0727937	55397	Raftlin family member 2 OS=Rattus norvegicus OX=10116 GN=Rftn2 PE=1 SV=1	66626.5	73775.4	61354.6	59367.4	59654.9	63256.4	63455.1	62945.7	59618	63894.5
A0A5H1ZRV3|A0A5H1ZRV3_RAT	3	3	282.58	0.637507	0.99639	0.0727362	25738	Tubulin polymerization-promoting protein OS=Rattus norvegicus OX=10116 GN=Tppp PE=4 SV=1	796396	580975	812121	854040	913346	1.2606e+06	680931	720332	850382	938134
P08050|CXA1_RAT;Q6Q6S2|Q6Q6S2_RAT	4	4	369.03	0.637987	0.99639	0.0726698	43517	Gap junction alpha-1 protein OS=Rattus norvegicus OX=10116 GN=Gja1 PE=1 SV=2	1.15342e+06	494859	1.15612e+06	2.80323e+06	1.32243e+06	887693	1.31474e+06	1.53636e+06	1.23041e+06	1.19276e+06
Q6AYS2|Q6AYS2_RAT	6	5	416.01	0.638539	0.99639	0.0725936	35850	Sidoreflexin OS=Rattus norvegicus OX=10116 GN=Sfxn1 PE=1 SV=1	402112	451578	387504	666707	358350	460452	637994	498579	402770	402705
A0A0H2UI26|A0A0H2UI26_RAT	1	1	20.15	0.638763	0.99639	0.0725626	56036	Metalloreductase STEAP3 OS=Rattus norvegicus OX=10116 GN=Steap3 PE=1 SV=1	658971	591012	511970	425960	256630	329296	540025	750069	292110	502479
P61983|1433G_RAT	7	6	559.7	0.639775	0.99639	0.0724234	28456	14-3-3 protein gamma OS=Rattus norvegicus OX=10116 GN=Ywhag PE=1 SV=2	7.34584e+06	5.18391e+06	9.33324e+06	8.56381e+06	1.1192e+07	1.07743e+07	6.84169e+06	7.46187e+06	8.3102e+06	8.97373e+06
Q5M9H2|Q5M9H2_RAT	1	1	14.87	0.640829	0.99639	0.0722789	71119	Acyl-Coenzyme A dehydrogenase, very long chain OS=Rattus norvegicus OX=10116 GN=Acadvl PE=1 SV=1	43954.2	60883.1	49876.2	42933.2	40577.8	43325.9	63411.2	97861.4	36524	31503.9
P61621|S61A1_RAT	2	1	109.16	0.643407	0.99639	0.0719281	52687	Protein transport protein Sec61 subunit alpha isoform 1 OS=Rattus norvegicus OX=10116 GN=Sec61a1 PE=2 SV=2	24633.8	44603.7	80361.9	99228.5	141840	279599	55892.6	77440.1	230862	129564
A0A0H2UI07|A0A0H2UI07_RAT	2	1	91.73	0.643767	0.99639	0.0718793	60698	Pyruvate kinase OS=Rattus norvegicus OX=10116 GN=Pklr PE=1 SV=1	551764	386096	556096	482679	1.24696e+06	792706	559921	584293	1.27618e+06	585652
D4AEH9|D4AEH9_RAT	1	1	37.28	0.643966	0.99639	0.0718525	176729	Amylo-1, 6-glucosidase, 4-alpha-glucanotransferase (Glycogen debranching enzyme, glycogen storage disease type III) (Predicted), isoform CRA_a OS=Rattus norvegicus OX=10116 GN=Agl PE=1 SV=1	67962.6	61393.3	85778	99046.2	53608.4	51063.4	89975.9	80136.3	56691.8	69611.5
A0A0G2K059|A0A0G2K059_RAT	3	3	92.48	0.644561	0.99639	0.0717721	36206	Mitochondrial calcium uniporter OS=Rattus norvegicus OX=10116 GN=Mcu PE=1 SV=1	35884	40214.7	35413.8	83598.5	100744	101883	85836.4	57807.2	92536.5	47613.4
B5DEX3|B5DEX3_RAT;D3ZGN2|D3ZGN2_RAT	6	2	306.25	0.644657	0.99639	0.0717592	65211	Copine 8 OS=Rattus norvegicus OX=10116 GN=Cpne8 PE=1 SV=1	349454	830922	429034	394687	330384	467131	479280	533730	394047	540486
Q6P6Q5|Q6P6Q5_RAT	2	2	137.05	0.64479	0.99639	0.0717413	83771	Amyloid-beta A4 protein OS=Rattus norvegicus OX=10116 GN=App PE=1 SV=1	598202	475307	659919	947940	565537	899590	603216	617455	714937	575416
F1M4J1|F1M4J1_RAT	1	1	20.48	0.644801	0.99639	0.0717398	116537	Dyslexia susceptibility 2-like OS=Rattus norvegicus OX=10116 GN=LOC100294508 PE=1 SV=2	73634.9	75512.4	60720.2	64293.2	86113.5	99121.5	82248.5	68308.8	107299	68531.9
Q4V8I7|LRC8A_RAT;A0A0H2UHA3|A0A0H2UHA3_RAT	10	8	444.36	0.645103	0.99639	0.0716991	95014	Volume-regulated anion channel subunit LRRC8A OS=Rattus norvegicus OX=10116 GN=Lrrc8a PE=1 SV=1	217636	233172	206604	254620	241589	225217	269153	199277	220433	206211
Q9Z2I6|SV2C_RAT	3	3	128.08	0.645365	0.99639	0.071664	83165	Synaptic vesicle glycoprotein 2C OS=Rattus norvegicus OX=10116 GN=Sv2c PE=1 SV=1	163198	151960	212694	284638	251261	327589	228194	237938	292678	214094
Q6JAM9|TM35A_RAT	2	2	78.99	0.646964	0.99639	0.0714498	18575	Transmembrane protein 35A OS=Rattus norvegicus OX=10116 GN=Tmem35a PE=1 SV=1	52829.3	70671.4	46065.1	53538.2	60076.2	72175.3	58193.1	49414.8	97906	55216
A0A0G2JSK5|A0A0G2JSK5_RAT	4	4	167.05	0.64789	0.99639	0.0713264	91537	Integrin beta OS=Rattus norvegicus OX=10116 GN=Itgb1 PE=1 SV=1	564001	366784	510549	624373	474600	575204	450758	664210	538279	530422
A0A0G2JZW1|A0A0G2JZW1_RAT	1	1	45.64	0.648153	0.99639	0.0712914	24607	Ig-like domain-containing protein OS=Rattus norvegicus OX=10116 PE=1 SV=1	149505	167307	201787	199211	181471	268959	164855	160718	273425	137576
P00770|MCPT2_RAT	1	1	16.97	0.64822	0.99639	0.0712826	27426	Mast cell protease 2 OS=Rattus norvegicus OX=10116 GN=Mcpt2 PE=1 SV=1	20704.3	67914	16935.2	13744.3	38962.7	13340.7	38393.4	23376.1	33540.9	19920
A0A0G2K3Q6|A0A0G2K3Q6_RAT;A0A0G2QC57|A0A0G2QC57_RAT	16	14	1051.57	0.648414	0.99639	0.0712568	40915	Fructose-bisphosphate aldolase OS=Rattus norvegicus OX=10116 GN=Aldoc PE=1 SV=1	2.24258e+06	1.35352e+06	2.2177e+06	2.04175e+06	2.44962e+06	2.94296e+06	1.91606e+06	2.10107e+06	2.31687e+06	1.76034e+06
A0A1B0GWQ7|A0A1B0GWQ7_RAT	1	1	23.97	0.648526	0.99639	0.071242	32372	Translin OS=Rattus norvegicus OX=10116 GN=Tsn PE=1 SV=1	23404.2	13685.2	20671.4	24506.4	29666.6	27683.4	14826.3	23668.4	20919.8	25724.5
A0A0G2K080|A0A0G2K080_RAT	4	4	192.77	0.648928	0.99639	0.0711886	29653	Lysophospholipase D GDPD1 OS=Rattus norvegicus OX=10116 GN=Gdpd1 PE=1 SV=1	761745	742695	866504	1.06052e+06	1.20214e+06	1.05027e+06	882769	889535	1.32362e+06	923069
D4A0W1|D4A0W1_RAT	1	1	27.37	0.649273	0.99639	0.0711429	20315	ER membrane protein complex subunit 4 OS=Rattus norvegicus OX=10116 GN=Emc4 PE=1 SV=1	62838.4	48402.1	66961.5	94997.9	75333	85056.5	79120	56972.5	96496.6	75776.5
Q63083|NUCB1_RAT;Q6P6Q3|Q6P6Q3_RAT	7	7	295.52	0.649276	0.99639	0.0711425	53474	Nucleobindin-1 OS=Rattus norvegicus OX=10116 GN=Nucb1 PE=1 SV=1	410717	312052	433798	560063	439255	639311	389506	484480	790429	401337
A0A0G2K1M5|A0A0G2K1M5_RAT	1	1	18.41	0.649479	0.99639	0.0711157	50116	Divergent protein kinase domain 2A OS=Rattus norvegicus OX=10116 GN=Dipk2a PE=1 SV=1	19359.3	14445.4	15504.3	22572.6	22232.1	25954.9	14800.4	14599	26007.7	19398.3
Q9R1K8|GRP1_RAT	1	1	26.68	0.649941	0.99639	0.0710547	91384	RAS guanyl-releasing protein 1 OS=Rattus norvegicus OX=10116 GN=Rasgrp1 PE=1 SV=1	67689.5	108423	122956	116610	72983	175193	111268	63220	94376.4	122604
Q05BA4|Q05BA4_RAT	2	2	83.41	0.650786	0.99639	0.0709434	35836	Myadm protein OS=Rattus norvegicus OX=10116 GN=Myadm PE=1 SV=1	594134	285224	340550	953528	420166	398525	409223	471284	489882	296561
A0A140TAI8|A0A140TAI8_RAT;D3ZWL6|D3ZWL6_RAT	4	3	275.14	0.651384	0.99639	0.0708649	53945	S-adenosylhomocysteine hydrolase-like protein 1 OS=Rattus norvegicus OX=10116 GN=Ahcyl1 PE=1 SV=1	204275	145216	191755	175065	276333	277974	207167	193057	244571	135415
F1LVR0|F1LVR0_RAT	2	2	74.97	0.651895	0.99639	0.0707978	37143	IgLON family member 5 OS=Rattus norvegicus OX=10116 GN=Iglon5 PE=4 SV=2	25371.9	28887.4	26377.7	10817	50184.8	82292.9	39043.2	37373.2	89485.3	16060.7
A0A0H2UHA6|A0A0H2UHA6_RAT	5	5	361.17	0.652809	0.99639	0.0706784	28208	Transmembrane protein 33 OS=Rattus norvegicus OX=10116 GN=Tmem33 PE=1 SV=1	389580	378155	440841	576028	855476	1.28361e+06	457514	543392	1.15727e+06	720559
P0C5J3|B9D2_RAT	1	1	44.47	0.652814	0.99639	0.0706777	19481	B9 domain-containing protein 2 OS=Rattus norvegicus OX=10116 GN=B9d2 PE=2 SV=1	70285	69221.6	71044.4	74653.1	102885	83313.5	59605	101275	94612.8	80373.5
B1H264|B1H264_RAT	1	1	45.62	0.653192	0.99639	0.0706285	73263	TBC1 domain family, member 17 OS=Rattus norvegicus OX=10116 GN=Tbc1d17 PE=1 SV=1	8279.96	6869.83	11194.9	10402.7	6267.53	12698.2	12418.2	14756.5	4268.24	13878.9
Q6PCU8|NDUV3_RAT	1	1	22.54	0.653343	0.99639	0.0706088	11934	NADH dehydrogenase [ubiquinone] flavoprotein 3, mitochondrial OS=Rattus norvegicus OX=10116 GN=Ndufv3 PE=3 SV=1	90405.6	140631	99585.8	206875	29611.3	53158.2	148557	93395.2	40037.2	44612.8
Q62636|RAP1B_RAT	5	1	273.36	0.653483	0.99639	0.0705906	21013	Ras-related protein Rap-1b OS=Rattus norvegicus OX=10116 GN=Rap1b PE=1 SV=2	463856	450605	606805	696606	1.07734e+06	907334	434064	604344	1.0322e+06	462978
P62836|RAP1A_RAT;O08813|O08813_RAT	5	1	300.64	0.653483	0.99639	0.0705906	21316	Ras-related protein Rap-1A OS=Rattus norvegicus OX=10116 GN=Rap1a PE=1 SV=1	224428	218017	293591	337040	521252	438996	210014	292400	499409	224003
A2RRU2|A2RRU2_RAT	1	1	19.92	0.654011	0.99639	0.070522	26183	RCG26229, isoform CRA_a OS=Rattus norvegicus OX=10116 GN=Tmem127 PE=2 SV=1	8801.44	1242.78	14607.1	34304.8	44743.9	65656.5	15755.9	16592.5	72288.6	14950.3
G3V6X7|G3V6X7_RAT	4	4	358.36	0.654055	0.99639	0.0705163	27513	ProSAAS OS=Rattus norvegicus OX=10116 GN=LOC108348172 PE=1 SV=1	752151	268214	739291	2.07386e+06	1.08883e+06	1.92e+06	508092	744707	1.30664e+06	699026
M0R608|M0R608_RAT	4	4	299.74	0.65416	0.99639	0.0705027	64059	Reticulon OS=Rattus norvegicus OX=10116 GN=Rtn1 PE=1 SV=2	3.87229e+06	4.8352e+06	5.42662e+06	6.99216e+06	6.37993e+06	7.82652e+06	4.7462e+06	4.48679e+06	7.08522e+06	5.36808e+06
P07323|ENOG_RAT	12	9	907.65	0.654164	0.99639	0.0705022	47510	Gamma-enolase OS=Rattus norvegicus OX=10116 GN=Eno2 PE=1 SV=2	1.55729e+06	1.39709e+06	2.73256e+06	2.10669e+06	4.96675e+06	6.35612e+06	1.84223e+06	3.22144e+06	5.87128e+06	3.05773e+06
D4AE68|D4AE68_RAT;Q45QM4|Q45QM4_RAT;Q7M0H6|Q7M0H6_RAT	10	5	851.41	0.654653	0.99639	0.0704387	42416	Guanine nucleotide binding protein, alpha q polypeptide, isoform CRA_a OS=Rattus norvegicus OX=10116 GN=Gnaq PE=1 SV=2	2.86105e+06	2.42107e+06	2.13889e+06	3.40056e+06	2.54916e+06	2.24989e+06	2.27481e+06	2.49396e+06	2.68788e+06	2.41983e+06
A0A0G2K2M2|A0A0G2K2M2_RAT	1	1	43.1	0.654671	0.99639	0.0704364	39739	Mitochondrial fission factor-like OS=Rattus norvegicus OX=10116 GN=LOC102556337 PE=1 SV=1	563883	568929	550854	796500	533567	766361	767902	692972	606905	562621
A0A0G2K931|A0A0G2K931_RAT;Q68FU2|Q68FU2_RAT;A0A0G2KAC0|A0A0G2KAC0_RAT	5	5	213.29	0.654707	0.99639	0.0704318	40819	Phosphoserine aminotransferase OS=Rattus norvegicus OX=10116 GN=Psat1 PE=1 SV=1	356060	305821	474798	379259	343455	533547	358679	461261	454838	388029
F1MAM6|F1MAM6_RAT	1	1	20.73	0.65472	0.99639	0.07043	544781	Dynein, axonemal, heavy chain 8 OS=Rattus norvegicus OX=10116 GN=Dnah8 PE=1 SV=3	227303	111105	285908	504352	216453	386399	201236	400929	333825	289049
A0A0G2K911|A0A0G2K911_RAT	2	2	51.8	0.655362	0.99639	0.070347	37227	NSFL1 cofactor p47 OS=Rattus norvegicus OX=10116 GN=Nsfl1c PE=1 SV=1	23585.4	8342.02	29893.5	32847.3	32157.5	34201.8	25054.3	26709.8	35359.2	25486.9
D3Z9H2|D3Z9H2_RAT	4	3	216.38	0.65546	0.99639	0.0703345	43330	Hyaluronan and proteoglycan link protein 4 OS=Rattus norvegicus OX=10116 GN=Hapln4 PE=4 SV=1	216989	92871	172036	230626	219600	220156	179294	206681	298274	153021
A0A0G2K2L8|A0A0G2K2L8_RAT;A0A0G2JVI6|A0A0G2JVI6_RAT;O35807|O35807_RAT	3	3	109.91	0.655933	0.99639	0.0702734	104058	Peripheral plasma membrane protein CASK OS=Rattus norvegicus OX=10116 GN=LOC100910506 PE=1 SV=1	43291	44231.2	55401.4	42448.1	65407.5	74237.8	55089.5	56666.6	70570.6	45974.4
F1LMX1|F1LMX1_RAT	1	1	22.28	0.655981	0.99639	0.0702673	64792	Myc box-dependent-interacting protein 1 OS=Rattus norvegicus OX=10116 GN=Bin1 PE=1 SV=2	192210	179676	222332	193893	338753	431185	226580	194768	236850	244598
Q9Z122|FADS2_RAT;A0A140TAE1|A0A140TAE1_RAT	2	2	70.47	0.656925	0.99639	0.0701459	52461	Acyl-CoA 6-desaturase OS=Rattus norvegicus OX=10116 GN=Fads2 PE=1 SV=1	22395.6	19106.6	25190.7	45420	31046	44999.3	25300.1	30137.4	46587.5	32251.5
Q6QI17|Q6QI17_RAT	1	1	18.45	0.657755	0.99639	0.0700395	196310	LRRGT00191 OS=Rattus norvegicus OX=10116 PE=2 SV=1	379034	289852	370370	526278	356564	431453	330909	381557	381471	378595
D3ZZK3|D3ZZK3_RAT	4	4	143.43	0.658619	0.99639	0.0699292	111364	Eph receptor A4 OS=Rattus norvegicus OX=10116 GN=Epha4 PE=3 SV=1	127438	93014	152035	160914	110495	168836	119241	103571	153843	126346
D4A416|D4A416_RAT	2	2	70.96	0.6588	0.99639	0.0699062	62592	CLPTM1-like OS=Rattus norvegicus OX=10116 GN=Clptm1l PE=1 SV=1	81823	66020	125100	149178	113109	165350	90655.1	139988	156715	111623
P18506|GBRD_RAT	2	2	93.14	0.659024	0.99639	0.0698777	50762	Gamma-aminobutyric acid receptor subunit delta OS=Rattus norvegicus OX=10116 GN=Gabrd PE=1 SV=2	131018	98347.3	109485	96329.6	127817	40463.7	79693.5	99088	120319	128490
D3ZD09|D3ZD09_RAT	2	2	198.19	0.659104	0.99639	0.0698675	10293	Cytochrome c oxidase subunit OS=Rattus norvegicus OX=10116 GN=Cox6b1 PE=1 SV=1	411674	1.19705e+06	489252	817788	515582	750431	1.17351e+06	655874	525636	694315
A0A0G2K1Q8|A0A0G2K1Q8_RAT;Q5M866|Q5M866_RAT	4	4	110.73	0.659272	0.99639	0.0698461	193183	ATP-binding cassette subfamily A member 3 OS=Rattus norvegicus OX=10116 GN=Abca3 PE=1 SV=1	51263.8	39778.7	51311.1	69536.5	46095.6	59391.5	61506.3	51286	66753.6	43798.1
M0R671|M0R671_RAT	1	1	15.49	0.659879	0.99639	0.069769	153698	Tensin 2 OS=Rattus norvegicus OX=10116 GN=Tns2 PE=1 SV=1	939391	821983	801572	870440	793870	753784	882335	767542	694177	893152
Q5PQX1|TOIP1_RAT	1	1	15.18	0.660532	0.99639	0.0696863	65894	Torsin-1A-interacting protein 1 OS=Rattus norvegicus OX=10116 GN=Tor1aip1 PE=1 SV=1	2806.28	4992.59	10046.6	27937.8	11616.8	4290.37	8238.98	8388.1	17329.8	6472.08
Q66HA6|ARL8B_RAT	7	2	283.14	0.660736	0.99639	0.0696606	21753	ADP-ribosylation factor-like protein 8B OS=Rattus norvegicus OX=10116 GN=Arl8b PE=2 SV=1	1.16986e+06	984954	1.05257e+06	1.37303e+06	1.13099e+06	1.70916e+06	988068	1.01671e+06	1.4494e+06	1.19414e+06
A0A0G2JU43|A0A0G2JU43_RAT	1	1	14.52	0.660737	0.99639	0.0696604	10667	Dynein light chain OS=Rattus norvegicus OX=10116 GN=LOC100361920 PE=3 SV=1	127972	67358.2	183148	182585	127992	176053	133592	136419	218431	130495
A0A0G2K757|A0A0G2K757_RAT	11	11	666.81	0.66082	0.99639	0.0696499	69251	Dolichyl-diphosphooligosaccharide--protein glycosyltransferase subunit 2 OS=Rattus norvegicus OX=10116 GN=Rpn2 PE=1 SV=1	524979	635092	723296	892998	877089	1.11289e+06	568993	602125	986495	767842
A0A0G2JTA1|A0A0G2JTA1_RAT	2	2	47.53	0.661052	0.99639	0.0696207	55078	Serine/threonine-protein phosphatase 2A 56 kDa regulatory subunit OS=Rattus norvegicus OX=10116 GN=Ppp2r5e PE=1 SV=1	100670	112455	126140	146155	119953	154771	116792	131849	156318	122194
Q4FZT2|PPME1_RAT	1	1	24.36	0.661052	0.99639	0.0696207	42688	Protein phosphatase methylesterase 1 OS=Rattus norvegicus OX=10116 GN=Ppme1 PE=1 SV=2	97635.4	100714	89799	59923.8	69773.7	75506.9	74328.2	112706	59432.5	116018
A0A097PID6|A0A097PID6_RAT;W0NT44|W0NT44_RAT	10	5	407.2	0.662882	0.99639	0.0693905	126899	Anion exchange protein OS=Rattus norvegicus OX=10116 GN=Slc4a10 PE=2 SV=1	787029	804101	816564	1.04298e+06	785543	777372	867285	853720	762151	955820
A0A0G2K2C7|A0A0G2K2C7_RAT;A0A0G2JW38|A0A0G2JW38_RAT	5	4	178.24	0.663192	0.99639	0.0693518	293463	Ubiquitin-specific peptidase 9, X-linked OS=Rattus norvegicus OX=10116 GN=Usp9x PE=1 SV=1	32782.6	27006.8	44656	71683.3	52898.5	83372.6	37090.7	34180.3	61804.7	44043.3
A0A0G2K7G7|A0A0G2K7G7_RAT;A0A0G2JVY6|A0A0G2JVY6_RAT;A0A0G2K5F4|A0A0G2K5F4_RAT;A0A1W2Q660|A0A1W2Q660_RAT	6	5	229.82	0.66368	0.99639	0.0692907	56341	Septin 8 OS=Rattus norvegicus OX=10116 GN=Sept8 PE=1 SV=1	126705	92354.5	124576	176104	243112	272227	106925	107725	224678	160565
B0BMW4|B0BMW4_RAT;B4F771|B4F771_RAT;Q63803|GNAS1_RAT;M0R9J4|M0R9J4_RAT;Q9JLG1|Q9JLG1_RAT	8	7	390.29	0.664	0.99639	0.0692507	46091	GNAS complex locus OS=Rattus norvegicus OX=10116 GN=Gnas PE=2 SV=1	361838	339860	424808	445911	396979	606622	381239	432989	589415	409504
D3ZUP5|D3ZUP5_RAT	1	1	55.23	0.664308	0.99639	0.0692124	8812	BRICK1 subunit of SCAR/WAVE actin nucleating complex OS=Rattus norvegicus OX=10116 GN=Brk1 PE=1 SV=1	90646.7	82168.2	115642	108492	94358.1	145922	87743.6	97313.5	125934	87876.4
Q6MG82|PRRT1_RAT	1	1	40.57	0.664491	0.99639	0.0691896	31654	Proline-rich transmembrane protein 1 OS=Rattus norvegicus OX=10116 GN=Prrt1 PE=1 SV=2	961578	878994	776198	784833	385401	392589	710868	674733	390197	637309
P41499|PTN11_RAT	1	1	20.63	0.664686	0.99639	0.0691654	68617	Tyrosine-protein phosphatase non-receptor type 11 OS=Rattus norvegicus OX=10116 GN=Ptpn11 PE=1 SV=5	33085.9	25423.4	38035.5	33984.1	26337	44420.4	29611.7	36951.8	34712.9	38210.1
Q68FX0|IDH3B_RAT	4	4	283.27	0.665341	0.99639	0.0690839	42612	Isocitrate dehydrogenase [NAD] subunit beta, mitochondrial OS=Rattus norvegicus OX=10116 GN=Idh3B PE=2 SV=1	222986	242809	258488	491901	334004	382846	362362	303351	276940	220009
Q5M7A3|S35G2_RAT	1	1	20.48	0.665872	0.99639	0.0690181	47021	Solute carrier family 35 member G2 OS=Rattus norvegicus OX=10116 GN=Slc35g2 PE=1 SV=1	2107.49	3841.58	4501.29	5322.92	6331.61	11713.9	1257.35	3419.27	10885.7	5530.13
P54311|GBB1_RAT	6	5	575.6	0.667521	0.99639	0.0688148	38151	Guanine nucleotide-binding protein G(I)/G(S)/G(T) subunit beta-1 OS=Rattus norvegicus OX=10116 GN=Gnb1 PE=1 SV=4	7.39333e+06	8.72434e+06	7.97465e+06	8.70177e+06	1.22157e+07	1.32331e+07	8.70932e+06	9.19305e+06	1.38614e+07	9.44501e+06
P97844|RGS1_RAT	1	1	15.2	0.668359	0.99639	0.0687119	24194	Regulator of G-protein signaling 1 OS=Rattus norvegicus OX=10116 GN=Rgs1 PE=2 SV=3	63109.1	69147.7	73480.5	24067.1	15769	32668	59279.5	57165.6	23001.3	62969.9
D4A533|D4A533_RAT	3	3	119.26	0.668746	0.99639	0.0686645	70374	Transmembrane anterior posterior transformation 1 OS=Rattus norvegicus OX=10116 GN=Tapt1 PE=1 SV=3	520615	621753	711830	765659	550282	836785	739544	620297	745270	658068
Q566R0|THEM4_RAT	1	1	17.33	0.668769	0.99639	0.0686616	26415	Acyl-coenzyme A thioesterase THEM4 OS=Rattus norvegicus OX=10116 GN=Them4 PE=2 SV=1	99990.9	128321	126575	142453	117853	129164	137917	120949	109859	110785
F1M5J3|F1M5J3_RAT	2	2	105.76	0.668871	0.99639	0.0686491	34488	Non imprinted in Prader-Willi/Angelman syndrome 1 homolog (human) OS=Rattus norvegicus OX=10116 GN=Nipa1 PE=4 SV=2	73629.6	69937.6	117787	172657	121975	169409	123851	104442	147802	126449
Q2HWF0|FBP1L_RAT	1	1	14.13	0.668968	0.99639	0.0686373	70387	Formin-binding protein 1-like OS=Rattus norvegicus OX=10116 GN=Fnbp1l PE=1 SV=2	14719.6	14869.7	19716	24373.7	24607.8	37419	18139.9	19502.4	23756.3	17975
D3ZBZ6|D3ZBZ6_RAT	1	1	49.61	0.670617	0.99639	0.0684364	150058	Dispatched RND transporter family member 2 OS=Rattus norvegicus OX=10116 GN=Disp2 PE=4 SV=1	16847	13754.2	22821.8	31958.6	14997.8	21869.1	23437.4	18690.8	30959.9	15269.2
O88377|PI42B_RAT	1	1	105.1	0.670753	0.99639	0.0684199	47633	Phosphatidylinositol 5-phosphate 4-kinase type-2 beta OS=Rattus norvegicus OX=10116 GN=Pip4k2b PE=1 SV=1	814100	1.27544e+06	969154	1.16957e+06	967057	1.21684e+06	1.0971e+06	1.03511e+06	1.22268e+06	1.05424e+06
Q68FY0|QCR1_RAT	11	10	805.5	0.671146	0.99639	0.0683723	53500	Cytochrome b-c1 complex subunit 1, mitochondrial OS=Rattus norvegicus OX=10116 GN=Uqcrc1 PE=1 SV=1	3.62472e+06	5.3102e+06	3.12228e+06	6.79411e+06	4.69697e+06	5.25654e+06	6.05083e+06	5.38624e+06	4.40759e+06	4.29074e+06
P53987|MOT1_RAT	4	4	232.63	0.671176	0.99639	0.0683686	53831	Monocarboxylate transporter 1 OS=Rattus norvegicus OX=10116 GN=Slc16a1 PE=1 SV=1	460027	198860	461202	856664	996061	643438	386631	418735	650669	448006
D4A0T8|D4A0T8_RAT	4	4	195.23	0.671771	0.99639	0.0682966	38925	Dehydrogenase/reductase 7 OS=Rattus norvegicus OX=10116 GN=Dhrs7 PE=1 SV=3	412840	421607	475708	725154	623570	682914	527759	471108	670029	673064
Q07984|SSRD_RAT	2	2	120.56	0.672736	0.99639	0.0681803	19196	Translocon-associated protein subunit delta OS=Rattus norvegicus OX=10116 GN=Ssr4 PE=2 SV=1	557330	569836	541137	781577	727135	791918	615967	639287	873698	641793
M0R8T0|M0R8T0_RAT	1	1	13.91	0.673169	0.99639	0.0681281	55269	Similar to hepatic multiple inositol polyphosphate phosphatase OS=Rattus norvegicus OX=10116 GN=RGD1564801 PE=3 SV=1	11572.9	22995	8721.35	40200.7	15695.2	32799.5	16904.6	13162.2	33353.2	33334.8
P05708|HXK1_RAT;M0R3X7|M0R3X7_RAT;O54892|O54892_RAT	23	7	1963.58	0.673349	0.99639	0.0681065	103540	Hexokinase-1 OS=Rattus norvegicus OX=10116 GN=Hk1 PE=1 SV=4	3.94006e+06	7.3106e+06	4.71572e+06	6.42876e+06	5.27829e+06	4.75195e+06	7.27017e+06	6.27209e+06	4.761e+06	4.63743e+06
A0A0U1RVI9|A0A0U1RVI9_RAT;A0A0G2KB28|A0A0G2KB28_RAT;D3ZAS1|D3ZAS1_RAT;D3ZQW7|D3ZQW7_RAT	3	3	102.59	0.673562	0.99639	0.068081	28856	RCG34378, isoform CRA_h OS=Rattus norvegicus OX=10116 GN=rCG_34378 PE=3 SV=1	104188	125557	129585	161111	131280	181089	111926	163505	148971	100841
F1LQW8|F1LQW8_RAT;Q6MGD1|Q6MGD1_RAT	4	4	165.28	0.673688	0.99639	0.0680658	145501	Ras/Rap GTPase-activating protein SynGAP OS=Rattus norvegicus OX=10116 GN=Syngap1 PE=1 SV=2	244423	435869	295762	304343	220121	252445	337016	302706	269545	299138
D3ZWG2|D3ZWG2_RAT;A0A0G2JUG4|A0A0G2JUG4_RAT	3	3	74.72	0.673794	0.99639	0.0680532	53102	Regulator of G-protein-signaling 7 OS=Rattus norvegicus OX=10116 GN=Rgs7 PE=1 SV=2	133437	158551	160775	141243	148445	204282	151217	143699	212160	154934
A0A0U1RS25|A0A0U1RS25_RAT	1	1	16.77	0.67405	0.99639	0.0680224	125186	UPF1, RNA helicase and ATPase OS=Rattus norvegicus OX=10116 GN=Upf1 PE=1 SV=1	62473.5	68328	76655	64443.1	45462.6	56209.6	63866.8	98899.4	44751.9	66458.1
Q5M960|Q5M960_RAT;A0A0H2UHW7|A0A0H2UHW7_RAT	5	4	293.95	0.67448	0.99639	0.067971	40350	Lsamp protein OS=Rattus norvegicus OX=10116 GN=Lsamp PE=2 SV=1	157069	121436	151187	270422	399507	582753	181034	243731	709598	205987
B4F7A9|B4F7A9_RAT	4	4	169.15	0.674701	0.99639	0.0679446	41346	Casein kinase 2 alpha 2 OS=Rattus norvegicus OX=10116 GN=Csnk2a2 PE=1 SV=1	92671	103945	106802	109524	188365	165323	117649	107711	171822	142051
A0A0G2K9Y3|A0A0G2K9Y3_RAT	1	1	34.16	0.674753	0.99639	0.0679384	479164	StAR-related lipid transfer domain-containing 9 OS=Rattus norvegicus OX=10116 GN=Stard9 PE=1 SV=1	20419	79640.6	58195.2	26485.8	217425	457203	47886.8	79929.8	280591	120699
P14841|CYTC_RAT	2	2	130.47	0.675439	0.99639	0.0678566	15655	Cystatin-C OS=Rattus norvegicus OX=10116 GN=Cst3 PE=1 SV=2	1.09593e+06	843978	1.23624e+06	1.60471e+06	1.34864e+06	1.84955e+06	1.24073e+06	1.14617e+06	2.08175e+06	1.26907e+06
P07171|CALB1_RAT	3	2	200.74	0.675497	0.99639	0.0678497	30203	Calbindin OS=Rattus norvegicus OX=10116 GN=Calb1 PE=1 SV=2	400858	114999	178545	189425	412368	248188	126328	206183	332834	202168
F1LWG2|F1LWG2_RAT	1	1	19.39	0.676112	0.99639	0.0677766	45817	Protein arginine methyltransferase 8 OS=Rattus norvegicus OX=10116 GN=Prmt8 PE=3 SV=2	149592	138915	166225	140310	197620	126522	133586	133906	267564	144327
P69682|NECP1_RAT	2	2	80.11	0.676447	0.99639	0.0677369	29831	Adaptin ear-binding coat-associated protein 1 OS=Rattus norvegicus OX=10116 GN=Necap1 PE=1 SV=1	98150.8	60610.4	106601	106003	92405.5	132682	86165.5	99493.3	100892	79715.7
Q765A7|PGAP1_RAT	11	11	522.36	0.677506	0.99639	0.0676115	105229	GPI inositol-deacylase OS=Rattus norvegicus OX=10116 GN=Pgap1 PE=1 SV=1	514982	609671	573081	854872	690574	891362	636359	682759	851041	694769
G3V6P2|G3V6P2_RAT;D0VYQ0|D0VYQ0_RAT;Q8CJG5|Q8CJG5_RAT	5	5	428.92	0.678807	0.99639	0.0674583	49210	Dihydrolipoamide S-succinyltransferase (E2 component of 2-oxo-glutarate complex), isoform CRA_a OS=Rattus norvegicus OX=10116 GN=Dlst PE=1 SV=1	1.61206e+06	2.21846e+06	1.49817e+06	2.13875e+06	1.69989e+06	1.34887e+06	2.46407e+06	1.71288e+06	1.27553e+06	2.12996e+06
D3ZF97|D3ZF97_RAT;B2RZ15|B2RZ15_RAT	4	4	170.53	0.678932	0.99639	0.0674437	55430	Endoplasmic reticulum lectin 1 OS=Rattus norvegicus OX=10116 GN=Erlec1 PE=1 SV=2	91739.3	86545.3	92986.2	183514	113894	144926	87876.7	98976.5	155953	91716
Q5PPL3|NSDHL_RAT	2	2	93.07	0.679873	0.99639	0.0673335	40671	Sterol-4-alpha-carboxylate 3-dehydrogenase, decarboxylating OS=Rattus norvegicus OX=10116 GN=Nsdhl PE=2 SV=1	48274.4	30691.4	63647.3	102953	79328	87068.1	47949.3	60292.2	95149.8	94213.5
D3ZVT6|D3ZVT6_RAT	1	1	14.64	0.679924	0.99639	0.0673275	36419	Ankyrin repeat and SOCS box-containing 7 OS=Rattus norvegicus OX=10116 GN=Asb7 PE=4 SV=1	252185	644338	225496	153205	126441	124117	373904	258865	148465	251176
Q3T1J2|MBOA2_RAT	1	1	33.11	0.680787	0.99639	0.0672268	59704	Membrane-bound O-acyltransferase domain-containing protein 2 OS=Rattus norvegicus OX=10116 GN=Mboat2 PE=2 SV=2	36337.5	14859.6	38330.1	53257.4	25730.1	41348	30940.6	37211.4	37276.9	38538.6
Q5BJS6|Q5BJS6_RAT	3	3	171.07	0.6813	0.99639	0.0671671	18164	Transmembrane protein 50B OS=Rattus norvegicus OX=10116 GN=Tmem50b PE=2 SV=1	1.06586e+06	686525	733586	1.01239e+06	1.08136e+06	1.06069e+06	827753	854089	1.42995e+06	925210
P11950|CX6C1_RAT	1	1	39.53	0.681882	0.99639	0.0670996	8547	Cytochrome c oxidase subunit 6C-1 OS=Rattus norvegicus OX=10116 GN=Cox6c1 PE=1 SV=3	1.3254e+06	1.80402e+06	1.21801e+06	2.75695e+06	1.05228e+06	1.45713e+06	2.16866e+06	1.7079e+06	1.10916e+06	1.85052e+06
Q6TUG0|DJB11_RAT	3	3	150.86	0.682022	0.99639	0.0670834	40755	DnaJ homolog subfamily B member 11 OS=Rattus norvegicus OX=10116 GN=Dnajb11 PE=2 SV=1	427026	463724	451788	551058	415559	541109	513472	471799	522038	441477
F1LXP8|F1LXP8_RAT	1	1	25.15	0.682425	0.99639	0.0670367	75237	Rho GTPase activating protein 18 (Predicted), isoform CRA_a OS=Rattus norvegicus OX=10116 GN=Arhgap18 PE=1 SV=2	171769	75654.4	131789	167563	243213	165567	138089	123967	195536	104251
Q4V8H5|Q4V8H5_RAT	1	1	53.31	0.682657	0.99639	0.0670098	53092	Aspartyl aminopeptidase OS=Rattus norvegicus OX=10116 GN=Dnpep PE=1 SV=1	36028	20617.8	45602.9	92993.9	47837.8	76200	50709.6	68192.4	75786.5	32960.1
A0A097BVJ5|A0A097BVJ5_RAT	17	17	1535.13	0.682852	0.99639	0.0669874	45227	2',3'-cyclic-nucleotide 3'-phosphodiesterase OS=Rattus norvegicus OX=10116 GN=Cnp PE=2 SV=1	6.82753e+06	8.48352e+06	1.07759e+07	7.01026e+06	9.96515e+06	8.67592e+06	9.42199e+06	8.50874e+06	8.91168e+06	8.60134e+06
A0A0G2K0V3|A0A0G2K0V3_RAT	3	3	118.2	0.68299	0.99639	0.0669713	35371	3'(2'),5'-bisphosphate nucleotidase 1 OS=Rattus norvegicus OX=10116 GN=Bpnt1 PE=1 SV=1	106943	180322	151909	115286	101268	150777	148935	128661	97542	126601
A0A0G2JZA1|A0A0G2JZA1_RAT	1	1	41.01	0.6832	0.99639	0.0669472	166600	Roundabout guidance receptor 2 OS=Rattus norvegicus OX=10116 GN=Robo2 PE=4 SV=1	29765.6	19150.2	38724.2	50925.4	33746.5	50004.5	26567.1	24504.6	44927.9	36267.6
D4A9Q5|D4A9Q5_RAT	1	1	21.11	0.683258	0.99639	0.0669405	50688	Carboxypeptidase M OS=Rattus norvegicus OX=10116 GN=Cpm PE=1 SV=1	42046.8	42565.3	69309.3	34405.6	39279.2	45487.3	35092.3	42785.8	44205.8	46744.4
F1M8L9|F1M8L9_RAT	1	1	14.95	0.684569	0.99639	0.0667897	140725	Rap guanine nucleotide exchange factor 1 OS=Rattus norvegicus OX=10116 GN=Rapgef1 PE=1 SV=3	13068.5	15742.5	13865.4	25730.2	25867.3	35473	16007.2	14350.3	22541.1	21837.1
P68403|KPCB_RAT;A0A0G2K5Q0|A0A0G2K5Q0_RAT	9	6	495.46	0.68484	0.99639	0.0667587	77841	Protein kinase C beta type OS=Rattus norvegicus OX=10116 GN=Prkcb PE=1 SV=3	2.04722e+06	3.07204e+06	2.2059e+06	1.98178e+06	1.99818e+06	2.72171e+06	2.32791e+06	2.38239e+06	2.20106e+06	2.73445e+06
A0A0G2KAS7|A0A0G2KAS7_RAT;A0A0G2K611|A0A0G2K611_RAT;A0A0G2JSU1|A0A0G2JSU1_RAT	5	3	436.54	0.685697	0.99639	0.0666607	55395	Amino acid transporter OS=Rattus norvegicus OX=10116 GN=Slc1a3 PE=1 SV=1	1.17886e+07	8.37092e+06	1.45359e+07	3.88985e+07	4.45732e+06	8.81792e+06	1.01499e+07	1.11514e+07	4.18648e+06	1.71173e+07
A0A0G2K3P9|A0A0G2K3P9_RAT;A0A0U1RRP1|A0A0U1RRP1_RAT	2	2	190.07	0.686047	0.99639	0.0666208	21036	Synaptogyrin-1 (Fragment) OS=Rattus norvegicus OX=10116 GN=Syngr1 PE=4 SV=2	1.48845e+07	1.0619e+07	1.57519e+07	1.66052e+07	1.13126e+07	1.57947e+07	1.30718e+07	1.41524e+07	1.38342e+07	1.2531e+07
A0A0G2JY69|A0A0G2JY69_RAT	1	1	28.93	0.686353	0.99639	0.066586	32012	Peroxisomal biogenesis factor 19 OS=Rattus norvegicus OX=10116 GN=Pex19 PE=1 SV=1	24042.5	13030.8	32118.8	50802.6	57897.1	52332.4	21612.9	35456.9	24459.8	41812
Q1HAQ0|PCAT1_RAT	3	3	118.83	0.686366	0.99639	0.0665845	60408	Lysophosphatidylcholine acyltransferase 1 OS=Rattus norvegicus OX=10116 GN=Lpcat1 PE=2 SV=2	47225.4	45138.1	53399.7	103347	62512.2	109136	60535.6	55790.7	104313	77346.1
P27274|CD59_RAT	3	3	175.25	0.686551	0.99639	0.0665635	14465	CD59 glycoprotein OS=Rattus norvegicus OX=10116 GN=Cd59 PE=1 SV=2	1.50923e+06	1.66783e+06	1.83409e+06	1.26068e+06	1.6771e+06	1.86551e+06	1.25645e+06	1.66577e+06	2.02089e+06	1.35555e+06
Q5RKI2|Q5RKI2_RAT	1	1	16.72	0.686973	0.99639	0.0665155	53838	BTB (POZ) domain containing 1 OS=Rattus norvegicus OX=10116 GN=Btbd1 PE=2 SV=1	117066	181293	90072.8	118497	312647	112778	180072	216761	100939	157488
F1LYQ7|F1LYQ7_RAT	1	1	33.35	0.688285	0.99639	0.066367	25601	Ribosomal protein OS=Rattus norvegicus OX=10116 GN=LOC680700 PE=1 SV=2	219224	288997	225664	517027	491226	675643	305352	316643	590890	504129
F1LMM9|F1LMM9_RAT	1	1	14	0.688599	0.99639	0.0663316	84200	Elongation factor G, mitochondrial OS=Rattus norvegicus OX=10116 GN=Gfm1 PE=1 SV=2	11052.3	29519.7	23203	19366.4	12218.2	15192.9	29643.3	12177.9	12706.6	12848.7
Q07310|NRX3A_RAT	6	4	193.65	0.68912	0.99639	0.0662728	175936	Neurexin-3 OS=Rattus norvegicus OX=10116 GN=Nrxn3 PE=1 SV=1	144305	165369	180779	188841	176546	210730	165149	166212	227116	180386
D4A2G9|D4A2G9_RAT	1	1	19.96	0.689785	0.99639	0.0661982	23753	RAN-binding protein 1 OS=Rattus norvegicus OX=10116 GN=Ranbp1 PE=1 SV=1	252156	272512	264773	205672	233832	280977	254951	262820	240041	218243
D3ZRF9|D3ZRF9_RAT	1	1	50.61	0.689848	0.99639	0.066191	66578	Mucolipin 1 OS=Rattus norvegicus OX=10116 GN=Mcoln1 PE=1 SV=1	46623.5	77121.5	49908.9	56693.3	32194.2	50018	44247.5	52732.6	39755.1	53750.6
P02625|PRVA_RAT	1	1	84.61	0.690782	0.99639	0.0660865	11918	Parvalbumin alpha OS=Rattus norvegicus OX=10116 GN=Pvalb PE=1 SV=2	841116	395020	549075	389349	841244	497592	564935	514711	952875	492972
B4F7C2|B4F7C2_RAT;M0R8B6|M0R8B6_RAT;Q8K5B7|Q8K5B7_RAT	10	2	528.3	0.691864	0.99639	0.0659659	50010	Tubulin beta chain OS=Rattus norvegicus OX=10116 GN=Tubb4a PE=1 SV=1	585325	331976	680432	802599	622086	939992	476376	567617	619147	682379
G3V7C6|G3V7C6_RAT	10	1	620.99	0.691864	0.99639	0.0659659	61832	Tubulin beta chain OS=Rattus norvegicus OX=10116 GN=Tubb4b PE=1 SV=2	1.00659e+06	570901	1.17014e+06	1.38024e+06	1.06981e+06	1.61651e+06	819227	976135	1.06475e+06	1.17349e+06
F1LNC4|F1LNC4_RAT	1	1	46.14	0.691925	0.99639	0.0659591	23082	Vesicle transport through interaction with t-SNAREs homolog 1B OS=Rattus norvegicus OX=10116 GN=Vti1b PE=1 SV=2	229591	155213	207265	330918	266711	415911	231687	253103	401736	248681
B5DFB1|B5DFB1_RAT	1	1	22.93	0.691994	0.99639	0.0659514	42874	Synaptotagmin-like 2 OS=Rattus norvegicus OX=10116 GN=Sytl2 PE=1 SV=1	1.89854e+06	2.75103e+06	1.29772e+06	527507	1.97171e+06	1.4491e+06	1.4318e+06	1.63608e+06	2.40641e+06	1.38207e+06
A0A0G2JSM8|A0A0G2JSM8_RAT	2	2	46.26	0.692049	0.99639	0.0659453	21696	Cell division control protein 42 homolog OS=Rattus norvegicus OX=10116 GN=Cdc42 PE=1 SV=1	188691	134137	269980	289000	313697	434375	148564	192536	347130	274988
A0A0G2K542|A0A0G2K542_RAT;Q5XFW3|Q5XFW3_RAT	2	2	147.78	0.69275	0.99639	0.0658676	57022	UTP--glucose-1-phosphate uridylyltransferase OS=Rattus norvegicus OX=10116 GN=Ugp2 PE=1 SV=1	138186	123195	179233	259259	285795	294508	166819	195401	341585	214956
B2RYF6|B2RYF6_RAT	3	3	115.46	0.693632	0.99639	0.0657701	75571	CLPTM1 regulator of GABA type A receptor forward-trafficking OS=Rattus norvegicus OX=10116 GN=Clptm1 PE=1 SV=1	133298	140434	208632	395668	307555	478562	197513	164031	373974	185353
G3V6H0|G3V6H0_RAT;Q6NYB7|RAB1A_RAT;A0A0G2K235|A0A0G2K235_RAT;B0BMV5|B0BMV5_RAT;A0A0G2JTT4|A0A0G2JTT4_RAT;P35286|RAB13_RAT	5	3	379.51	0.693807	0.99639	0.0657507	22334	RCG48149, isoform CRA_b OS=Rattus norvegicus OX=10116 GN=LOC100363782 PE=1 SV=1	388554	283234	478602	445419	541557	651798	303984	396872	604250	415651
P08461|ODP2_RAT	8	8	650.04	0.694103	0.99639	0.065718	67637	Dihydrolipoyllysine-residue acetyltransferase component of pyruvate dehydrogenase complex, mitochondrial OS=Rattus norvegicus OX=10116 GN=Dlat PE=1 SV=3	1.23358e+06	2.10253e+06	1.23303e+06	1.48162e+06	1.47119e+06	1.39043e+06	2.35261e+06	1.78782e+06	1.31071e+06	1.08471e+06
P0CC10|LRC4B_RAT	1	1	23.59	0.6944	0.99639	0.0656853	76983	Leucine-rich repeat-containing protein 4B OS=Rattus norvegicus OX=10116 GN=Lrrc4b PE=1 SV=1	13447.5	8849.86	22999.1	31854.7	16767.4	24040.3	11896.1	12587.2	23134.9	19967.7
Q9WU61|CLCC1_RAT;A0A140TAF5|A0A140TAF5_RAT	6	6	325.64	0.69488	0.99639	0.0656326	62047	Chloride channel CLIC-like protein 1 OS=Rattus norvegicus OX=10116 GN=Clcc1 PE=1 SV=1	129618	103302	145399	222891	173872	271393	130095	129723	180492	178573
D4A994|D4A994_RAT	12	12	576	0.695252	0.99639	0.0655918	111628	ER membrane protein complex subunit 1 OS=Rattus norvegicus OX=10116 GN=Emc1 PE=1 SV=1	312179	254187	423936	568597	685315	677393	315419	351635	690115	371013
Q02563|SV2A_RAT	10	10	970.78	0.695366	0.99639	0.0655792	83406	Synaptic vesicle glycoprotein 2A OS=Rattus norvegicus OX=10116 GN=Sv2a PE=1 SV=2	5.02085e+06	5.25431e+06	6.95471e+06	8.32001e+06	6.86726e+06	7.20613e+06	6.2196e+06	6.61935e+06	6.56091e+06	7.88066e+06
Q5XIA6|Q5XIA6_RAT	2	2	31.91	0.695399	0.99639	0.0655756	70685	Sphingomyelin phosphodiesterase OS=Rattus norvegicus OX=10116 GN=Smpd1 PE=1 SV=1	89833.5	106555	80229	80882.3	63938.4	73556.4	83335.2	82527.9	56204.7	93068.5
O35112|CD166_RAT	10	10	558.9	0.695866	0.99639	0.0655245	65665	CD166 antigen OS=Rattus norvegicus OX=10116 GN=Alcam PE=1 SV=1	995159	1.56644e+06	1.22155e+06	1.38261e+06	1.48673e+06	1.62345e+06	1.21944e+06	1.44657e+06	1.6825e+06	1.37605e+06
Q6AYY8|ACATN_RAT;F1LTK3|F1LTK3_RAT	4	4	187.51	0.696087	0.99639	0.0655004	61575	Acetyl-coenzyme A transporter 1 OS=Rattus norvegicus OX=10116 GN=Slc33a1 PE=2 SV=1	144494	123620	182365	237841	213638	254194	131936	133969	291020	168331
P50554|GABT_RAT	10	10	631.85	0.696392	0.99639	0.0654671	57161	4-aminobutyrate aminotransferase, mitochondrial OS=Rattus norvegicus OX=10116 GN=Abat PE=1 SV=3	964080	1.49512e+06	1.25862e+06	1.67489e+06	1.61627e+06	1.53022e+06	1.60733e+06	1.32941e+06	1.5465e+06	1.39087e+06
O35052|CDS1_RAT	2	2	100.81	0.697257	0.99639	0.0653729	53391	Phosphatidate cytidylyltransferase 1 OS=Rattus norvegicus OX=10116 GN=Cds1 PE=1 SV=2	230155	92125	225803	386341	369710	470403	261251	205310	592229	261079
Q5FVL2|EMC8_RAT	2	2	121.6	0.697662	0.99639	0.0653288	23847	ER membrane protein complex subunit 8 OS=Rattus norvegicus OX=10116 GN=Emc8 PE=2 SV=1	190478	356146	191213	336168	253040	352441	213424	205394	365471	247322
Q05175|BASP1_RAT;A0A0G2K1L8|A0A0G2K1L8_RAT	8	8	640.16	0.698183	0.99639	0.0652724	21777	Brain acid soluble protein 1 OS=Rattus norvegicus OX=10116 GN=Basp1 PE=1 SV=2	8.22383e+06	4.79299e+06	9.02482e+06	8.46359e+06	4.99127e+06	9.75408e+06	6.14208e+06	7.48542e+06	6.52648e+06	7.12883e+06
B0BNM9|GLTP_RAT	3	3	81.65	0.698747	0.99639	0.0652114	23859	Glycolipid transfer protein OS=Rattus norvegicus OX=10116 GN=GLTP PE=2 SV=1	22858.9	17626.9	46714.2	30190.9	46467	47428.8	22946.1	25600.3	43469.4	30772.4
P61794|LPAR1_RAT	2	2	150.95	0.699459	0.99639	0.0651346	41719	Lysophosphatidic acid receptor 1 OS=Rattus norvegicus OX=10116 GN=Lpar1 PE=1 SV=1	269280	255894	290445	253850	323094	301612	230044	283383	237352	349784
M0RAK2|M0RAK2_RAT	1	1	80.67	0.699543	0.99639	0.0651255	23199	RCG22622 OS=Rattus norvegicus OX=10116 GN=LOC684270 PE=1 SV=2	33302.9	31798.8	42308.5	31191.1	54580.8	45842.6	54798.4	44812.8	53514	23874.3
A2RUW1|TOLIP_RAT	2	2	47.66	0.699841	0.99639	0.0650934	30523	Toll-interacting protein OS=Rattus norvegicus OX=10116 GN=Tollip PE=1 SV=1	77470.9	44213	78465.4	88537.8	76956.6	90712.6	54498.1	72051.5	71980.5	83865.2
Q6P6T4|EMAL2_RAT	1	1	42.58	0.69999	0.99639	0.0650775	71579	Echinoderm microtubule-associated protein-like 2 OS=Rattus norvegicus OX=10116 GN=Eml2 PE=1 SV=1	52711.2	46275	53249.3	46336.9	44654.6	38896	64547.4	48287.5	49426.1	36884.9
A0A096MJW6|A0A096MJW6_RAT	4	4	178.95	0.70004	0.99639	0.065072	80659	Interleukin-1 receptor accessory protein-like 1 OS=Rattus norvegicus OX=10116 GN=Il1rapl1 PE=4 SV=1	93338	131747	97001.4	123081	85857	82998.4	106983	110516	86544.1	120489
M0R416|M0R416_RAT	1	1	30.73	0.700049	0.99639	0.0650711	33380	Pyridoxal phosphate phosphatase OS=Rattus norvegicus OX=10116 GN=Pdxp PE=1 SV=1	173343	97262.4	247470	194435	194686	244373	137018	163485	228650	163577
Q5NDF0|PMGT2_RAT	5	5	185.44	0.700103	0.99639	0.0650653	67188	Protein O-linked-mannose beta-1,4-N-acetylglucosaminyltransferase 2 OS=Rattus norvegicus OX=10116 GN=Pomgnt2 PE=1 SV=1	774525	503292	653699	1.05877e+06	864556	793170	824463	836584	1.01947e+06	593175
A0A0G2K4H6|A0A0G2K4H6_RAT	1	1	42.48	0.700855	0.99639	0.0649847	58540	N-acetylgalactosamine-6-sulfatase OS=Rattus norvegicus OX=10116 GN=Galns PE=1 SV=1	34779.8	30943.6	43249	52179.8	41110.5	52118.6	34892.5	43711.9	65982.5	38196.9
Q5FVC4|Q5FVC4_RAT	1	1	37.63	0.70104	0.99639	0.0649649	42723	DnaJ (Hsp40) homolog, subfamily B, member 12 OS=Rattus norvegicus OX=10116 GN=Dnajb12 PE=1 SV=1	140166	142846	186104	230961	149443	230527	176591	184060	207304	172984
Q923V4|FBX6_RAT	1	1	43.85	0.701081	0.99639	0.0649605	33165	F-box only protein 6 OS=Rattus norvegicus OX=10116 GN=Fbxo6 PE=1 SV=1	30673.7	18084.2	40951.1	97454	16172.3	47908.4	15212	30561.5	36364.4	45679.6
D4A6P1|D4A6P1_RAT	2	2	137.9	0.701173	0.99639	0.0649506	100628	RCG40132, isoform CRA_a OS=Rattus norvegicus OX=10116 GN=Sez6l2 PE=4 SV=1	262244	222234	241195	441555	324020	512458	264063	262124	380110	288157
A0A0G2K394|A0A0G2K394_RAT	2	2	38.89	0.701642	0.99639	0.0649006	18418	Low molecular weight phosphotyrosine protein phosphatase OS=Rattus norvegicus OX=10116 GN=Acp1 PE=1 SV=1	16044.7	12775.1	24410.9	20693.3	30477.5	24101.5	16660.8	19247.9	28128.3	14570.3
F1M362|F1M362_RAT	1	1	50.01	0.702779	0.99639	0.0647795	18594	Golgin A7 family, member B OS=Rattus norvegicus OX=10116 GN=Golga7b PE=4 SV=3	76047.8	127049	92688.6	120043	63969.2	50826	106874	97138.7	56702.8	120444
A0A0G2JYD5|A0A0G2JYD5_RAT	2	2	70.35	0.702915	0.99639	0.0647651	22069	Homer protein homolog 1 OS=Rattus norvegicus OX=10116 GN=Homer1 PE=1 SV=1	90723.2	183307	137605	103103	90732.6	113740	132826	113158	107662	141468
P70565|P70565_RAT	2	1	58	0.703524	0.99639	0.0647005	82467	Plakoglobin OS=Rattus norvegicus OX=10116 PE=2 SV=1	25413.6	9208.99	18464.4	45773.4	66094.7	204131	13374.9	366366	29621.1	45774.5
B2GV73|B2GV73_RAT	1	1	15.76	0.703881	0.99639	0.0646628	20750	Actin-related protein 2/3 complex subunit 3 OS=Rattus norvegicus OX=10116 GN=Arpc3 PE=1 SV=1	334550	298078	418353	434964	484217	725996	331714	442971	653992	485792
F1LSC5|F1LSC5_RAT	1	1	35.63	0.704114	0.99639	0.0646381	65470	E3 ubiquitin-protein ligase TRIM23 OS=Rattus norvegicus OX=10116 GN=Trim23 PE=1 SV=2	20922.8	9503.01	23100.3	32605.1	37810.1	46787	12964.1	24653.7	31297.2	24692.5
B1WC18|B1WC18_RAT	1	1	45.01	0.704323	0.99639	0.0646161	65369	Podocalyxin-like 2 OS=Rattus norvegicus OX=10116 GN=Podxl2 PE=2 SV=1	22919.9	10828.7	11853	46289.5	41484.7	31485.1	16473.5	16731.2	47105	13199.7
A1L1M0|A1L1M0_RAT	3	2	119.16	0.704652	0.99639	0.0645815	40694	Protein kinase, cAMP-dependent, catalytic, alpha OS=Rattus norvegicus OX=10116 GN=Prkaca PE=1 SV=1	152525	116823	190499	168452	205124	258891	143355	148795	200432	179267
P35213|1433B_RAT	5	4	415.88	0.70513	0.99639	0.0645311	28151	14-3-3 protein beta/alpha OS=Rattus norvegicus OX=10116 GN=Ywhab PE=1 SV=3	1.33158e+06	860220	1.24134e+06	1.63323e+06	1.6682e+06	2.06083e+06	1.21187e+06	1.34566e+06	1.23237e+06	1.54516e+06
P56574|IDHP_RAT;A0A0G2JUF6|A0A0G2JUF6_RAT	3	3	124.81	0.705406	0.99639	0.0645022	51391	Isocitrate dehydrogenase [NADP], mitochondrial OS=Rattus norvegicus OX=10116 GN=Idh2 PE=1 SV=2	107459	104551	125585	108555	113623	102453	112048	133799	98318.1	110068
Q91Y81|SEPT2_RAT	3	3	167.37	0.705651	0.99639	0.0644765	41737	Septin-2 OS=Rattus norvegicus OX=10116 GN=Septin2 PE=1 SV=1	47495.1	48052.9	64869.2	98971.1	115904	135593	62044.9	62590.7	153715	98862.1
D3ZW58|D3ZW58_RAT	1	1	37.63	0.705859	0.99639	0.0644547	52465	Cancer susceptibility 4 OS=Rattus norvegicus OX=10116 GN=Casc4 PE=4 SV=3	284749	354453	310718	428174	414223	462075	293536	406830	452281	281084
P31399|ATP5H_RAT	3	3	326.05	0.705886	0.99639	0.0644518	18809	ATP synthase subunit d, mitochondrial OS=Rattus norvegicus OX=10116 GN=Atp5pd PE=1 SV=3	1.06393e+06	1.41963e+06	1.07876e+06	1.79101e+06	977145	1.20162e+06	1.52799e+06	1.19001e+06	1.0628e+06	943614
A0A0G2K5S4|A0A0G2K5S4_RAT	1	1	21.05	0.706034	0.99639	0.0644363	42010	AIRC domain-containing protein OS=Rattus norvegicus OX=10116 PE=3 SV=1	15228.6	11526.7	20068.6	13608.3	13194.8	25233.2	13145.5	14886.8	16643.7	15277.4
A0A0G2JSY3|A0A0G2JSY3_RAT	1	1	26.61	0.706297	0.99639	0.0644088	80972	Neurolysin (Metallopeptidase M3 family), isoform CRA_a OS=Rattus norvegicus OX=10116 GN=Nln PE=1 SV=1	3508.32	2156.54	2825.94	7495.22	5154.16	7463.74	2323.41	4498.16	4244.02	4778.47
Q497B0|NIT2_RAT	1	1	34.66	0.706488	0.99639	0.0643888	31024	Omega-amidase NIT2 OS=Rattus norvegicus OX=10116 GN=Nit2 PE=1 SV=1	17679.6	30880.8	23932.3	29394.3	41897.2	27469.4	22584.2	22185.5	36351.1	24339.3
Q9Z2Q7|STX8_RAT	1	1	52.79	0.706961	0.99639	0.0643394	27122	Syntaxin-8 OS=Rattus norvegicus OX=10116 GN=Stx8 PE=1 SV=1	151666	128033	135278	179670	196866	257806	149596	132368	213935	153706
A0A0G2JYI3|A0A0G2JYI3_RAT	1	1	16.53	0.707901	0.99639	0.0642415	74637	Smoothened homolog OS=Rattus norvegicus OX=10116 GN=Smo PE=3 SV=1	11467.3	22438.7	7950.86	1168.85	42352.5	14040.2	10742.2	9989.76	39163.2	8703.53
Q5FVN0|MBOA5_RAT	3	3	133.8	0.707925	0.99639	0.0642391	56494	Lysophospholipid acyltransferase 5 OS=Rattus norvegicus OX=10116 GN=Lpcat3 PE=2 SV=1	107498	105423	114874	122589	115583	153239	104446	103930	145227	109660
B2GV06|SCOT1_RAT	3	3	189.47	0.708084	0.99639	0.0642226	56624	Succinyl-CoA:3-ketoacid coenzyme A transferase 1, mitochondrial OS=Rattus norvegicus OX=10116 GN=Oxct1 PE=1 SV=1	133677	160621	150677	512016	254534	276583	199429	193735	206117	200772
D3ZC55|D3ZC55_RAT	1	1	33.03	0.708211	0.99639	0.0642094	75126	Heat shock 70kDa protein 12A (Predicted), isoform CRA_a OS=Rattus norvegicus OX=10116 GN=Hspa12a PE=1 SV=1	20712.4	14188.9	19164.7	34521.4	45278.9	57156.1	20022.5	22062.1	39376.4	22735
D3ZDX5|D3ZDX5_RAT	3	3	107.21	0.708376	0.99639	0.0641923	234971	Plexin B1 OS=Rattus norvegicus OX=10116 GN=Plxnb1 PE=1 SV=1	83747	100277	115964	122920	151552	163209	94144.5	95690.4	174784	100059
Q6AYN2|SARAF_RAT	1	1	37.75	0.708902	0.99639	0.0641377	36376	Store-operated calcium entry-associated regulatory factor OS=Rattus norvegicus OX=10116 GN=Saraf PE=2 SV=1	33039.5	44256.9	43672.9	52719.1	51213.4	69746.5	38741.9	39703.4	59431.2	45630.4
Q5XI73|GDIR1_RAT	2	2	126.26	0.70906	0.99639	0.0641214	23450	Rho GDP-dissociation inhibitor 1 OS=Rattus norvegicus OX=10116 GN=Arhgdia PE=1 SV=1	1.81668e+06	1.87127e+06	2.22779e+06	1.69582e+06	1.99856e+06	2.30498e+06	1.8162e+06	2.33309e+06	1.65713e+06	1.89982e+06
D3ZZC1|D3ZZC1_RAT	7	7	451.46	0.709681	0.99639	0.0640574	47008	RCG43947 OS=Rattus norvegicus OX=10116 GN=Txndc5 PE=1 SV=1	312199	341962	330352	572140	411768	514180	407479	380771	567191	376515
A0A0G2K162|A0A0G2K162_RAT	6	4	196.77	0.710453	0.99639	0.0639779	88096	Erythrocyte membrane protein band 4.1-like 2 OS=Rattus norvegicus OX=10116 GN=Epb41l2 PE=1 SV=1	75056	43205.1	68280.7	63752	84736.2	99942.4	71032.3	71042.8	77284.9	78093.3
B0K014|B0K014_RAT	1	1	44.47	0.711016	0.99639	0.0639201	23551	D-aminoacyl-tRNA deacylase OS=Rattus norvegicus OX=10116 GN=Dtd1 PE=1 SV=1	283723	181858	433447	343440	236664	348144	240818	165181	413150	318972
M0RCH6|M0RCH6_RAT	3	3	330.71	0.711729	0.99639	0.0638472	24797	Uncharacterized protein OS=Rattus norvegicus OX=10116 GN=Chmp4b PE=1 SV=2	366419	570152	372338	697458	437743	454965	581733	489391	436790	484439
D3Z9X5|D3Z9X5_RAT	1	1	20.3	0.712649	0.99639	0.0637534	43666	Similar to Na+ dependent glucose transporter 1 (Predicted) OS=Rattus norvegicus OX=10116 GN=RGD1304770 PE=4 SV=1	1.47269e+06	1.43924e+06	1.38534e+06	1.38526e+06	3.11573e+06	3.48048e+06	1.11769e+06	1.12689e+06	3.54033e+06	1.74645e+06
A0A0G2K4N8|A0A0G2K4N8_RAT	3	3	102.53	0.713276	0.99639	0.0636896	48511	Phosphatidylserine lipase ABHD16A (Fragment) OS=Rattus norvegicus OX=10116 GN=Abhd16a PE=1 SV=1	46243.1	45482.3	46384.5	74112.9	60976	71412.2	56686.3	46335.7	87295.1	55290.1
G3V6V6|G3V6V6_RAT	1	1	18.01	0.713994	0.99639	0.0636169	38289	LIM homeobox 8 OS=Rattus norvegicus OX=10116 GN=Lhx8 PE=2 SV=2	7.68916e+06	4.37648e+06	4.69042e+06	7.74361e+06	8.93857e+06	5.26345e+06	6.60892e+06	6.70595e+06	8.69886e+06	5.05787e+06
A0A0G2JSL0|A0A0G2JSL0_RAT	3	3	114.1	0.714089	0.99639	0.0636073	25516	Proteasome subunit beta OS=Rattus norvegicus OX=10116 GN=LOC100360846 PE=3 SV=1	59112.2	51846.8	68360.5	61717.8	65213.4	89853.8	57437.9	81569.2	79085.4	58045.1
A0A0G2K4C8|A0A0G2K4C8_RAT	1	1	18.06	0.714135	0.99639	0.0636027	116389	Formin-binding protein 4 OS=Rattus norvegicus OX=10116 GN=Fnbp4 PE=1 SV=1	670261	551201	585151	845566	348138	469538	628634	582266	363260	548697
Q6AXS4|RENR_RAT	3	3	163.69	0.714937	0.99639	0.0635218	39057	Renin receptor OS=Rattus norvegicus OX=10116 GN=Atp6ap2 PE=2 SV=1	773672	229112	983769	1.51029e+06	533663	835573	547457	692495	487765	776406
G3V7M0|G3V7M0_RAT	1	1	19.33	0.715187	0.99639	0.0634965	269033	CCR4-NOT transcription complex, subunit 1 OS=Rattus norvegicus OX=10116 GN=Cnot1 PE=1 SV=1	34626.8	25415.8	29996.6	37204.5	49742.7	60976.5	27136	25282.5	55361.6	39172.2
Q80XF7|CXG2_RAT	1	1	42.38	0.715557	0.99639	0.0634594	47645	Gap junction gamma-2 protein OS=Rattus norvegicus OX=10116 GN=Gjc2 PE=1 SV=2	136602	150244	116776	65918.5	104639	58613.1	167976	125108	75006.1	89641.3
E9PTA4|E9PTA4_RAT	2	2	65.69	0.716005	0.99639	0.0634144	94817	ADAM metallopeptidase domain 9 OS=Rattus norvegicus OX=10116 GN=Adam9 PE=1 SV=2	67398.3	70299.8	54705.7	110011	60054.8	95450.4	69293.9	88271.6	100781	62080.9
A0A0G2K6P5|A0A0G2K6P5_RAT	1	1	31.25	0.716546	0.99639	0.0633602	56953	Major facilitator superfamily domain-containing 4A OS=Rattus norvegicus OX=10116 GN=Mfsd4a PE=4 SV=1	312071	317046	301825	336977	231722	319274	308060	318305	265985	356918
A0A0G2K1M8|A0A0G2K1M8_RAT	3	3	107.85	0.71744	0.99639	0.0632709	81467	Prolyl endopeptidase OS=Rattus norvegicus OX=10116 GN=Prep PE=1 SV=1	32544.2	28968.3	48263.8	39941.7	40202.3	48666.7	36819	43801.8	40082.3	42538.9
O35913|SO1A4_RAT	1	1	22.63	0.717577	0.99639	0.0632573	74857	Solute carrier organic anion transporter family member 1A4 OS=Rattus norvegicus OX=10116 GN=Slco1a4 PE=2 SV=1	34987.6	34982	45770.4	42262.9	46566.3	58026.6	28808	46014.8	68033.3	49391.6
Q63564|SV2B_RAT	6	6	696.51	0.718729	0.99639	0.0631429	78249	Synaptic vesicle glycoprotein 2B OS=Rattus norvegicus OX=10116 GN=Sv2b PE=1 SV=1	3.86151e+06	3.66496e+06	4.31301e+06	5.14347e+06	4.70552e+06	5.61372e+06	4.20777e+06	4.18101e+06	5.1763e+06	5.20163e+06
A0A0G2JUK6|A0A0G2JUK6_RAT	1	1	19.61	0.718898	0.99639	0.0631261	38989	D-amino-acid oxidase OS=Rattus norvegicus OX=10116 GN=Dao PE=1 SV=1	89117.6	17885.7	23842.6	27882.1	125057	32228.4	19663.5	19492.1	159679	18153
Q5M949|Q5M949_RAT	4	4	102.55	0.718916	0.99639	0.0631244	28436	Nipsnap homolog 3A (C. elegans) OS=Rattus norvegicus OX=10116 GN=Nipsnap3b PE=1 SV=1	84671.2	207227	144304	119248	126669	114048	128890	109162	83412.6	170865
B2RYU9|B2RYU9_RAT	1	1	32.49	0.719406	0.99639	0.0630759	6511	LOC100174909 protein OS=Rattus norvegicus OX=10116 GN=Smim11a PE=2 SV=1	21365.1	23917.1	27759.9	29434.6	44478	49117	27134	21969.7	32541.3	36418.5
G3V8G5|G3V8G5_RAT;Q62638|GSLG1_RAT	3	3	145.08	0.719631	0.99639	0.0630537	137343	Golgi apparatus protein 1 OS=Rattus norvegicus OX=10116 GN=Glg1 PE=1 SV=1	2.74971e+06	1.35009e+06	1.98016e+06	3.2242e+06	1.41679e+06	1.55588e+06	2.07911e+06	1.98978e+06	1.30786e+06	1.90832e+06
Q920Q0|PALM_RAT	1	1	48.02	0.719757	0.99639	0.0630412	42072	Paralemmin-1 OS=Rattus norvegicus OX=10116 GN=Palm PE=1 SV=1	191777	124431	177826	193219	85619.5	157213	179338	163437	117170	189516
A0A0G2JXJ6|A0A0G2JXJ6_RAT	1	1	45.33	0.720175	0.99639	0.0630001	65557	Tetratricopeptide repeat domain 7B OS=Rattus norvegicus OX=10116 GN=Ttc7b PE=1 SV=1	83619.3	68912.1	102907	85159.6	272296	222299	81108.4	76564.8	237191	83569.9
M0RDR2|M0RDR2_RAT	5	5	251.12	0.720431	0.99639	0.0629749	60881	Uncharacterized protein OS=Rattus norvegicus OX=10116 PE=4 SV=1	54576.8	37433.4	66480.8	125338	93452	370751	83279	105159	197711	78316.5
B1WBY7|B1WBY7_RAT	3	1	235.86	0.720716	0.99639	0.0629468	39412	ER lipid raft-associated 1 OS=Rattus norvegicus OX=10116 GN=Erlin1 PE=1 SV=1	400936	414287	447862	626957	472490	646700	428473	517621	716752	454692
Q5M7T6|Q5M7T6_RAT;A0A1B0GWX7|A0A1B0GWX7_RAT	13	12	1229.12	0.720758	0.99639	0.0629427	40731	V-type proton ATPase subunit OS=Rattus norvegicus OX=10116 GN=Atp6v0d1 PE=1 SV=1	1.30441e+07	1.18645e+07	1.34038e+07	1.80287e+07	1.11747e+07	1.43419e+07	1.2342e+07	1.54875e+07	1.42353e+07	1.39246e+07
A0A0G2K568|A0A0G2K568_RAT	1	1	65.37	0.720787	0.99639	0.0629398	33575	Ketimine reductase mu-crystallin OS=Rattus norvegicus OX=10116 GN=Crym PE=1 SV=1	40091.4	54493.5	41841	31876.1	34012.2	58769.4	43030.8	48946.4	38857.1	48138.1
D3ZDU5|D3ZDU5_RAT	4	4	284.26	0.720832	0.99639	0.0629355	16359	Profilin OS=Rattus norvegicus OX=10116 GN=Pfn2 PE=3 SV=1	519022	428050	842279	616713	637570	747981	505595	670574	523431	664346
G3V728|G3V728_RAT	6	6	466.77	0.72132	0.99639	0.0628876	33610	4-nitrophenylphosphatase domain and non-neuronal SNAP25-like protein homolog 1 (C. elegans), isoform CRA_b OS=Rattus norvegicus OX=10116 GN=Nipsnap1 PE=1 SV=1	1.97696e+06	3.01364e+06	2.03971e+06	2.3055e+06	2.05346e+06	2.61034e+06	3.02163e+06	2.54617e+06	2.12122e+06	2.04047e+06
D3ZN37|D3ZN37_RAT	1	1	23.91	0.721361	0.99639	0.0628836	158898	Rho-associated protein kinase OS=Rattus norvegicus OX=10116 GN=Rock1 PE=1 SV=2	40696.3	54306.2	43273.1	74100.2	49632.5	70429.4	60520	49418.8	50843.9	45792.8
Q6P9V5|Q6P9V5_RAT	1	1	54.75	0.721367	0.99639	0.062883	26006	Proteasome subunit alpha type OS=Rattus norvegicus OX=10116 GN=Psma2 PE=2 SV=1	29221.5	5543.99	44366.2	45293.8	79382.1	92979.3	16695.2	50801.8	81178.5	62024.5
A0A0G2JXC1|A0A0G2JXC1_RAT	2	2	86.19	0.721498	0.99639	0.0628702	58344	Protein ERGIC-53 OS=Rattus norvegicus OX=10116 GN=Lman1 PE=1 SV=1	168789	116794	167506	384651	332559	424056	135069	177292	438219	183516
Q4V7F2|CREL1_RAT	2	2	125.55	0.721626	0.99639	0.0628577	47947	Protein disulfide isomerase Creld1 OS=Rattus norvegicus OX=10116 GN=Creld1 PE=2 SV=1	546948	565584	623910	753115	532242	810090	641136	562410	679515	557264
B2GV15|B2GV15_RAT	1	1	26.35	0.721663	0.99639	0.062854	53525	Dihydrolipoamide acetyltransferase component of pyruvate dehydrogenase complex OS=Rattus norvegicus OX=10116 GN=Dbt PE=1 SV=1	531796	382767	483067	528547	670500	580679	480739	492836	565158	477825
D3ZKK5|D3ZKK5_RAT	1	1	25.55	0.721824	0.99639	0.0628383	75323	Myotubularin-related protein 1 OS=Rattus norvegicus OX=10116 GN=Mtmr1 PE=1 SV=1	2.89639e+06	1.51867e+06	2.87331e+06	2.42073e+06	2.20628e+06	2.93271e+06	1.98206e+06	2.18989e+06	2.6756e+06	2.38121e+06
A0A140TAE6|A0A140TAE6_RAT	1	1	24.84	0.722132	0.99639	0.0628083	40537	Enoyl-[acyl-carrier-protein] reductase, mitochondrial OS=Rattus norvegicus OX=10116 GN=Mecr PE=1 SV=1	101974	77356.7	105134	87317.7	175731	118087	105114	115794	147492	93118.9
Q9JLD2|NEUS_RAT	1	1	34.1	0.722153	0.99639	0.0628062	46248	Neuroserpin OS=Rattus norvegicus OX=10116 GN=Serpini1 PE=1 SV=1	155585	140045	152555	174885	121829	190270	144653	108030	198242	151558
Q4FZT9|PSMD2_RAT	1	1	66.29	0.722248	0.99639	0.0627969	100922	26S proteasome non-ATPase regulatory subunit 2 OS=Rattus norvegicus OX=10116 GN=Psmd2 PE=1 SV=1	12403	14506.3	13186.6	17946	2760.8	7419.96	10780.7	8389.94	6476.17	29696.8
Q5PPI4|LAMP5_RAT	2	2	119.21	0.722277	0.99639	0.062794	31713	Lysosome-associated membrane glycoprotein 5 OS=Rattus norvegicus OX=10116 GN=Lamp5 PE=2 SV=1	559740	664243	690242	900913	764153	914313	718210	814791	1.03094e+06	597456
D3ZI74|D3ZI74_RAT	1	1	19.88	0.722484	0.99639	0.0627739	21977	N-acetyltransferase 14 OS=Rattus norvegicus OX=10116 GN=Nat14 PE=4 SV=1	52103.3	56816.2	62826.5	106582	46633	117919	56538.4	60488.6	72708.1	68037.3
Q6PEC0|AP4A_RAT	1	1	14.87	0.722551	0.99639	0.0627674	17090	Bis(5'-nucleosyl)-tetraphosphatase [asymmetrical] OS=Rattus norvegicus OX=10116 GN=Nudt2 PE=2 SV=3	147979	182910	108202	131313	95853.3	103410	142552	129553	92027.4	115815
Q6P767|PTTG_RAT	1	1	36.95	0.72378	0.99639	0.062648	20685	Pituitary tumor-transforming gene 1 protein-interacting protein OS=Rattus norvegicus OX=10116 GN=Pttg1ip PE=2 SV=1	150417	249078	282356	357559	380959	487636	270684	296487	475122	291298
I7EFB0|I7EFB0_RAT;Q5XFW1|Q5XFW1_RAT	2	2	70.18	0.723871	0.99639	0.0626391	22983	Myelin basic protein transcript variant N (Fragment) OS=Rattus norvegicus OX=10116 GN=Mbp PE=2 SV=1	979504	763075	964872	1.563e+06	1.50574e+06	2.3687e+06	793520	915564	1.81582e+06	1.31356e+06
Q4V888|PP4P2_RAT	1	1	65.62	0.725205	0.99639	0.0625104	29089	Type 2 phosphatidylinositol 4,5-bisphosphate 4-phosphatase OS=Rattus norvegicus OX=10116 GN=Pip4p2 PE=1 SV=1	399019	220707	383864	506311	319785	528875	376433	425900	432018	374124
P62828|RAN_RAT;Q66H11|Q66H11_RAT	3	3	92.33	0.72532	0.99639	0.0624993	24579	GTP-binding nuclear protein Ran OS=Rattus norvegicus OX=10116 GN=Ran PE=1 SV=3	103356	51111.2	117774	153522	128554	181781	74116.1	104564	128471	120036
F1LT30|F1LT30_RAT	1	1	22.36	0.725423	0.99639	0.0624894	36307	PWI domain-containing protein OS=Rattus norvegicus OX=10116 PE=4 SV=2	578790	1.6392e+06	718445	1.0932e+06	699225	921463	872463	959921	538281	984848
G3V7G1|G3V7G1_RAT	1	1	24.31	0.726755	0.99639	0.0623616	63779	High affinity choline transporter 1 OS=Rattus norvegicus OX=10116 GN=Slc5a7 PE=3 SV=1	46834	83181.9	98498.9	112505	74896.2	115055	60871.8	77951	77755.4	105954
P01186|NEU2_RAT	1	1	34.34	0.726768	0.99639	0.0623604	18880	Vasopressin-neurophysin 2-copeptin OS=Rattus norvegicus OX=10116 GN=Avp PE=1 SV=1	2984.61	22588.9	5229.73	42598.1	11982.9	18742.1	4196.9	29027.4	9714.26	8047.67
A0A0G2K1R5|A0A0G2K1R5_RAT	5	5	202.73	0.727182	0.99639	0.0623208	54601	CaM kinase-like vesicle-associated protein OS=Rattus norvegicus OX=10116 GN=Camkv PE=1 SV=1	284611	254565	292045	430270	533287	603220	244299	343565	534294	329896
H2BF30|H2BF30_RAT	1	1	28.52	0.727526	0.99639	0.0622881	52732	Fatty acid desaturase 1 OS=Rattus norvegicus OX=10116 GN=Fads1 PE=2 SV=1	52841	55194.9	49191.1	77170.5	58699	88865.2	54072.4	47991.8	77612.7	60246.9
P55053|FABP5_RAT	1	1	35.83	0.727749	0.99639	0.0622668	15335	Fatty acid-binding protein 5 OS=Rattus norvegicus OX=10116 GN=Fabp5 PE=1 SV=3	116573	15253.5	163930	192679	164559	226310	56393.5	271905	184677	132856
D3Z9V1|D3Z9V1_RAT	1	1	13.97	0.72851	0.99639	0.0621946	60739	RELB proto-oncogene, NF-kB subunit OS=Rattus norvegicus OX=10116 GN=Relb PE=4 SV=3	305300	154295	328493	725763	882356	901750	203420	275486	1.02336e+06	388401
A0A0A0MY09|A0A0A0MY09_RAT;A0A0G2K4I4|A0A0G2K4I4_RAT	16	15	972.54	0.728606	0.99639	0.0621854	93128	Endoplasmin OS=Rattus norvegicus OX=10116 GN=Hsp90b1 PE=1 SV=1	3.29176e+06	3.72219e+06	3.54076e+06	5.71311e+06	3.47839e+06	4.53307e+06	3.78618e+06	4.02451e+06	4.69239e+06	4.08129e+06
A0A0G2K5G0|A0A0G2K5G0_RAT	1	1	75.53	0.729169	0.99639	0.0621321	35105	cAMP-dependent protein kinase type II-beta regulatory subunit OS=Rattus norvegicus OX=10116 GN=Prkar2b PE=4 SV=1	159348	172057	214145	186569	115077	261555	195492	180669	150789	243724
D3ZIP8|D3ZIP8_RAT	1	1	135.21	0.72952	0.99639	0.0620989	38597	Uncharacterized protein OS=Rattus norvegicus OX=10116 PE=4 SV=2	723642	476992	928395	1.10347e+06	1.0313e+06	1.31727e+06	860507	846178	1.63469e+06	720242
D4ABI7|D4ABI7_RAT	1	1	107.42	0.72953	0.99639	0.062098	43247	Very-long-chain (3R)-3-hydroxyacyl-CoA dehydratase OS=Rattus norvegicus OX=10116 GN=Hacd3 PE=1 SV=2	1.20362e+06	1.07727e+06	1.1667e+06	1.56265e+06	1.80788e+06	2.19847e+06	1.35359e+06	1.40851e+06	1.93401e+06	1.51255e+06
D3ZP47|D3ZP47_RAT	1	1	53.37	0.730517	0.99639	0.062005	14173	Phosphohistidine phosphatase 1 OS=Rattus norvegicus OX=10116 GN=Phpt1 PE=1 SV=1	357650	361290	299731	432935	481436	527586	316848	320997	552881	377857
Q9JIX5|CHD8_RAT	1	1	19.77	0.730947	0.99639	0.0619646	292449	Chromodomain-helicase-DNA-binding protein 8 OS=Rattus norvegicus OX=10116 GN=Chd8 PE=1 SV=2	675755	725466	972313	1.08599e+06	1.06029e+06	1.26824e+06	864262	750829	1.41893e+06	657554
A0JN30|A0JN30_RAT	3	3	272.17	0.731039	0.99639	0.061956	21038	Canopy 2 homolog (Zebrafish) OS=Rattus norvegicus OX=10116 GN=Cnpy2 PE=1 SV=1	366211	425847	425221	800765	745046	802756	570287	518082	937745	495182
G3V7U1|G3V7U1_RAT	3	2	133.61	0.731079	0.99639	0.0619522	135034	Glutamate receptor, metabotropic 1, isoform CRA_b OS=Rattus norvegicus OX=10116 GN=Grm1 PE=1 SV=1	328723	220440	173350	147028	191754	112003	218565	204895	222103	155086
O35095|NCDN_RAT	5	5	234.47	0.731184	0.99639	0.0619424	80355	Neurochondrin OS=Rattus norvegicus OX=10116 GN=Ncdn PE=1 SV=2	136411	67286.4	186300	208058	164401	245122	102696	131695	198695	152192
Q5RJY4|DRS7B_RAT	3	3	208.48	0.731903	0.99639	0.0618751	35662	Dehydrogenase/reductase SDR family member 7B OS=Rattus norvegicus OX=10116 GN=Dhrs7b PE=1 SV=1	238231	262731	290561	328706	407439	350271	356160	295511	441028	237938
P84817|FIS1_RAT	3	3	99	0.732197	0.99639	0.0618477	17041	Mitochondrial fission 1 protein OS=Rattus norvegicus OX=10116 GN=Fis1 PE=1 SV=1	140251	84526.6	136046	227153	320384	508373	169218	180834	374930	222293
P55051|FABP7_RAT	2	2	105.48	0.734708	0.99639	0.0616148	15140	Fatty acid-binding protein, brain OS=Rattus norvegicus OX=10116 GN=Fabp7 PE=1 SV=2	189441	97806.3	174835	136518	232883	176496	85259.4	191396	233076	131021
M0R3M4|M0R3M4_RAT	1	1	23.21	0.734725	0.99639	0.0616133	347943	RAN-binding protein 2 OS=Rattus norvegicus OX=10116 GN=Ranbp2 PE=1 SV=1	12044.1	9684.03	8489.84	14461.3	9502.02	5074.66	14915.9	8826.27	7473.62	10765.5
A0A096MIY8|A0A096MIY8_RAT;A0A096MJA9|A0A096MJA9_RAT	1	1	124.86	0.735416	0.99639	0.0615497	28411	Aspartate-beta-hydroxylase OS=Rattus norvegicus OX=10116 GN=Asph PE=1 SV=1	529562	269513	302916	556998	592296	489599	407676	280802	1.27653e+06	387622
P63012|RAB3A_RAT;Q63942|RAB3D_RAT	5	4	372.89	0.736922	0.99639	0.0614117	25182	Ras-related protein Rab-3A OS=Rattus norvegicus OX=10116 GN=Rab3a PE=1 SV=1	972889	652260	1.20057e+06	1.29067e+06	969562	1.5389e+06	769318	1.06115e+06	1.16403e+06	1.07487e+06
D4ABX9|D4ABX9_RAT	2	2	78.44	0.736991	0.99639	0.0614054	12067	ER membrane protein complex subunit 6 OS=Rattus norvegicus OX=10116 GN=Emc6 PE=1 SV=1	364550	343968	393180	473435	282509	401606	378064	355014	416946	388769
D3ZUB0|D3ZUB0_RAT	3	3	170.26	0.737109	0.99639	0.0613946	38067	Reticulocalbin 1 OS=Rattus norvegicus OX=10116 GN=Rcn1 PE=1 SV=1	115320	235395	224614	354955	172916	414303	204761	165194	272545	220459
Q63066|Q63066_RAT	1	1	31.84	0.737448	0.99639	0.0613637	15304	Beta-globin chain (Fragment) OS=Rattus norvegicus OX=10116 GN=beta-hl-r PE=3 SV=1	205221	143026	154685	149809	141140	88126.8	158293	109793	141716	136495
P60522|GBRL2_RAT	1	1	25.67	0.738406	0.99639	0.0612767	13715	Gamma-aminobutyric acid receptor-associated protein-like 2 OS=Rattus norvegicus OX=10116 GN=Gabarapl2 PE=3 SV=1	15149.2	5932.16	19070.6	18226.3	15857.6	28225.7	12535.5	11950.5	18064.2	14652.9
B2RYG6|OTUB1_RAT	4	4	146.19	0.738719	0.99639	0.0612483	31478	Ubiquitin thioesterase OTUB1 OS=Rattus norvegicus OX=10116 GN=Otub1 PE=1 SV=1	108586	44530.6	107726	196040	101087	135153	65612.4	94043.4	132952	104115
A0A0G2JZ26|A0A0G2JZ26_RAT	1	1	20.47	0.739165	0.99639	0.061208	109604	Filamin-A-interacting protein 1 OS=Rattus norvegicus OX=10116 GN=Filip1 PE=4 SV=1	14589.7	22559.1	17103.6	7152.14	10187.6	6574.26	8727.62	14902.7	6672.13	14815.3
D3ZSQ1|D3ZSQ1_RAT	1	1	19.78	0.739397	0.99639	0.0611871	224082	Pecanex 3 OS=Rattus norvegicus OX=10116 GN=Pcnx3 PE=1 SV=1	15032.7	18059.2	16124.3	22427.6	14049.6	8080.25	21052.9	15435.7	10410.1	19863
P36876|2ABA_RAT;A0A0G2JSQ0|A0A0G2JSQ0_RAT;A0A0G2JWY9|A0A0G2JWY9_RAT	3	3	177.1	0.73953	0.99639	0.061175	52159	Serine/threonine-protein phosphatase 2A 55 kDa regulatory subunit B alpha isoform OS=Rattus norvegicus OX=10116 GN=Ppp2r2a PE=2 SV=1	97006.9	97356.5	116001	122839	115515	157583	100381	122041	108896	119055
O89035|O89035_RAT	1	1	17.33	0.739556	0.99639	0.0611727	31890	Mitochondrial dicarboxylate carrier OS=Rattus norvegicus OX=10116 GN=Slc25a10 PE=1 SV=1	26797.8	28633.5	32679.9	41841.9	31193.7	32128.2	33216.6	24460.4	31967.9	34700.9
D4A051|D4A051_RAT	2	2	66.2	0.739633	0.99639	0.0611657	127606	Integrin alpha-7 OS=Rattus norvegicus OX=10116 GN=Itga7 PE=3 SV=2	50016.4	69454.4	54827.2	65544.1	45424.9	38608.5	57424	71787.9	45746.7	50132.3
M0R436|M0R436_RAT	2	2	59.67	0.740297	0.99639	0.061106	30190	Ring finger protein 170 OS=Rattus norvegicus OX=10116 GN=Rnf170 PE=1 SV=2	1959.11	3284.04	2362.7	9778.75	22247.2	25842.9	4991.76	6168.99	10844.1	13436.6
Q5RJR9|Q5RJR9_RAT	2	2	123.86	0.74298	0.99639	0.0608663	46646	Serine (Or cysteine) proteinase inhibitor, clade H, member 1, isoform CRA_b OS=Rattus norvegicus OX=10116 GN=Serpinh1 PE=1 SV=1	97561.9	68182.8	74016.7	151644	124597	192306	75500.1	86803.7	172743	92250.7
Q5PQL3|SPP2B_RAT	1	1	30.94	0.743161	0.99639	0.0608502	64835	Signal peptide peptidase-like 2B OS=Rattus norvegicus OX=10116 GN=Sppl2b PE=2 SV=1	89788	97404.4	77975.5	71832.6	64121.4	45132.1	92277.6	74008.5	58015	85476.1
Q4QQW8|PLBL2_RAT;B1WBP6|B1WBP6_RAT	3	3	184.5	0.743363	0.99639	0.0608323	65756	Putative phospholipase B-like 2 OS=Rattus norvegicus OX=10116 GN=Plbd2 PE=1 SV=2	130046	112057	154518	201368	197602	208788	154366	130263	221347	126218
A0A0G2K151|A0A0G2K151_RAT	4	4	308.46	0.743476	0.99639	0.0608223	41573	Apolipoprotein E OS=Rattus norvegicus OX=10116 GN=Apoe PE=1 SV=1	1.2364e+06	1.023e+06	1.41616e+06	2.00584e+06	1.28655e+06	2.0034e+06	1.25708e+06	1.12956e+06	1.84205e+06	1.35355e+06
A0A0A0MY13|A0A0A0MY13_RAT	3	3	165.67	0.744651	0.99639	0.0607186	136290	Probable G-protein-coupled receptor 158 OS=Rattus norvegicus OX=10116 GN=Gpr158 PE=1 SV=1	187425	236199	225544	247767	274508	288978	247924	209903	289969	254218
D4AA98|D4AA98_RAT	1	1	31.61	0.744999	0.99639	0.0606879	52069	F-box protein 47 OS=Rattus norvegicus OX=10116 GN=Fbxo47 PE=4 SV=3	13975.7	29705.6	12138.7	6064.05	3184.17	4882.63	15008.1	11334.4	6417.88	10066.9
G3V784|G3V784_RAT;Q5D001|Q5D001_RAT	2	2	171.33	0.746092	0.99639	0.0605922	54227	ADP-dependent glucokinase OS=Rattus norvegicus OX=10116 GN=Adpgk PE=1 SV=1	99313.9	63202.5	141195	145712	88436.2	167992	118658	109508	147456	105092
P61765|STXB1_RAT	9	8	612.36	0.747124	0.99639	0.0605021	67925	Syntaxin-binding protein 1 OS=Rattus norvegicus OX=10116 GN=Stxbp1 PE=1 SV=1	2.11557e+06	1.72818e+06	2.82451e+06	2.75229e+06	3.00283e+06	4.08361e+06	2.3517e+06	1.96399e+06	3.28477e+06	2.58865e+06
D3ZLK9|D3ZLK9_RAT	1	1	24.26	0.747191	0.99639	0.0604962	39276	ATP-dependent (S)-NAD(P)H-hydrate dehydratase OS=Rattus norvegicus OX=10116 GN=Naxd PE=1 SV=2	92416.5	83779.5	111011	140002	79641	134034	108894	106729	90202.2	95040
A0A0G2JU48|A0A0G2JU48_RAT	3	1	247.33	0.747812	0.99639	0.0604423	46733	Type I keratin KA11 OS=Rattus norvegicus OX=10116 GN=Ka11 PE=3 SV=1	115885	2.19268e+06	127635	116805	125557	286808	135360	4.7401e+06	129549	110451
Q63372|NRX1A_RAT;Q63373|NRX1B_RAT;A0A0U1RRR4|A0A0U1RRR4_RAT;D3ZAD6|D3ZAD6_RAT	10	2	292.56	0.749245	0.99639	0.0603184	170211	Neurexin-1 OS=Rattus norvegicus OX=10116 GN=Nrxn1 PE=1 SV=3	73251.3	71815.2	86660.9	100144	84797.7	104231	78578.3	73636.1	100559	82776.4
F1LN75|F1LN75_RAT	1	1	31.32	0.749282	0.99639	0.0603151	64102	Septin 9 OS=Rattus norvegicus OX=10116 GN=Sept9 PE=1 SV=3	70692.2	79172	78839.9	62178.9	67265.7	92939.2	52500	88453.8	103320	76994.2
A0A0G2K121|A0A0G2K121_RAT	8	8	332.68	0.749367	0.99639	0.0603078	32960	Unc-119 lipid-binding chaperone B OS=Rattus norvegicus OX=10116 GN=Mlec PE=1 SV=1	702334	499661	791334	1.06983e+06	762334	840268	653685	772221	1.05861e+06	755454
A0A0G2K4I3|A0A0G2K4I3_RAT	1	1	18.18	0.750456	0.99639	0.0602142	69745	Adhesion G protein-coupled receptor A1 OS=Rattus norvegicus OX=10116 GN=Adgra1 PE=3 SV=1	37969.9	12006.5	20847.8	44972.2	36711.2	20877.2	25389.9	26048.6	30435.9	33280.9
B5DFI9|B5DFI9_RAT	1	1	33.68	0.751385	0.99639	0.0601348	48085	Protein-serine/threonine kinase OS=Rattus norvegicus OX=10116 GN=Pdk3 PE=2 SV=1	26254.1	25247	23474.4	42661.5	22127.9	22797.9	43884.4	21379	23707	27347.8
A0A0A0MY31|A0A0A0MY31_RAT;A0A0G2KAH9|A0A0G2KAH9_RAT;C7E1V1|C7E1V1_RAT;P29995|ITPR2_RAT;A0A0G2K260|A0A0G2K260_RAT;F1LQR8|F1LQR8_RAT;Q5BJS8|Q5BJS8_RAT	12	12	456.46	0.751557	0.99639	0.0601202	311770	Inositol 1,4,5-trisphosphate receptor type 1 OS=Rattus norvegicus OX=10116 GN=Itpr1 PE=1 SV=2	530016	335490	260645	475485	574676	626060	285791	227461	909012	455333
Q6AY62|NEUFC_RAT	1	1	25.21	0.751587	0.99639	0.0601176	29446	Neuferricin OS=Rattus norvegicus OX=10116 GN=Cyb5d2 PE=2 SV=1	32892.4	58379.8	55584.8	65700.2	19770.9	88868.8	54313.2	41370.4	59415.6	57990
A0A1L1WKE8|A0A1L1WKE8_RAT	3	3	90.34	0.751821	0.99639	0.0600977	23835	Calcium modulating ligand (Fragment) OS=Rattus norvegicus OX=10116 PE=2 SV=1	63760.1	61342.4	84033.5	116381	82554.4	131129	78707.2	70292.7	97728.6	82635.5
Q7TQ75|Q7TQ75_RAT	2	1	64.24	0.752001	0.99639	0.0600824	46597	Microtubule-associated proteins 1A/1B light chain 3B OS=Rattus norvegicus OX=10116 GN=Map1lc3b PE=2 SV=1	170528	190460	156541	111824	581498	678473	246471	197748	917850	157321
P09606|GLNA_RAT	4	4	175.07	0.752115	0.99639	0.0600727	42982	Glutamine synthetase OS=Rattus norvegicus OX=10116 GN=Glul PE=1 SV=3	931266	577985	963184	996896	864214	1.13344e+06	1.02737e+06	864658	938695	893004
A0A0G2JVD2|A0A0G2JVD2_RAT	1	1	24.31	0.752756	0.99639	0.0600183	48763	Solute carrier family 25 member 23 OS=Rattus norvegicus OX=10116 GN=Slc25a23 PE=1 SV=1	46952.1	79042.8	50019.9	49611.8	24661.2	30311.8	72052.3	49940.8	18359.9	36496.7
D3ZBS2|D3ZBS2_RAT	3	3	185.39	0.752804	0.99639	0.0600142	99348	Inter-alpha-trypsin inhibitor heavy chain H3 OS=Rattus norvegicus OX=10116 GN=Itih3 PE=1 SV=3	116365	70109.7	143951	168512	337680	196719	125112	111732	214818	126659
A0A0G2JT63|A0A0G2JT63_RAT;D3ZX82|D3ZX82_RAT	6	5	195.14	0.752925	0.99639	0.060004	113552	Cytoplasmic FMR1-interacting protein 2 OS=Rattus norvegicus OX=10116 GN=Cyfip2 PE=4 SV=1	181104	186036	236509	293979	201534	383370	198923	172716	301821	244451
A0A1B0GWN8|A0A1B0GWN8_RAT	8	8	728.1	0.753135	0.99639	0.0599862	24812	Neuronal membrane glycoprotein M6-a OS=Rattus norvegicus OX=10116 GN=Gpm6a PE=1 SV=1	6.07458e+07	8.4258e+07	7.33612e+07	6.50686e+07	3.845e+07	5.0149e+07	5.41316e+07	6.56129e+07	4.26559e+07	6.92508e+07
Q5FWU3|ATG9A_RAT	4	4	157.05	0.753333	0.99639	0.0599694	95397	Autophagy-related protein 9A OS=Rattus norvegicus OX=10116 GN=Atg9a PE=1 SV=1	135016	125311	135189	197744	198334	275543	143265	161062	232066	200143
F1LQN3|F1LQN3_RAT;Q540J3|Q540J3_RAT	2	2	148.36	0.753926	0.99639	0.0599194	126780	Reticulon OS=Rattus norvegicus OX=10116 GN=Rtn4 PE=1 SV=1	285292	237642	315488	623099	420854	671747	379882	391132	510935	426443
D3ZQG3|D3ZQG3_RAT	1	1	66.95	0.754168	0.99639	0.059899	39556	Rhomboid domain-containing 2 OS=Rattus norvegicus OX=10116 GN=Rhbdd2 PE=4 SV=1	39078.8	17685.3	37304.9	138058	51469.9	165522	38197.2	60878.4	178074	45644.6
D4A435|D4A435_RAT	5	5	274.76	0.754335	0.99639	0.0598849	98554	Intercellular adhesion molecule 5 OS=Rattus norvegicus OX=10116 GN=Icam5 PE=1 SV=1	104492	65084.7	119094	244822	157208	262065	99258.5	91601.5	198561	150899
A0A0G2K428|A0A0G2K428_RAT	3	3	61.7	0.754431	0.99639	0.0598769	140438	Dynactin subunit 1 OS=Rattus norvegicus OX=10116 GN=Dctn1 PE=1 SV=1	43046.9	33078.1	44648.5	30483.1	45124.7	39406.9	52065.2	38772.6	47637	28305.9
F1M4R7|F1M4R7_RAT	1	1	33.22	0.754545	0.99639	0.0598673	61819	Chondroitin sulfate proteoglycan 5 OS=Rattus norvegicus OX=10116 GN=Cspg5 PE=4 SV=3	22994.3	7922.67	28424.7	33610.2	20949.1	26199.3	29770.1	10609.1	31319.4	13602.7
P63329|PP2BA_RAT;E2CWF0|E2CWF0_RAT	9	4	383.9	0.755323	0.99639	0.0598021	59291	Serine/threonine-protein phosphatase 2B catalytic subunit alpha isoform OS=Rattus norvegicus OX=10116 GN=Ppp3ca PE=1 SV=1	1.14008e+06	1.08389e+06	1.69331e+06	1.37887e+06	1.11369e+06	1.55548e+06	1.14342e+06	1.17328e+06	1.3146e+06	1.44615e+06
A0A0G2K5B0|A0A0G2K5B0_RAT	2	2	81.26	0.755979	0.99639	0.0597472	64396	TBC1 domain family, member 24 OS=Rattus norvegicus OX=10116 GN=Tbc1d24 PE=1 SV=1	85831.1	46070.8	81200.1	93468.6	76048.7	118368	54750.1	77351.5	81965.4	94963.9
Q505J5|Q505J5_RAT	1	1	47.76	0.756133	0.99639	0.0597344	48580	Synaptotagmin XI OS=Rattus norvegicus OX=10116 GN=Syt11 PE=2 SV=1	25062.3	6961.27	29382.2	83545.1	40866.7	68262.3	20061.4	26989.4	44560.2	25424.5
G3V8T4|G3V8T4_RAT	4	4	114.12	0.756186	0.99639	0.05973	128115	DNA damage-binding protein 1 OS=Rattus norvegicus OX=10116 GN=Ddb1 PE=1 SV=1	66040	54814.2	76999.3	66807.3	60649.7	85566.8	55183.8	79622.8	69858	60011.7
A0A0U1RRQ7|A0A0U1RRQ7_RAT	2	1	121.87	0.756538	0.99639	0.0597006	45177	Sec61 translocon alpha 2 subunit OS=Rattus norvegicus OX=10116 GN=Sec61a2 PE=1 SV=1	90069.8	84664.8	130951	157794	112086	294974	132409	116712	223179	121980
A1L108|ARP5L_RAT	2	2	60.3	0.756916	0.99639	0.0596692	17057	Actin-related protein 2/3 complex subunit 5-like protein OS=Rattus norvegicus OX=10116 GN=Arpc5l PE=1 SV=2	72122.2	55063.8	102377	135021	42930.1	108651	69860.5	84422.3	50659	97860.1
F8WFM2|F8WFM2_RAT;P85969|SNAB_RAT	9	7	585.69	0.757601	0.99639	0.0596124	33878	Beta-soluble NSF attachment protein OS=Rattus norvegicus OX=10116 GN=Napb PE=4 SV=1	842496	978421	745798	1.37423e+06	867620	975012	809377	986266	860420	1.0053e+06
Q66HG5|TM9S2_RAT	2	2	67.49	0.758686	0.99639	0.0595228	76620	Transmembrane 9 superfamily member 2 OS=Rattus norvegicus OX=10116 GN=Tm9sf2 PE=2 SV=1	245752	286595	252523	291916	208536	276149	269780	286082	236742	267992
F1M0G3|F1M0G3_RAT	1	1	14.19	0.759326	0.99639	0.0594702	57927	Ectonucleoside triphosphate diphosphohydrolase 1 OS=Rattus norvegicus OX=10116 GN=Entpd1 PE=3 SV=3	29486.3	12441.8	32992.4	48888.5	25016.2	36729.6	21187.2	37204.1	51682	23570.6
F1M7X3|F1M7X3_RAT	2	2	96.57	0.759362	0.99639	0.0594672	66661	Cadherin 13 OS=Rattus norvegicus OX=10116 GN=Cdh13 PE=1 SV=3	333766	713247	503869	481891	428222	449908	345647	568198	618030	504607
A0A0G2JTL4|A0A0G2JTL4_RAT;Q9EQ22|Q9EQ22_RAT	4	4	96.22	0.759614	0.99639	0.0594466	110141	Mast/stem cell growth factor receptor OS=Rattus norvegicus OX=10116 GN=Kit PE=1 SV=1	41683.4	24412.2	27683.3	34719.1	44813.9	36662.9	29272.3	40063.7	63734.4	23863.1
A0A0G2K8B7|A0A0G2K8B7_RAT;Q6P3V8|Q6P3V8_RAT;Q812C4|Q812C4_RAT	3	3	124.54	0.76004	0.99639	0.0594117	41492	Eukaryotic initiation factor 4A-II OS=Rattus norvegicus OX=10116 GN=Eif4a2 PE=1 SV=1	111696	86405.8	136602	132753	105467	147538	99707.3	167350	112446	123127
A0A0G2JUJ9|A0A0G2JUJ9_RAT	2	2	52.8	0.760044	0.99639	0.0594113	88061	SEC63 homolog, protein translocation regulator OS=Rattus norvegicus OX=10116 GN=Sec63 PE=1 SV=1	28781.2	28288	27842.8	70520.4	46183.6	66506.8	28133.5	29626.6	60800.5	40853.4
D4A4D5|D4A4D5_RAT	1	1	77.47	0.760081	0.99639	0.0594083	11699	Similar to 60S acidic ribosomal protein P2 OS=Rattus norvegicus OX=10116 GN=LOC498555 PE=3 SV=1	94919.7	70823.2	101606	113152	111999	182218	97453.6	94501.9	79697.4	145743
A0A0G2K2R4|A0A0G2K2R4_RAT	1	1	14.4	0.760925	0.99639	0.0593394	62077	Synaptotagmin-like 1 OS=Rattus norvegicus OX=10116 GN=Sytl1 PE=1 SV=1	603551	1.67262e+06	438389	219667	262632	521089	901274	731561	240906	610590
D3ZW60|D3ZW60_RAT	1	1	17.51	0.760945	0.99639	0.0593377	201697	TOG array regulator of axonemal microtubules 1 OS=Rattus norvegicus OX=10116 GN=Togaram1 PE=1 SV=1	3.41421e+06	1.46892e+06	2.61012e+06	1.55798e+06	1.12308e+06	1.13951e+06	1.65278e+06	1.40569e+06	1.30857e+06	2.12154e+06
G3V8A5|G3V8A5_RAT;B5DFC1|B5DFC1_RAT	5	5	192.45	0.761474	0.99639	0.0592947	92467	Vacuolar protein sorting-associated protein 35 OS=Rattus norvegicus OX=10116 GN=Vps35 PE=1 SV=1	70520.7	74699.3	84689.5	100046	107104	127728	81655.7	78763.3	109297	86977.4
D4A2D7|D4A2D7_RAT	2	2	39.74	0.76151	0.99639	0.0592918	120333	Importin 4 OS=Rattus norvegicus OX=10116 GN=Ipo4 PE=1 SV=2	57482.5	141780	109032	108120	56049.3	80977.7	145012	114762	57001.6	82989.5
P47727|CBR1_RAT;A0A0G2JSV2|A0A0G2JSV2_RAT;A0A096MJ24|A0A096MJ24_RAT;A0A0G2K658|A0A0G2K658_RAT;O08559|O08559_RAT	6	6	158.11	0.761552	0.99639	0.0592884	30844	Carbonyl reductase [NADPH] 1 OS=Rattus norvegicus OX=10116 GN=Cbr1 PE=1 SV=2	58982.6	45890.6	66845.8	74500.5	96014.7	110985	49010.9	108475	92710.5	72795.7
Q6P9V6|Q6P9V6_RAT	1	1	51.43	0.761961	0.99639	0.0592552	26565	Proteasome subunit alpha type OS=Rattus norvegicus OX=10116 GN=Psma5 PE=1 SV=1	126219	96210.4	158383	113843	111567	155593	101940	160379	126757	137508
A0A0G2JWL3|A0A0G2JWL3_RAT	1	1	34.26	0.764075	0.99639	0.0590847	316178	Neurofibromin OS=Rattus norvegicus OX=10116 GN=Nf1 PE=1 SV=1	27592	26953.7	24522.8	34057.5	10957	21518.6	30380.6	21036.4	22947.3	24583.5
M0R9L2|M0R9L2_RAT	1	1	32.27	0.764565	0.99639	0.0590455	41311	Ciliary neurotrophic factor receptor subunit alpha OS=Rattus norvegicus OX=10116 GN=Cntfr PE=4 SV=1	310894	186691	295826	484066	394374	342477	245102	355994	461601	340886
B5DF41|SNPH_RAT	2	2	130.23	0.765013	0.99639	0.0590097	55258	Syntaphilin OS=Rattus norvegicus OX=10116 GN=Snph PE=1 SV=1	122156	202272	123632	182687	199822	204325	202909	180480	202861	130373
Q8CH83|Q8CH83_RAT	1	1	23.91	0.765746	0.99639	0.0589513	38253	KOR-3A splice variant OS=Rattus norvegicus OX=10116 GN=Oprl1 PE=2 SV=1	34620.7	40877.4	61184	52263.5	59985.5	14685.3	44176.6	53065.8	18803.8	38085.9
A2VD09|A2VD09_RAT	1	1	26.81	0.766334	0.99639	0.0589046	52413	Abi1 protein OS=Rattus norvegicus OX=10116 GN=Abi1 PE=1 SV=1	66277.3	45396	75258.6	62131.7	25704.8	54718.3	43984.4	57743.3	43687.6	51307.1
D3ZJF3|D3ZJF3_RAT	1	1	26.79	0.766461	0.99639	0.0588945	52792	Gasdermin-C OS=Rattus norvegicus OX=10116 GN=Gsdmc PE=4 SV=1	38671.8	21864.2	45798.4	64965.2	154173	245967	29906.9	71984.7	187331	102031
A0A0G2K7L3|A0A0G2K7L3_RAT	1	1	26.98	0.766794	0.99639	0.0588681	10080	MPV17 mitochondrial inner membrane protein-like OS=Rattus norvegicus OX=10116 GN=Mpv17l PE=3 SV=2	83019	95883.1	81170.9	46206	54413.4	57216.6	95725.1	68648.5	61085.8	62863.1
A0A0G2K0P8|A0A0G2K0P8_RAT	5	5	271.01	0.768406	0.99639	0.0587411	74584	CDW92 antigen, isoform CRA_b OS=Rattus norvegicus OX=10116 GN=Slc44a1 PE=1 SV=1	519652	346124	470194	738608	840517	660057	440463	809231	882545	443599
Q66H18|Q66H18_RAT	3	3	136.3	0.768507	0.99639	0.0587332	28952	Synaptophysin-like 1 OS=Rattus norvegicus OX=10116 GN=Sypl1 PE=1 SV=1	1.29177e+06	1.31141e+06	1.2291e+06	1.35751e+06	1.31161e+06	1.30877e+06	1.19802e+06	1.53168e+06	1.34481e+06	1.07674e+06
Q6PDU7|ATP5L_RAT	2	2	47.37	0.768846	0.99639	0.0587066	11426	ATP synthase subunit g, mitochondrial OS=Rattus norvegicus OX=10116 GN=Atp5mg PE=1 SV=2	157463	162466	145740	368942	216344	271193	216062	162414	261858	157544
D4A6D8|LRRT1_RAT	1	1	14.04	0.768999	0.99639	0.0586946	59777	Leucine-rich repeat transmembrane neuronal protein 1 OS=Rattus norvegicus OX=10116 GN=Lrrtm1 PE=3 SV=1	34220.8	36181.5	39912.2	26145.6	5218.87	11843.7	25743.4	42054.3	3729.1	22488.4
M0RBJ0|M0RBJ0_RAT	1	1	41.33	0.769076	0.99639	0.0586886	4993	Guanine nucleotide-binding protein subunit gamma OS=Rattus norvegicus OX=10116 GN=Gng2 PE=1 SV=2	152130	38798.7	212055	629220	69918.8	150426	145931	141805	136970	266361
P62909|RS3_RAT;D3ZVH2|D3ZVH2_RAT	2	2	42.51	0.769203	0.99639	0.0586786	26828	40S ribosomal protein S3 OS=Rattus norvegicus OX=10116 GN=Rps3 PE=1 SV=1	57704.5	65090.4	61669.1	66794	50668.5	75517.9	42795.3	89899.1	56810.1	58668.9
Q5XII0|EPDR1_RAT	4	4	219.16	0.76971	0.99639	0.058639	26022	Mammalian ependymin-related protein 1 OS=Rattus norvegicus OX=10116 GN=Epdr1 PE=1 SV=1	611963	544314	797586	1.01659e+06	660927	898938	725067	525475	936001	687074
D4A1D8|D4A1D8_RAT	3	3	331.98	0.769812	0.99639	0.0586311	30589	Surfeit 4 OS=Rattus norvegicus OX=10116 GN=Surf4 PE=1 SV=1	550401	754748	737566	659441	763551	1.04339e+06	703862	781700	759134	809054
Q6JWR2|S38A7_RAT	2	2	71.92	0.769881	0.99639	0.0586257	50498	Putative sodium-coupled neutral amino acid transporter 7 OS=Rattus norvegicus OX=10116 GN=Slc38a7 PE=2 SV=1	51915.1	44589.8	63742.3	77383.8	67441.4	78551.7	62780.5	60442.8	84912.9	56326.9
Q5PQZ9|Q5PQZ9_RAT	3	3	104.57	0.770983	0.99639	0.0585401	14406	NADH dehydrogenase [ubiquinone] 1 subunit C2 OS=Rattus norvegicus OX=10116 GN=Ndufc2 PE=1 SV=1	180644	182424	140287	281127	184165	176552	229329	200868	218760	142969
G3V7N6|G3V7N6_RAT	4	4	215.58	0.771714	0.99639	0.0584836	54029	Membrane bound O-acyltransferase domain containing 7 OS=Rattus norvegicus OX=10116 GN=Mboat7l1 PE=1 SV=1	669509	543395	752492	1.11802e+06	867027	1.34783e+06	619119	729301	1.03564e+06	856104
A0A0G2K0V8|A0A0G2K0V8_RAT	2	2	62.62	0.773137	0.99639	0.0583741	32381	Nuclear migration protein nudC-like OS=Rattus norvegicus OX=10116 GN=LOC100911422 PE=4 SV=1	58678.3	39552.2	68958.4	82029.3	51856.9	84978.5	61825.5	66397.4	82688	53661.9
Q5RKH6|OS9_RAT	2	2	65.09	0.773993	0.99639	0.0583086	75775	Protein OS-9 OS=Rattus norvegicus OX=10116 GN=Os9 PE=1 SV=1	8258.45	13116.2	12763.8	15341.7	9139.86	16338.6	12153.1	13176.6	17346.5	9518.28
D4A3H5|D4A3H5_RAT	1	1	23.21	0.774576	0.99639	0.0582642	98352	Chloride channel protein OS=Rattus norvegicus OX=10116 GN=Clcn6 PE=1 SV=1	37836.4	8192.28	53653.9	136357	36318.9	92786.6	39037.1	48437.7	82549.5	45718.9
A0A0G2K0W3|A0A0G2K0W3_RAT	3	3	178.68	0.774653	0.99639	0.0582583	58894	Protein tweety homolog OS=Rattus norvegicus OX=10116 GN=Ttyh3 PE=1 SV=1	507254	452579	480917	876487	362680	411449	481974	526203	377305	508545
A0A0G2JTI8|A0A0G2JTI8_RAT	1	1	19.4	0.774715	0.99639	0.0582536	108372	Aminopeptidase OS=Rattus norvegicus OX=10116 GN=Enpep PE=1 SV=1	30659.3	22662.8	22268.4	17420.5	22291.3	30501.4	20268.2	22366	30639.1	19769.9
Q78EJ9|CAN8_RAT	1	1	38.57	0.775836	0.99639	0.0581686	80417	Calpain-8 OS=Rattus norvegicus OX=10116 GN=Capn8 PE=2 SV=1	11976.2	6577.81	12683.9	6073.08	781.044	7816.45	7972	7773.41	3049.08	3015.01
B0BNG3|B0BNG3_RAT	3	3	115.66	0.776335	0.99639	0.0581309	40709	Lectin, mannose-binding 2 OS=Rattus norvegicus OX=10116 GN=Lman2 PE=1 SV=1	356492	251470	379010	540405	401994	507847	326529	345448	494702	358930
B0BMY2|B0BMY2_RAT	1	1	21.79	0.776954	0.99639	0.0580844	15198	LOC684097 protein OS=Rattus norvegicus OX=10116 GN=LOC684097 PE=2 SV=1	20934.7	24875.5	24711.6	20325	23641.7	42289	22738.1	22153.4	35066.6	27917.3
F1LXC7|F1LXC7_RAT	1	1	28.63	0.776961	0.99639	0.0580838	145012	Hypothetical protein LOC100362814 OS=Rattus norvegicus OX=10116 GN=LOC100362814 PE=1 SV=3	135504	166114	158560	176184	103557	125442	151020	138261	119969	187745
A0A0G2K7Y0|A0A0G2K7Y0_RAT;O35520|O35520_RAT	3	3	65.24	0.777345	0.99639	0.058055	70556	Complement component receptor 1-like protein OS=Rattus norvegicus OX=10116 GN=Cr1l PE=1 SV=1	154252	143170	121688	140871	152839	161052	123989	169887	129176	148888
Q5RKJ9|Q5RKJ9_RAT;Q7TQ88|Q7TQ88_RAT	3	1	240.59	0.778356	0.99639	0.0579793	22755	RAB10, member RAS oncogene family OS=Rattus norvegicus OX=10116 GN=Rab10 PE=1 SV=1	297850	169974	362460	363013	307282	457885	241271	299798	334931	320287
Q8CFD0|SFXN5_RAT	4	4	121.49	0.778413	0.99639	0.0579751	37452	Sideroflexin-5 OS=Rattus norvegicus OX=10116 GN=Sfxn5 PE=2 SV=1	201323	253421	201614	314494	470801	455699	349851	225508	546465	243725
A0A0A0MP77|A0A0A0MP77_RAT	1	1	20.96	0.778577	0.99639	0.0579628	144891	Rap guanine nucleotide exchange factor 2 OS=Rattus norvegicus OX=10116 GN=Rapgef2 PE=1 SV=1	28196.9	29089.3	67281.7	50772.7	92801.1	127950	28716.5	57732.5	108604	90522.3
P0DSP1|SORL_RAT	10	10	288.47	0.779184	0.99639	0.0579176	252574	Sortilin-related receptor OS=Rattus norvegicus OX=10116 GN=Sorl1 PE=1 SV=1	464136	305663	459119	1.14974e+06	859144	1.32071e+06	449543	458790	1.12407e+06	559917
P69897|TBB5_RAT	10	2	691.69	0.779419	0.99639	0.0579002	50095	Tubulin beta-5 chain OS=Rattus norvegicus OX=10116 GN=Tubb5 PE=1 SV=1	572087	308841	669311	778092	583443	873078	462884	588031	592363	643727
D3ZQK5|D3ZQK5_RAT	1	1	21.44	0.779615	0.99639	0.0578856	105500	Similar to mKIAA1522 protein OS=Rattus norvegicus OX=10116 GN=RGD1561149 PE=1 SV=1	22331.9	25617	30030.3	30324.9	15571.5	21857.3	26204.1	34082.9	17574.5	24383.3
D3ZWT2|D3ZWT2_RAT	1	1	23.95	0.779912	0.99639	0.0578637	30492	Fat storage-inducing transmembrane protein 2 OS=Rattus norvegicus OX=10116 GN=Fitm2 PE=1 SV=1	146480	107318	148381	206729	148265	200443	150305	144603	209066	152710
P06685|AT1A1_RAT;Q64608|Q64608_RAT	37	20	4236.5	0.780399	0.99639	0.0578277	114293	Sodium/potassium-transporting ATPase subunit alpha-1 OS=Rattus norvegicus OX=10116 GN=Atp1a1 PE=1 SV=1	2.81461e+07	2.32974e+07	2.42291e+07	4.90074e+07	3.04263e+07	2.93017e+07	2.68843e+07	2.37876e+07	3.15686e+07	3.27386e+07
Q8BHI5|Q8BHI5_RAT	1	1	32.06	0.780456	0.99639	0.0578234	57506	O-acyltransferase OS=Rattus norvegicus OX=10116 GN=Dgat1 PE=1 SV=1	22545	28997.1	25436.5	17938.1	25124.4	20781.6	24927.7	22259.7	17840.5	25796.9
B2RYC9|B2RYC9_RAT	5	5	271.07	0.780733	0.99639	0.057803	57854	Glucosylceramidase OS=Rattus norvegicus OX=10116 GN=Gba PE=1 SV=1	391178	279064	441449	624897	495535	627932	369844	462607	699281	461838
F1LMY3|F1LMY3_RAT	4	4	298.6	0.780853	0.99639	0.0577942	256467	Receptor-type tyrosine-protein phosphatase zeta OS=Rattus norvegicus OX=10116 GN=Ptprz1 PE=1 SV=3	1.80381e+06	1.62323e+06	1.92426e+06	1.76345e+06	1.64719e+06	1.86442e+06	1.52751e+06	1.59902e+06	2.34655e+06	1.53835e+06
Q4V8F6|Q4V8F6_RAT;Q6AY48|Q6AY48_RAT	2	2	102.27	0.780966	0.99639	0.0577859	35666	Pcbp2 protein OS=Rattus norvegicus OX=10116 GN=Pcbp2 PE=1 SV=1	12911.3	10730.3	9784.5	20754.3	57439.6	135058	9914.75	27791.9	98776.1	28318.7
Q6AXX5|Q6AXX5_RAT	1	1	31.79	0.781385	0.99639	0.0577551	35555	Retinol dehydrogenase 11 OS=Rattus norvegicus OX=10116 GN=Rdh11 PE=1 SV=1	59817.5	53515.9	51347.2	77750.2	57140.4	82873.7	54480.4	55996.9	76095.1	57927.7
Q6P6S5|WRB_RAT	3	3	146.65	0.782257	0.99639	0.0576911	20114	Tail-anchored protein insertion receptor WRB OS=Rattus norvegicus OX=10116 GN=Wrb PE=2 SV=1	144415	123460	196918	243879	198105	233633	146582	190000	260258	193902
Q5HZW3|ASPH2_RAT	1	1	43.46	0.782401	0.99639	0.0576806	39728	Aspartate beta-hydroxylase domain-containing protein 2 OS=Rattus norvegicus OX=10116 GN=Asphd2 PE=2 SV=1	68762.1	75519.3	124936	142242	65476.6	145437	114220	144412	73467.2	97631.3
P50137|TKT_RAT;G3V826|G3V826_RAT	11	11	523.44	0.782521	0.99639	0.0576718	68342	Transketolase OS=Rattus norvegicus OX=10116 GN=Tkt PE=1 SV=1	254232	296114	299887	732269	636593	844409	189245	274507	741768	717524
P04897|GNAI2_RAT;Q5EEY4|Q5EEY4_RAT;Q5EEY3|Q5EEY3_RAT	8	2	750.61	0.782668	0.99639	0.0576611	41043	Guanine nucleotide-binding protein G(i) subunit alpha-2 OS=Rattus norvegicus OX=10116 GN=Gnai2 PE=1 SV=3	583030	417610	609174	765354	727286	1.01653e+06	492424	578331	825858	666847
Q32Q06|AP1M1_RAT	2	2	87.77	0.783402	0.99639	0.0576076	48697	AP-1 complex subunit mu-1 OS=Rattus norvegicus OX=10116 GN=Ap1m1 PE=1 SV=3	119620	141999	151881	161801	151903	157659	159667	143758	133494	140940
Q5I0P2|GCSH_RAT;A0A0G2JYW6|A0A0G2JYW6_RAT;A0A0G2JZ02|A0A0G2JZ02_RAT	2	2	74.57	0.783829	0.99639	0.0575767	18701	Glycine cleavage system H protein, mitochondrial OS=Rattus norvegicus OX=10116 GN=Gcsh PE=2 SV=1	139295	93812	128090	136091	140150	161593	144712	127882	142786	99052.4
F1LMX3|F1LMX3_RAT	1	1	15.34	0.7841	0.99639	0.057557	110017	Ephrin type-A receptor 8 OS=Rattus norvegicus OX=10116 GN=Epha8 PE=3 SV=3	255904	189202	296004	151217	286205	255606	264784	249320	197907	264298
A0A140TAJ0|A0A140TAJ0_RAT	6	2	292.82	0.784324	0.99639	0.0575408	62228	Copine-9 OS=Rattus norvegicus OX=10116 GN=Cpne9 PE=4 SV=1	145157	213145	124961	99968.4	117005	116334	131943	140207	130454	146298
G3V7S0|G3V7S0_RAT;D4A2Y7|D4A2Y7_RAT	8	7	260.3	0.784593	0.99639	0.0575213	84801	Folate hydrolase OS=Rattus norvegicus OX=10116 GN=Folh1 PE=1 SV=1	288069	250633	335337	355547	394445	358919	279342	360304	433320	298109
Q5I0H4|TMCO1_RAT	1	1	26.88	0.784653	0.99639	0.057517	21389	Calcium load-activated calcium channel OS=Rattus norvegicus OX=10116 GN=Tmco1 PE=2 SV=1	21040.7	14222.6	26216.9	40144.7	32538.5	42309.3	21154.7	18913.8	44155.9	24178
P11348|DHPR_RAT	4	4	153.09	0.785242	0.99639	0.0574746	25764	Dihydropteridine reductase OS=Rattus norvegicus OX=10116 GN=Qdpr PE=1 SV=1	84896.4	40857.3	115976	125451	117887	205281	85086.5	106396	110334	83446.6
A0A0G2JWN8|A0A0G2JWN8_RAT	1	1	24.78	0.785411	0.99639	0.0574624	105400	Rap guanine nucleotide exchange factor 3 OS=Rattus norvegicus OX=10116 GN=Rapgef3 PE=4 SV=1	30432.9	43595	24777.6	10190	13023.4	18679.8	26471.6	31348.2	13151.6	24533.9
M0R4I7|M0R4I7_RAT	1	1	18.03	0.785533	0.99639	0.0574536	27878	Mitochondrial inner membrane protease ATP23 OS=Rattus norvegicus OX=10116 GN=Atp23 PE=3 SV=1	177160	106956	126512	182712	100377	97137	115106	125847	106921	143130
F1M6W1|F1M6W1_RAT	2	2	69.85	0.786703	0.99639	0.0573698	46505	Fumarylacetoacetase OS=Rattus norvegicus OX=10116 GN=Fah PE=1 SV=3	76681.4	40111.5	92800.6	60863	83611.3	80168.2	52754.2	65907.2	59120.2	94312.8
G3V824|G3V824_RAT	5	5	146.02	0.787044	0.99639	0.0573455	280433	Insulin-like growth factor 2 receptor OS=Rattus norvegicus OX=10116 GN=Igf2r PE=1 SV=1	51073.1	44555	64833.3	87890.6	67888.6	103107	52244.9	62455.6	113238	68957.5
Q9EPB1|DPP2_RAT	3	3	154.37	0.787853	0.99639	0.0572879	55649	Dipeptidyl peptidase 2 OS=Rattus norvegicus OX=10116 GN=Dpp7 PE=1 SV=1	148986	79332.5	179527	249892	181149	266039	122515	147077	257056	140618
D3Z981|D3Z981_RAT	3	2	95.53	0.787951	0.99639	0.0572809	216249	Plexin A1 OS=Rattus norvegicus OX=10116 GN=Plxna1 PE=1 SV=3	24044.5	18984.1	31512.4	37558.4	34357.1	37858	26897.3	31469	41863	26767.2
A0A0G2JSR2|A0A0G2JSR2_RAT;P40748|SYT3_RAT;O08625|SYT10_RAT	5	3	308.25	0.78854	0.99639	0.0572392	63816	Synaptotagmin III, isoform CRA_a OS=Rattus norvegicus OX=10116 GN=Syt3 PE=4 SV=1	245672	190671	284464	263303	279565	251266	179568	315490	215496	280296
Q6AYT7|ABD12_RAT	5	5	229.75	0.789501	0.99639	0.0571714	45666	Lysophosphatidylserine lipase ABHD12 OS=Rattus norvegicus OX=10116 GN=Abhd12 PE=2 SV=1	230259	190036	297280	455307	371268	409902	242618	244466	416996	301916
B0BND0|ENPP6_RAT;D3ZRI1|D3ZRI1_RAT	8	8	604.04	0.790177	0.99639	0.0571239	51011	Glycerophosphocholine cholinephosphodiesterase ENPP6 OS=Rattus norvegicus OX=10116 GN=Enpp6 PE=1 SV=1	1.28778e+06	1.27552e+06	1.96291e+06	1.04277e+06	1.7325e+06	1.83737e+06	1.14285e+06	1.42582e+06	2.2898e+06	1.57275e+06
D3ZBB3|D3ZBB3_RAT	1	1	31.48	0.791234	0.99639	0.05705	20355	Similar to transmembrane 4 superfamily member 10 (Predicted) OS=Rattus norvegicus OX=10116 GN=Tmem47 PE=1 SV=1	141958	185698	172570	160603	108404	157522	139711	168882	128657	157453
A0A0G2JW23|A0A0G2JW23_RAT	1	1	14.59	0.792495	0.99639	0.0569624	121584	NLR family, pyrin domain-containing 12 OS=Rattus norvegicus OX=10116 GN=Nlrp12 PE=4 SV=1	2.18642e+06	1.86104e+06	1.80067e+06	1.89031e+06	1.31941e+06	1.06676e+06	2.12913e+06	2.10174e+06	1.27934e+06	1.52064e+06
F1LP52|F1LP52_RAT	1	1	61.41	0.792917	0.99639	0.0569333	29809	Transmembrane protein 231 OS=Rattus norvegicus OX=10116 GN=Tmem231 PE=4 SV=2	108575	100941	114452	149737	88811.2	124721	97329.4	135723	116818	118544
Q9JJ46|EBP_RAT	1	1	38.35	0.794004	0.99639	0.0568584	26948	3-beta-hydroxysteroid-Delta(8),Delta(7)-isomerase OS=Rattus norvegicus OX=10116 GN=Ebp PE=2 SV=3	272549	166736	264248	355733	211228	318989	240397	267197	260644	222680
Q5BK63|NDUA9_RAT	10	10	458.6	0.795141	0.99639	0.0567805	42646	NADH dehydrogenase [ubiquinone] 1 alpha subcomplex subunit 9, mitochondrial OS=Rattus norvegicus OX=10116 GN=Ndufa9 PE=1 SV=2	785705	1.37716e+06	784691	1.01458e+06	717318	749618	1.37121e+06	940326	739998	753870
Q6TEK3|VKORL_RAT;F7FDC8|F7FDC8_RAT	4	3	120.05	0.795219	0.99639	0.0567752	20051	Vitamin K epoxide reductase complex subunit 1-like protein 1 OS=Rattus norvegicus OX=10116 GN=Vkorc1l1 PE=1 SV=1	214958	183890	290535	349412	199661	343975	261641	223841	226641	271656
B4F772|B4F772_RAT	6	5	283.08	0.79551	0.99639	0.0567554	95017	Heat shock 70kDa protein 4-like (Predicted), isoform CRA_b OS=Rattus norvegicus OX=10116 GN=Hspa4l PE=1 SV=1	67315.9	38529.5	73290.2	87322.9	80093.1	112436	67994.7	71929.2	59298.4	79302.3
Q5PQN0|NCALD_RAT	4	2	240.19	0.795951	0.99639	0.0567253	22345	Neurocalcin-delta OS=Rattus norvegicus OX=10116 GN=Ncald PE=1 SV=3	912050	1.10095e+06	1.29721e+06	1.17845e+06	1.37198e+06	1.58755e+06	964581	1.12245e+06	1.38157e+06	1.31875e+06
B5DEH2|ERLN2_RAT	7	5	418.08	0.796302	0.99639	0.0567016	37915	Erlin-2 OS=Rattus norvegicus OX=10116 GN=Erlin2 PE=1 SV=1	345261	301331	371978	623598	343529	484983	356252	422113	519693	380728
A0A0G2K1N1|A0A0G2K1N1_RAT	1	1	26.31	0.79651	0.99639	0.0566874	169089	Receptor-type tyrosine-protein phosphatase S OS=Rattus norvegicus OX=10116 GN=Ptprs PE=1 SV=1	282106	213932	300478	399866	168989	219919	329277	329151	181809	259464
F1LMC2|F1LMC2_RAT	1	1	16.89	0.79691	0.99639	0.0566604	375943	Xin actin-binding repeat-containing protein 2 OS=Rattus norvegicus OX=10116 GN=Xirp2 PE=1 SV=1	311217	831234	272996	781720	446530	472567	365220	258220	441374	886451
A0A1B0GWV5|A0A1B0GWV5_RAT	1	1	18.79	0.797135	0.99639	0.0566452	8851	Zinc finger and BTB domain-containing 5 (Fragment) OS=Rattus norvegicus OX=10116 GN=Zbtb5 PE=4 SV=1	25445.5	16779.5	16880.2	3515.23	99492.5	51615.5	17160.5	18105	102660	16610.8
A0A0G2K1S6|A0A0G2K1S6_RAT;F1LQQ1|F1LQQ1_RAT	2	2	46.5	0.797226	0.99639	0.056639	64419	Malic enzyme OS=Rattus norvegicus OX=10116 GN=Me1 PE=1 SV=1	43424	39964	49639	55620.3	65693.4	101690	35749.5	71472.8	85862.3	58575
F1LNT0|F1LNT0_RAT	1	1	69	0.797855	0.99639	0.0565967	62511	Dihydropyrimidinase-related protein 4 OS=Rattus norvegicus OX=10116 GN=Dpysl4 PE=4 SV=1	25231.6	7527.53	12478.8	22153.2	28098.3	22457.6	16138.5	8152.38	22791.8	24333.9
P27615|SCRB2_RAT	5	5	259.42	0.798464	0.99639	0.0565558	54513	Lysosome membrane protein 2 OS=Rattus norvegicus OX=10116 GN=Scarb2 PE=1 SV=2	667196	467085	743926	1.16696e+06	1.02357e+06	1.24746e+06	712369	840382	1.29811e+06	798537
D3ZF54|D3ZF54_RAT	1	1	15.24	0.798686	0.99639	0.056541	79730	Anoctamin OS=Rattus norvegicus OX=10116 GN=Ano10 PE=1 SV=2	74643.5	68193.6	69650	113736	89812.1	114089	89151.2	76549.7	114864	81968.8
P60881|SNP25_RAT;F8WG75|F8WG75_RAT;A0A0G2K3F2|A0A0G2K3F2_RAT;M0R4V3|M0R4V3_RAT	10	10	756.31	0.799131	0.99639	0.0565112	23528	Synaptosomal-associated protein 25 OS=Rattus norvegicus OX=10116 GN=Snap25 PE=1 SV=1	5.08695e+06	6.763e+06	5.88337e+06	7.63053e+06	4.52261e+06	6.30854e+06	6.33271e+06	5.84793e+06	5.18557e+06	5.83179e+06
F1M0Z3|F1M0Z3_RAT	3	2	138.52	0.799337	0.99639	0.0564974	64162	Copine 4 OS=Rattus norvegicus OX=10116 GN=Cpne4 PE=4 SV=2	125493	132166	99614.9	136310	78627.1	92240.3	110595	139542	88669.3	116914
A0A0G2K1P0|A0A0G2K1P0_RAT;M0RCZ9|M0RCZ9_RAT	5	5	304.96	0.800206	0.99639	0.0564397	18433	Peptidyl-prolyl cis-trans isomerase OS=Rattus norvegicus OX=10116 GN=Ppia PE=1 SV=1	2.87405e+06	3.14481e+06	3.63223e+06	3.15811e+06	2.7252e+06	3.98872e+06	3.03569e+06	3.16468e+06	3.11723e+06	3.34442e+06
Q07936|ANXA2_RAT	12	12	740.93	0.800301	0.99639	0.0564333	38939	Annexin A2 OS=Rattus norvegicus OX=10116 GN=Anxa2 PE=1 SV=2	1.13465e+06	871596	640938	976720	1.20074e+06	1.28477e+06	627674	1.82251e+06	1.26014e+06	851627
F1LMH7|F1LMH7_RAT	1	1	13.95	0.800809	0.99639	0.0563997	88344	Fibroblast activation protein, alpha OS=Rattus norvegicus OX=10116 GN=Fap PE=3 SV=3	26375.9	31656.5	21211.5	65564.5	47629.2	79005.5	32014.2	28920.6	66371.2	31556
P21575|DYN1_RAT;A0A0A0MY48|A0A0A0MY48_RAT;Q08877|DYN3_RAT;Q7M077|Q7M077_RAT	11	11	738.97	0.800868	0.99639	0.0563958	97576	Dynamin-1 OS=Rattus norvegicus OX=10116 GN=Dnm1 PE=1 SV=2	579601	364290	699340	629841	440081	705125	557231	653663	480085	627484
Q99MZ4|GGT7_RAT	7	7	525.55	0.801984	0.99639	0.0563222	70795	Glutathione hydrolase 7 OS=Rattus norvegicus OX=10116 GN=Ggt7 PE=1 SV=2	777947	1.3895e+06	779939	1.91178e+06	2.36137e+06	3.15443e+06	1.03476e+06	937636	2.1754e+06	1.75188e+06
Q8CJB9|BRE1B_RAT	1	1	15.56	0.802384	0.99639	0.056296	114626	E3 ubiquitin-protein ligase BRE1B OS=Rattus norvegicus OX=10116 GN=Rnf40 PE=1 SV=1	29190.5	32259.7	45338	72056.6	187072	173999	39733.5	45916.3	423832	52334.7
Q56A29|Q56A29_RAT	5	5	373.2	0.802574	0.99639	0.0562835	22327	Visinin-like 1 OS=Rattus norvegicus OX=10116 GN=Vsnl1 PE=2 SV=1	2.03508e+06	1.38202e+06	2.12668e+06	2.26367e+06	2.41097e+06	2.69946e+06	1.54678e+06	1.60447e+06	2.89937e+06	2.31496e+06
Q66HA8|HS105_RAT	6	5	249.51	0.803068	0.99639	0.0562513	97327	Heat shock protein 105 kDa OS=Rattus norvegicus OX=10116 GN=Hsph1 PE=1 SV=1	114777	72105.9	143083	168797	149472	142168	118944	131120	112041	127513
D4A317|D4A317_RAT	1	1	31.99	0.803101	0.99639	0.0562491	162872	Coiled-coil domain-containing 18 OS=Rattus norvegicus OX=10116 GN=Ccdc18 PE=1 SV=3	52488	85800.3	55544.2	28306.1	116511	122941	51234.6	54545.8	116272	47639.4
Q9WUW2|Q9WUW2_RAT;P63025|VAMP3_RAT	3	3	220.1	0.803116	0.99639	0.0562481	14557	Vesicle associated membrane protein 2B OS=Rattus norvegicus OX=10116 GN=vamp2 PE=2 SV=1	1.75029e+06	1.73293e+06	1.60982e+06	2.03758e+06	1.49504e+06	1.82494e+06	1.72007e+06	1.62141e+06	1.84421e+06	1.6531e+06
G3V758|G3V758_RAT	2	2	107.72	0.803122	0.99639	0.0562477	113718	Contactin-2 OS=Rattus norvegicus OX=10116 GN=Cntn2 PE=1 SV=1	81801.1	69871.8	89218.3	86523.8	98160.5	111108	76997.5	73134.6	119244	80850.4
G3V674|G3V674_RAT	2	2	77.89	0.8042	0.99639	0.0561776	29153	Claudin domain containing 1, isoform CRA_b OS=Rattus norvegicus OX=10116 GN=Cldnd1 PE=1 SV=1	220558	272884	222182	215207	244690	306408	232135	248040	245853	275013
F1LMQ3|F1LMQ3_RAT	1	1	39.38	0.804507	0.99639	0.0561577	40137	Proteasome 26S subunit, non-ATPase 8 OS=Rattus norvegicus OX=10116 GN=Psmd8 PE=1 SV=1	8474.6	4091.94	5428.91	7373.01	14740.3	14868.3	4856.53	8640.86	9127.44	16592.9
D3ZTX0|TMED7_RAT	8	8	401.46	0.804532	0.99639	0.0561561	25862	Transmembrane emp24 domain-containing protein 7 OS=Rattus norvegicus OX=10116 GN=Tmed7 PE=1 SV=1	537418	403392	718600	836718	737573	940599	512706	712845	1.05127e+06	642296
A0A096MKH2|A0A096MKH2_RAT;Q4KM55|Q4KM55_RAT	1	1	22.7	0.804589	0.99639	0.0561523	34239	Similar to RIKEN cDNA 1110059P08 OS=Rattus norvegicus OX=10116 GN=Vta1 PE=1 SV=1	116240	175691	138460	113214	106887	146336	131633	170002	118569	124144
F1LP15|F1LP15_RAT;A0A0G2JTV8|A0A0G2JTV8_RAT	2	2	90.2	0.805063	0.99639	0.0561217	95673	Potassium voltage-gated channel subfamily C member 3 OS=Rattus norvegicus OX=10116 GN=Kcnc3 PE=3 SV=3	565402	330040	323523	344355	631740	298844	390395	338337	581947	392270
Q63488|S20A2_RAT;Q7TP93|Q7TP93_RAT	2	2	74.24	0.805224	0.99639	0.0561113	71272	Sodium-dependent phosphate transporter 2 OS=Rattus norvegicus OX=10116 GN=Slc20a2 PE=1 SV=1	204958	85843.9	130655	287621	192759	197370	126282	178130	162998	186064
D4A7F0|D4A7F0_RAT	1	1	36.66	0.805847	0.99639	0.0560712	216319	E3 ubiquitin-protein ligase OS=Rattus norvegicus OX=10116 GN=Ubr3 PE=1 SV=3	410812	322997	314251	335187	193588	156243	311745	261683	164348	333474
D3ZSA9|D3ZSA9_RAT	12	12	481.08	0.806088	0.99639	0.0560558	134442	Nodal modulator 1 OS=Rattus norvegicus OX=10116 GN=Nomo1 PE=1 SV=1	271253	280610	298494	387650	226162	358074	276707	268851	323660	297999
A0A096MIT7|A0A096MIT7_RAT	1	1	17.51	0.807207	0.99639	0.0559841	63533	Synapsin-3 OS=Rattus norvegicus OX=10116 GN=Syn3 PE=1 SV=2	200049	149862	229111	304378	201687	264922	227796	212048	176262	237382
G3V6Z5|G3V6Z5_RAT	15	1	1066.97	0.807472	0.99639	0.0559673	101019	Glutamate receptor 3 OS=Rattus norvegicus OX=10116 GN=Gria3 PE=1 SV=3	1.32384e+06	1.78291e+06	1.35781e+06	1.73138e+06	1.3061e+06	1.70876e+06	1.3984e+06	1.45155e+06	1.45872e+06	2.00065e+06
Q9EQV9|CBPB2_RAT	1	1	20.59	0.808216	0.99639	0.05592	49195	Carboxypeptidase B2 OS=Rattus norvegicus OX=10116 GN=Cpb2 PE=2 SV=1	566024	655086	503914	397764	236151	313663	434530	502569	306957	582480
Q62651|ECH1_RAT	1	1	14.66	0.808496	0.99639	0.0559023	36491	Delta(3,5)-Delta(2,4)-dienoyl-CoA isomerase, mitochondrial OS=Rattus norvegicus OX=10116 GN=Ech1 PE=1 SV=2	3.22772e+06	4.83005e+06	2.69441e+06	3.05183e+06	4.85149e+06	3.45515e+06	3.12055e+06	2.52187e+06	5.18653e+06	3.43045e+06
Q66HS9|Q66HS9_RAT	4	4	138.36	0.808903	0.99639	0.0558765	53636	Monocarboxylate transporter 2 OS=Rattus norvegicus OX=10116 GN=Slc16a7 PE=1 SV=1	217052	241938	214635	218800	224411	257447	213139	207730	231259	253145
Q6TXF3|Q6TXF3_RAT	2	2	119.71	0.809169	0.99639	0.0558597	67092	Acyl-CoA-binding protein OS=Rattus norvegicus OX=10116 GN=Dbi PE=1 SV=1	597331	204370	485268	575160	652450	661256	365903	474115	704485	379718
A0A0G2JZ68|A0A0G2JZ68_RAT	1	1	14.31	0.809358	0.99639	0.0558478	39358	rRNA adenine N(6)-methyltransferase OS=Rattus norvegicus OX=10116 GN=Tfb1m PE=1 SV=1	34543.1	31537.3	24847.1	22047.6	108700	30449.4	30533.1	34655.1	86762.5	24694.7
P11506|AT2B2_RAT;D4A8B3|D4A8B3_RAT	13	10	637.19	0.80967	0.99639	0.0558282	137922	Plasma membrane calcium-transporting ATPase 2 OS=Rattus norvegicus OX=10116 GN=Atp2b2 PE=1 SV=2	2.23962e+06	2.40509e+06	2.02799e+06	2.58823e+06	2.15799e+06	2.17314e+06	2.18553e+06	1.91651e+06	2.374e+06	2.45773e+06
Q6U2D6|Q6U2D6_RAT	1	1	19.68	0.809832	0.99639	0.055818	43592	C-C motif chemokine receptor 7 OS=Rattus norvegicus OX=10116 GN=Ccr7 PE=2 SV=1	271577	227628	197387	174195	178274	145695	233702	224181	172478	138530
F1LSR8|F1LSR8_RAT	8	8	364.38	0.810453	0.99639	0.0557791	123569	Voltage-dependent calcium channel subunit alpha-2/delta-3 OS=Rattus norvegicus OX=10116 GN=Cacna2d3 PE=1 SV=3	192788	326229	262717	234179	234010	251223	233967	220581	332324	243269
B2GUV5|B2GUV5_RAT;A0A0G2K2R1|A0A0G2K2R1_RAT	2	2	90.39	0.811599	0.99639	0.0557076	13816	V-type proton ATPase subunit G OS=Rattus norvegicus OX=10116 GN=Atp6v1g1 PE=1 SV=1	172055	103253	121243	296626	197533	228667	175729	178941	276887	135908
B0BNJ9|B0BNJ9_RAT	1	1	137.4	0.812427	0.99639	0.0556562	11650	RCG44002, isoform CRA_a OS=Rattus norvegicus OX=10116 GN=Tmem14c PE=1 SV=1	1.65499e+06	1.24677e+06	1.52816e+06	2.02702e+06	2.31809e+06	2.06567e+06	1.60979e+06	1.56989e+06	2.05864e+06	1.66021e+06
Q05982|NDKA_RAT	5	2	217.23	0.8126	0.99639	0.0556455	17296	Nucleoside diphosphate kinase A OS=Rattus norvegicus OX=10116 GN=Nme1 PE=1 SV=1	579254	517234	823536	748822	606557	926769	579382	692713	654602	745727
D3ZZX1|D3ZZX1_RAT	2	2	87.63	0.81372	0.99639	0.0555766	48162	Inositol polyphosphate-5-phosphatase A OS=Rattus norvegicus OX=10116 GN=Inpp5a PE=1 SV=1	438507	426809	302269	243200	425750	287904	275811	342309	408612	319117
Q5XIE1|THEM6_RAT	10	10	473.46	0.813754	0.99639	0.0555745	24018	Protein THEM6 OS=Rattus norvegicus OX=10116 GN=Them6 PE=2 SV=1	688336	968642	917375	985018	854767	1.20942e+06	818836	693897	1.10433e+06	1.02754e+06
P20171|RASH_RAT;Q8CGQ3|Q8CGQ3_RAT;P08644|RASK_RAT;Q04970|RASN_RAT	4	3	221.14	0.813789	0.99639	0.0555723	21627	GTPase HRas OS=Rattus norvegicus OX=10116 GN=Hras PE=1 SV=2	50182.1	66505	83657.9	57771.8	107730	140178	57535.9	70941.8	130188	93014.5
F1M953|F1M953_RAT	4	4	250.35	0.813846	0.99639	0.0555688	73984	Stress-70 protein, mitochondrial OS=Rattus norvegicus OX=10116 GN=Hspa9 PE=1 SV=1	257520	481078	326541	495871	306239	334317	456370	419424	256116	277832
D3ZR79|D3ZR79_RAT	3	3	152.64	0.813948	0.99639	0.0555625	98163	Transmembrane protein 245 OS=Rattus norvegicus OX=10116 GN=Tmem245 PE=1 SV=1	69539	74539.2	92253.2	104440	80891.1	143474	75581.5	66453.1	163833	103499
D3Z865|D3Z865_RAT	3	3	169.71	0.813952	0.99639	0.0555623	26815	Mannose-P-dolichol utilization defect 1 OS=Rattus norvegicus OX=10116 GN=Mpdu1 PE=1 SV=1	303381	269542	290334	493909	464487	518385	266502	312978	624173	311589
P63088|PP1G_RAT	7	1	261.93	0.814013	0.99639	0.0555586	37701	Serine/threonine-protein phosphatase PP1-gamma catalytic subunit OS=Rattus norvegicus OX=10116 GN=Ppp1cc PE=1 SV=1	153807	121790	206474	271397	196186	226690	147977	182092	211297	195300
A0A0G2KB63|A0A0G2KB63_RAT	8	8	503.52	0.81488	0.99639	0.0555056	33148	Prohibitin OS=Rattus norvegicus OX=10116 GN=Phb2 PE=1 SV=1	1.03901e+06	1.34782e+06	1.07368e+06	1.58291e+06	1.23694e+06	1.4899e+06	1.63096e+06	1.16736e+06	1.32565e+06	939398
Q8K4R1|Q8K4R1_RAT	1	1	21.09	0.814942	0.99639	0.0555018	130278	Structural maintenance of chromosomes protein OS=Rattus norvegicus OX=10116 GN=LOC252831 PE=2 SV=1	992241	503653	963657	692745	754467	857323	729768	855962	726346	696815
G3V7I0|G3V7I0_RAT	3	3	162.14	0.815036	0.99639	0.0554961	28567	Peroxiredoxin 3 OS=Rattus norvegicus OX=10116 GN=Prdx3 PE=1 SV=1	912989	1.27516e+06	909235	882993	948660	828495	1.26696e+06	1.12606e+06	806344	795561
E9PT53|E9PT53_RAT	6	6	345.74	0.816176	0.99639	0.0554268	101581	Wolfram syndrome 1 homolog (Human) OS=Rattus norvegicus OX=10116 GN=Wfs1 PE=1 SV=2	1.11138e+06	1.30832e+06	1.20075e+06	1.6283e+06	1.42703e+06	2.13312e+06	1.33967e+06	1.47643e+06	1.61004e+06	1.16553e+06
A0A0G2JST3|A0A0G2JST3_RAT	6	3	433.72	0.81667	0.99639	0.055397	65059	Keratin, type II cytoskeletal 1 OS=Rattus norvegicus OX=10116 GN=Krt1 PE=1 SV=1	148838	110274	136977	941697	243568	1.36189e+06	259256	1.51809e+06	115685	337101
A0A0G2K1L5|A0A0G2K1L5_RAT	1	1	35.77	0.817685	0.99639	0.055336	27772	Receptor expression-enhancing protein OS=Rattus norvegicus OX=10116 GN=Reep2 PE=3 SV=1	331409	462791	501591	453732	375588	673937	457864	372645	530631	413604
P61023|CHP1_RAT	3	3	122.66	0.81815	0.99639	0.0553081	22418	Calcineurin B homologous protein 1 OS=Rattus norvegicus OX=10116 GN=Chp1 PE=1 SV=2	25076.2	17848.6	23988.7	38365.3	37104.1	64284.9	22349.1	25110.1	55913.5	23984.1
Q3ZB97|Q3ZB97_RAT	14	8	1060.67	0.818469	0.99639	0.0552891	106537	AP complex subunit beta OS=Rattus norvegicus OX=10116 GN=Ap2b1 PE=1 SV=1	1.00254e+06	1.41708e+06	1.32686e+06	1.40378e+06	1.53604e+06	1.72513e+06	1.22533e+06	1.2059e+06	1.97559e+06	1.41939e+06
D3ZFY7|D3ZFY7_RAT;D3ZUW0|D3ZUW0_RAT	1	1	25.16	0.818519	0.99639	0.0552861	112814	Pleckstrin and Sec7 domain-containing 3 OS=Rattus norvegicus OX=10116 GN=Psd3 PE=1 SV=3	22883.2	25423.1	19861.4	11076.3	42728.6	37803.3	28121.8	27785.8	17220.2	20197.8
A0A0G2JTH4|A0A0G2JTH4_RAT	2	2	108.55	0.818567	0.99639	0.0552832	39530	Leukocyte surface antigen CD47 OS=Rattus norvegicus OX=10116 GN=Cd47 PE=1 SV=1	6.38474e+06	8.92438e+06	5.98606e+06	5.66042e+06	5.75849e+06	5.97505e+06	6.67281e+06	6.7753e+06	6.1064e+06	6.46462e+06
Q6P7A7|Q6P7A7_RAT	9	9	515.86	0.818971	0.99639	0.0552592	68473	Dolichyl-diphosphooligosaccharide--protein glycosyltransferase subunit 1 OS=Rattus norvegicus OX=10116 GN=Rpn1 PE=1 SV=1	912390	1.15133e+06	1.06222e+06	1.34493e+06	1.06612e+06	1.44474e+06	1.0904e+06	1.05935e+06	1.46956e+06	1.13689e+06
Q8CHN6|SGPL1_RAT	2	1	62.45	0.819015	0.99639	0.0552565	64287	Sphingosine-1-phosphate lyase 1 OS=Rattus norvegicus OX=10116 GN=Sgpl1 PE=2 SV=1	85332.5	95109.6	113649	159718	166637	212908	96824.7	108484	160514	147026
A0A0G2K6I5|A0A0G2K6I5_RAT	1	1	26.82	0.819029	0.99639	0.0552557	24981	Transgelin OS=Rattus norvegicus OX=10116 GN=Tagln3 PE=1 SV=1	444743	181762	450485	352070	418511	502557	336062	350795	535268	373483
A0A0G2K6A2|A0A0G2K6A2_RAT	1	1	24.38	0.819165	0.99639	0.0552476	62574	Tyrosine-protein phosphatase non-receptor type 9 OS=Rattus norvegicus OX=10116 GN=Ptpn9 PE=1 SV=1	40346.9	51220.7	39160.6	42819.3	22652.9	45394.4	51771.1	48537.1	26119.7	42518.8
D3ZVU9|NAT8L_RAT	2	2	71.93	0.819266	0.99639	0.0552416	33097	N-acetylaspartate synthetase OS=Rattus norvegicus OX=10116 GN=Nat8l PE=1 SV=1	66136.8	66977.6	75261.2	104585	78025.5	108357	75044.6	51487.8	118099	82340.2
Q62765|NLGN1_RAT;A0A0H2UHW8|A0A0H2UHW8_RAT	3	1	68.11	0.819547	0.99639	0.0552249	95146	Neuroligin-1 OS=Rattus norvegicus OX=10116 GN=Nlgn1 PE=1 SV=1	24667.9	13126.9	14986.5	24877.1	30026.9	30084.7	17341.6	17801	34305.2	26624.3
A0A0G2K7K2|A0A0G2K7K2_RAT	1	1	54.75	0.821352	0.99639	0.0551185	66435	Apoptosis-inducing factor 1, mitochondrial OS=Rattus norvegicus OX=10116 GN=Aifm1 PE=1 SV=1	60406	128489	59407.2	110389	83117.6	100830	99251.6	75233.6	96083.5	66772.6
Q8R4A1|ERO1A_RAT;A0A0G2KAP1|A0A0G2KAP1_RAT	9	9	502.84	0.822523	0.99639	0.0550501	54839	ERO1-like protein alpha OS=Rattus norvegicus OX=10116 GN=Ero1a PE=1 SV=1	384262	501645	495171	719372	509971	803485	460235	487408	768469	458330
A0A096MJ90|A0A096MJ90_RAT	2	2	157.77	0.823374	0.99639	0.0550006	13799	Lymphocyte antigen 6 family member H (Fragment) OS=Rattus norvegicus OX=10116 GN=Ly6h PE=4 SV=6	78557	44593.6	113080	271239	224829	379561	57636.6	102240	411597	110676
G3V9T7|G3V9T7_RAT	3	3	110.41	0.824142	0.99639	0.0549563	39254	ATPase Get3 OS=Rattus norvegicus OX=10116 GN=Get3 PE=1 SV=1	161108	144379	171594	319668	248014	437606	188238	175426	286014	227464
D3ZJ86|D3ZJ86_RAT	3	3	195.05	0.824405	0.99639	0.0549411	80471	Sodium/hydrogen exchanger OS=Rattus norvegicus OX=10116 GN=Slc9a6 PE=1 SV=2	877117	661598	837599	1.11663e+06	975994	1.27994e+06	722609	741159	1.40539e+06	877582
D4ABB2|D4ABB2_RAT	3	3	165.54	0.824506	0.99639	0.0549354	45018	Megalencephalic leukoencephalopathy with subcortical cysts 1 homolog (Human) (Predicted) OS=Rattus norvegicus OX=10116 GN=Mlc1 PE=1 SV=1	145802	96211.8	110056	175974	201814	172299	127660	168982	185493	129983
Q5XIF6|TBA4A_RAT	13	4	1119.1	0.824839	0.99639	0.0549162	50634	Tubulin alpha-4A chain OS=Rattus norvegicus OX=10116 GN=Tuba4a PE=1 SV=1	1.59256e+06	974309	1.63045e+06	1.7067e+06	1.48087e+06	2.0618e+06	1.18396e+06	1.39306e+06	1.43158e+06	2.04795e+06
Q6AYA6|CYBC1_RAT	1	1	16.91	0.825531	0.99639	0.0548766	20938	Cytochrome b-245 chaperone 1 OS=Rattus norvegicus OX=10116 GN=Cybc1 PE=1 SV=1	13283.4	13443.1	17172.6	23368	28524.4	40554.9	19050.7	19401.2	31799.7	20248.1
F1M7N2|F1M7N2_RAT	3	3	279.56	0.825748	0.99639	0.0548642	60722	Ectonucleoside triphosphate diphosphohydrolase 2 OS=Rattus norvegicus OX=10116 GN=Entpd2 PE=1 SV=1	1.67211e+06	1.76458e+06	1.96649e+06	2.14355e+06	1.45419e+06	1.29772e+06	1.62697e+06	2.17761e+06	1.01883e+06	1.95746e+06
Q5M9G9|FAKD4_RAT	1	1	32.24	0.82621	0.99639	0.0548378	71592	FAST kinase domain-containing protein 4 OS=Rattus norvegicus OX=10116 GN=Tbrg4 PE=2 SV=1	7408.34	19032.4	10851.9	10306.6	6442.56	2340.08	15111.3	9422.33	2210.91	7859.66
D4A758|D4A758_RAT	1	1	29.32	0.826341	0.99639	0.0548304	93293	Leucine-rich repeat-containing 8 VRAC subunit B OS=Rattus norvegicus OX=10116 GN=Lrrc8b PE=1 SV=1	42427.9	25944.1	41785.9	55761.7	58277.2	46877.3	41039.3	40875.9	49705.1	38160.1
Q3KR80|Q3KR80_RAT	1	1	16.61	0.826393	0.99639	0.0548274	53288	Arylsulfatase A OS=Rattus norvegicus OX=10116 GN=Arsa PE=2 SV=1	92459.9	90034.2	143529	155062	176228	190908	91697.7	159507	191536	145744
Q5U355|Q5U355_RAT;Q8R4E1|TIP_RAT	6	6	392.43	0.826415	0.99639	0.0548262	67728	Itfg1 protein OS=Rattus norvegicus OX=10116 GN=Itfg1 PE=1 SV=1	523009	386515	610269	885203	770574	882635	483119	594464	860340	600602
Q6P6G4|Q6P6G4_RAT	1	1	32.42	0.826477	0.99639	0.0548227	30229	Phosphoglycerate mutase OS=Rattus norvegicus OX=10116 GN=Bpgm PE=1 SV=1	2343.35	8303.5	6839.81	6132.58	12147.8	18185	4514.26	8232.36	13588.9	9069.29
F1M5A9|F1M5A9_RAT	1	1	15.93	0.826849	0.99639	0.0548016	22891	Ribosomal_L19e domain-containing protein OS=Rattus norvegicus OX=10116 GN=RGD1562420 PE=4 SV=1	163208	125393	201015	124741	229018	270357	132666	192611	263926	177841
P01041|CYTB_RAT	1	1	33.47	0.827262	0.99639	0.0547782	11303	Cystatin-B OS=Rattus norvegicus OX=10116 GN=Cstb PE=1 SV=1	66135.5	72026.1	82441.2	56941.8	187885	133113	65766.2	84406	146889	64722.2
P52555|ERP29_RAT	6	6	321.71	0.827301	0.99639	0.054776	28614	Endoplasmic reticulum resident protein 29 OS=Rattus norvegicus OX=10116 GN=Erp29 PE=1 SV=2	1.60396e+06	1.65257e+06	1.78398e+06	2.85862e+06	2.0103e+06	3.18551e+06	1.75213e+06	1.68673e+06	3.15515e+06	1.76739e+06
P19511|AT5F1_RAT	9	9	539.94	0.827431	0.99639	0.0547687	28965	ATP synthase F(0) complex subunit B1, mitochondrial OS=Rattus norvegicus OX=10116 GN=Atp5pb PE=1 SV=1	4.76547e+06	4.65231e+06	4.9896e+06	7.80746e+06	7.52033e+06	6.72643e+06	7.16553e+06	6.63291e+06	6.41852e+06	4.62809e+06
F1MAB2|F1MAB2_RAT	1	1	39.86	0.827727	0.99639	0.054752	113641	RIKEN cDNA 5330417C22 gene OS=Rattus norvegicus OX=10116 GN=RGD1310209 PE=4 SV=2	1.46624e+06	2.1703e+06	1.44779e+06	1.81083e+06	3.83815e+06	3.37474e+06	1.76495e+06	1.33461e+06	4.13199e+06	1.80012e+06
F1M7K8|F1M7K8_RAT	1	1	55.68	0.827975	0.99639	0.054738	60588	Cytochrome P450, family 4, subfamily f, polypeptide 18 OS=Rattus norvegicus OX=10116 GN=Cyp4f18 PE=3 SV=1	9793.19	13102.2	11447.4	21628.3	14625	23418	16866.7	10706	20124.5	16267.8
D3ZKR8|D3ZKR8_RAT	2	2	110.16	0.828071	0.99639	0.0547326	8208	Protein kish OS=Rattus norvegicus OX=10116 GN=Tmem167a PE=3 SV=2	496953	578295	578410	625070	594218	885966	506090	528938	775867	620210
P21571|ATP5J_RAT	1	1	50.23	0.828737	0.99639	0.0546952	12487	ATP synthase-coupling factor 6, mitochondrial OS=Rattus norvegicus OX=10116 GN=Atp5pf PE=1 SV=1	1.11497e+06	1.89599e+06	1.22763e+06	1.6046e+06	1.05235e+06	1.30164e+06	2.00028e+06	1.34342e+06	1.23364e+06	815979
A0A023ILN6|A0A023ILN6_RAT	1	1	16.44	0.82915	0.99639	0.0546721	20909	RT1-DMa (Fragment) OS=Rattus norvegicus OX=10116 GN=DMA1 PE=2 SV=1	340327	332030	377819	511516	522430	582595	343327	431105	517532	526353
M0RAQ6|M0RAQ6_RAT	16	1	1407.08	0.829365	0.99639	0.0546601	100919	Hexokinase-1 OS=Rattus norvegicus OX=10116 GN=Hk1 PE=1 SV=2	1.2991e+06	1.99902e+06	1.32638e+06	1.78848e+06	1.30953e+06	1.42894e+06	2.1501e+06	1.66996e+06	1.19956e+06	1.34059e+06
A0A0G2KAW4|A0A0G2KAW4_RAT	1	1	28.57	0.829758	0.99639	0.0546382	73980	Thimet oligopeptidase OS=Rattus norvegicus OX=10116 GN=Thop1 PE=1 SV=1	15485.5	21373.5	24500.1	26951.9	27667.3	34698.1	20658.4	24861.9	27315.8	28781.8
A0A0G2K459|A0A0G2K459_RAT	4	4	296.31	0.829897	0.99639	0.0546305	34420	Mitochondrial carrier 2 OS=Rattus norvegicus OX=10116 GN=Mtch2 PE=1 SV=1	1.07934e+06	1.32383e+06	1.31786e+06	1.94192e+06	1.43621e+06	1.9995e+06	1.85922e+06	1.15721e+06	1.21358e+06	1.60446e+06
G3V714|G3V714_RAT	1	1	94.48	0.830147	0.99639	0.0546166	23811	Neuroendocrine protein 7B2 OS=Rattus norvegicus OX=10116 GN=Scg5 PE=1 SV=3	382665	165602	403359	859296	426527	903991	325641	387249	722746	333996
Q99ML5|PCYOX_RAT	7	7	562.27	0.830392	0.99639	0.054603	56480	Prenylcysteine oxidase OS=Rattus norvegicus OX=10116 GN=Pcyox1 PE=1 SV=1	3.948e+06	4.03767e+06	4.35186e+06	6.8517e+06	5.5442e+06	6.38168e+06	4.15239e+06	4.49253e+06	6.06373e+06	5.13028e+06
D3ZNW5|D3ZNW5_RAT	10	1	414.2	0.830395	0.99639	0.0546028	132934	Neurofascin OS=Rattus norvegicus OX=10116 GN=Nfasc PE=1 SV=3	43586	33127	51774.1	49896.6	49501.9	44521.2	38282.6	39077.8	65772.8	46428.6
P25809|KCRU_RAT;Q5BJT9|Q5BJT9_RAT;A0A0G2JVQ1|A0A0G2JVQ1_RAT	8	8	670.63	0.830742	0.99639	0.0545836	47398	Creatine kinase U-type, mitochondrial OS=Rattus norvegicus OX=10116 GN=Ckmt1 PE=1 SV=1	3.19002e+06	4.63706e+06	3.17589e+06	8.61355e+06	6.0393e+06	6.9532e+06	3.98811e+06	3.82678e+06	7.80237e+06	6.96212e+06
P35411|CX3C1_RAT	1	1	82.71	0.830909	0.99639	0.0545744	40871	CX3C chemokine receptor 1 OS=Rattus norvegicus OX=10116 GN=Cx3cr1 PE=1 SV=1	121604	88951.9	132629	221605	130146	145143	120422	166696	84560	163623
D3ZK93|GSG1L_RAT	1	1	31.51	0.831127	0.99639	0.0545624	36507	Germ cell-specific gene 1-like protein OS=Rattus norvegicus OX=10116 GN=Gsg1l PE=1 SV=1	39888.8	58939.4	52197.6	71106	23041.2	31030.3	48970.6	36524.9	26807.8	56596.4
A0A0G2K0B2|A0A0G2K0B2_RAT	3	2	85.49	0.831447	0.99639	0.0545447	84220	Band 4.1-like protein 1 OS=Rattus norvegicus OX=10116 GN=LOC100911769 PE=1 SV=1	43390	38269	47670.1	57830.1	63264.4	87971.4	47342.2	42751.1	70955.4	51650.6
F1LU48|F1LU48_RAT	6	6	265.17	0.832146	0.99639	0.0545064	35445	Endoplasmic reticulum-golgi intermediate compartment 1 OS=Rattus norvegicus OX=10116 GN=Ergic1 PE=1 SV=2	533322	530147	749470	1.06358e+06	840293	1.25337e+06	570506	625096	1.20188e+06	735915
P05065|ALDOA_RAT;Q6AY07|Q6AY07_RAT	12	10	950.93	0.832184	0.99639	0.0545042	39783	Fructose-bisphosphate aldolase A OS=Rattus norvegicus OX=10116 GN=Aldoa PE=1 SV=2	4.7444e+06	2.75724e+06	5.70908e+06	5.80681e+06	5.21898e+06	8.14511e+06	4.18515e+06	4.64611e+06	5.83678e+06	5.20557e+06
D4ABV5|D4ABV5_RAT;P0DP29|CALM1_RAT;M0RCJ6|M0RCJ6_RAT;Q5U206|CALL3_RAT	3	3	341.24	0.832442	0.99639	0.0544901	16805	Calmodulin-2 OS=Rattus norvegicus OX=10116 GN=Calm2 PE=1 SV=1	1.85859e+07	1.96667e+07	2.70591e+07	2.00286e+07	1.8566e+07	2.47072e+07	2.04156e+07	2.09035e+07	2.30415e+07	2.21236e+07
P19139|CSK21_RAT	3	3	74.39	0.832927	0.99639	0.0544636	45159	Casein kinase II subunit alpha OS=Rattus norvegicus OX=10116 GN=Csnk2a1 PE=1 SV=2	105952	107858	114862	136917	216201	204319	127493	126673	238891	123579
Q4V885|COL12_RAT	1	1	28.94	0.832947	0.99639	0.0544626	82066	Collectin-12 OS=Rattus norvegicus OX=10116 GN=Colec12 PE=2 SV=1	8878.63	5796.24	7088.86	12191.2	7735.02	15007.9	7192.86	7254.12	10159.6	10224.2
Q6IRF8|Q6IRF8_RAT	1	1	22.17	0.833984	0.99639	0.0544062	51185	ATPase, H+ transporting, lysosomal accessory protein 1 OS=Rattus norvegicus OX=10116 GN=Atp6ap1 PE=1 SV=1	64193.2	33091.5	29139.9	360399	149547	71377.8	39814.6	25385.7	281038	77858.6
P97612|FAAH1_RAT	12	12	690.26	0.834359	0.99639	0.0543859	64228	Fatty-acid amide hydrolase 1 OS=Rattus norvegicus OX=10116 GN=Faah PE=1 SV=1	1.46687e+06	1.33154e+06	1.806e+06	3.72233e+06	3.13478e+06	3.12892e+06	1.79478e+06	1.98097e+06	3.45496e+06	2.5855e+06
F1LPC6|F1LPC6_RAT;A0A0G2JY30|A0A0G2JY30_RAT	10	10	383.83	0.834446	0.99639	0.0543812	153564	Carboxypeptidase D OS=Rattus norvegicus OX=10116 GN=Cpd PE=1 SV=2	150253	171371	172504	186494	151920	196000	161703	167002	201928	164803
Q6P7Q4|LGUL_RAT	2	2	71.64	0.835077	0.99639	0.0543473	20977	Lactoylglutathione lyase OS=Rattus norvegicus OX=10116 GN=Glo1 PE=1 SV=3	206468	208117	275881	220791	268005	378335	189291	241730	292720	273138
P51146|RAB4B_RAT	2	1	126.74	0.836055	0.99639	0.0542948	23899	Ras-related protein Rab-4B OS=Rattus norvegicus OX=10116 GN=Rab4b PE=2 SV=1	18561.1	12745	21652.8	22157.5	21332.6	27043	16353.5	20203.9	27774.1	20218.3
Q498D6|FGFR4_RAT	1	1	14.29	0.836347	0.99639	0.0542793	89507	Fibroblast growth factor receptor 4 OS=Rattus norvegicus OX=10116 GN=Fgfr4 PE=1 SV=1	26732.8	4690.37	35996.2	40290.3	51297.6	48026.6	27030.3	20584	34830	45447.9
Q921A2|MYCT_RAT	1	1	86.17	0.836663	0.99639	0.0542624	69960	Proton myo-inositol cotransporter OS=Rattus norvegicus OX=10116 GN=Slc2a13 PE=1 SV=2	445935	418453	479157	721400	559819	782672	510722	494071	812871	519240
A0A0H2UHK2|A0A0H2UHK2_RAT	2	2	131.05	0.837499	0.99639	0.0542181	24793	Membrane-associated progesterone receptor component 1 OS=Rattus norvegicus OX=10116 GN=Pgrmc1 PE=1 SV=1	79938.4	64962.4	70390.3	338046	174554	489518	100467	69639.8	309303	144522
Q9R170|Q9R170_RAT	4	4	184.02	0.837623	0.99639	0.0542115	41252	Branched-chain-amino-acid aminotransferase (Fragment) OS=Rattus norvegicus OX=10116 PE=2 SV=1	221142	138323	239059	318193	421213	363245	226389	303348	349555	252003
F1M7T0|F1M7T0_RAT	1	1	20.27	0.837778	0.99639	0.0542033	168777	Adhesion G protein-coupled receptor L2 OS=Rattus norvegicus OX=10116 GN=Adgrl2 PE=1 SV=3	40246.3	56284.8	51136.2	54784.4	42278.3	50380.1	47531.4	28493	62003.9	59155.8
Q6AZ83|G6PC3_RAT	2	2	75.84	0.837831	0.99639	0.0542005	39207	Glucose-6-phosphatase 3 OS=Rattus norvegicus OX=10116 GN=G6pc3 PE=2 SV=1	248494	133313	256041	378156	405325	384015	180241	202951	506130	267553
A0A0G2JV65|A0A0G2JV65_RAT;G3V9A3|G3V9A3_RAT	9	8	932.6	0.838508	0.99639	0.0541649	29141	14-3-3 protein zeta/delta OS=Rattus norvegicus OX=10116 GN=Ywhaz PE=1 SV=1	1.34094e+07	8.74569e+06	1.73357e+07	1.5235e+07	1.65406e+07	1.89707e+07	1.13773e+07	1.39167e+07	1.66162e+07	1.51863e+07
Q6MG85|Q6MG85_RAT;A0A0G2JUM4|A0A0G2JUM4_RAT	3	3	214.84	0.839172	0.99639	0.05413	32077	1-acyl-sn-glycerol-3-phosphate acyltransferase OS=Rattus norvegicus OX=10116 GN=Agpat1 PE=1 SV=1	428125	389211	474841	760979	463335	659272	494420	507200	597825	521764
Q99M64|P4K2A_RAT	1	1	27.01	0.839631	0.99639	0.0541061	54727	Phosphatidylinositol 4-kinase type 2-alpha OS=Rattus norvegicus OX=10116 GN=Pi4k2a PE=1 SV=1	10740.6	6902.8	2971.61	14919.7	10828.3	32936.7	7191.34	7264.27	12749.9	11694.5
D3ZFM3|D3ZFM3_RAT	2	2	141.27	0.839849	0.99639	0.0540947	39617	Solute carrier family 35, member F1 OS=Rattus norvegicus OX=10116 GN=Slc35f1 PE=4 SV=3	327396	312270	319614	428103	306707	427652	319973	351639	403480	355521
A0A0G2JVL8|A0A0G2JVL8_RAT	2	2	54.82	0.839911	0.99639	0.0540914	144974	Isoleucyl-tRNA synthetase OS=Rattus norvegicus OX=10116 GN=Iars PE=1 SV=1	26078.1	43256.1	39203.7	37122.4	42517.8	56120.1	32970.1	31954.2	57111.1	47596.6
D3ZS58|D3ZS58_RAT	3	3	121.95	0.840694	0.99639	0.0540508	10952	NADH dehydrogenase [ubiquinone] 1 alpha subcomplex subunit 2 OS=Rattus norvegicus OX=10116 GN=Ndufa2 PE=1 SV=1	124448	189808	132539	280092	141479	182721	247167	173538	150015	144825
Q63041|A1M_RAT	4	4	127.85	0.840752	0.99639	0.0540478	168388	Alpha-1-macroglobulin OS=Rattus norvegicus OX=10116 GN=A1m PE=1 SV=1	33482.3	25498.6	42555.5	25659.8	55895	66832.5	27640.3	44043.4	48613.6	32070.9
A0A0G2K4X8|A0A0G2K4X8_RAT	4	4	196.37	0.841125	0.99639	0.0540285	19090	S-phase kinase-associated protein 1 OS=Rattus norvegicus OX=10116 GN=Skp1 PE=1 SV=1	264552	231052	333499	348973	408098	545153	306361	323650	520298	307183
Q63259|PTPRN_RAT	2	2	120.46	0.841525	0.99639	0.0540079	107188	Receptor-type tyrosine-protein phosphatase-like N OS=Rattus norvegicus OX=10116 GN=Ptprn PE=1 SV=2	73221.2	30073.6	100930	203207	144425	265680	63723.3	96532.1	160052	102933
P85108|TBB2A_RAT;Q3KRE8|TBB2B_RAT	9	2	676.19	0.841798	0.99639	0.0539938	50274	Tubulin beta-2A chain OS=Rattus norvegicus OX=10116 GN=Tubb2a PE=1 SV=1	1.7151e+06	961247	1.93431e+06	2.21055e+06	1.7555e+06	2.65065e+06	1.42373e+06	1.71886e+06	1.84951e+06	1.94535e+06
Q7M079|Q7M079_RAT	1	1	122.28	0.841852	0.99639	0.053991	1977	Calcium-binding protein 4 (Fragment) OS=Rattus norvegicus OX=10116 PE=1 SV=1	2.13522e+06	3.09288e+06	2.73986e+06	3.39233e+06	3.4019e+06	4.52896e+06	2.89037e+06	2.67959e+06	4.74964e+06	2.99793e+06
D3ZHG0|D3ZHG0_RAT	2	2	66.68	0.842797	0.99639	0.0539426	28390	Very-long-chain (3R)-3-hydroxyacyl-CoA dehydratase OS=Rattus norvegicus OX=10116 GN=Hacd2 PE=1 SV=3	324235	202505	359569	880230	1.14657e+06	668458	272232	297185	939666	594453
Q9EQS0|TALDO_RAT	3	3	94.62	0.84287	0.99639	0.0539389	37608	Transaldolase OS=Rattus norvegicus OX=10116 GN=Taldo1 PE=1 SV=2	35232.4	24122.5	40031.9	40112.2	74841.2	84049.8	26645.6	29908.2	81642.3	49745.9
D3ZQ57|D3ZQ57_RAT	9	9	536.28	0.843208	0.99639	0.0539217	208612	Plexin B2 OS=Rattus norvegicus OX=10116 GN=Plxnb2 PE=1 SV=1	413753	313034	363379	319308	279248	185473	340566	431924	215834	309057
A0A0G2K876|A0A0G2K876_RAT	3	3	81.03	0.843283	0.99639	0.0539179	104749	Phosphodiesterase OS=Rattus norvegicus OX=10116 GN=Pde2a PE=1 SV=1	44358.9	38093.8	76260.7	61632.6	53006.3	106978	51912.9	63749.1	53079	61403.4
D3ZG43|D3ZG43_RAT	5	5	467.45	0.843288	0.99639	0.0539176	30379	NADH dehydrogenase (Ubiquinone) Fe-S protein 3 (Predicted), isoform CRA_c OS=Rattus norvegicus OX=10116 GN=Ndufs3 PE=1 SV=1	848562	1.04723e+06	833151	1.14925e+06	799787	903243	1.42694e+06	1.02739e+06	732534	756685
Q63617|HYOU1_RAT	16	16	1052.49	0.843589	0.99639	0.0539023	111448	Hypoxia up-regulated protein 1 OS=Rattus norvegicus OX=10116 GN=Hyou1 PE=1 SV=1	635125	643415	816625	1.46436e+06	1.04107e+06	1.39588e+06	708314	704651	1.53303e+06	857110
P63322|RALA_RAT;F1LQ62|F1LQ62_RAT	2	2	227.73	0.844576	0.99639	0.0538523	23709	Ras-related protein Ral-A OS=Rattus norvegicus OX=10116 GN=Rala PE=1 SV=1	791976	938491	1.01801e+06	973811	1.04334e+06	1.28563e+06	911397	1.04406e+06	1.0537e+06	1.06048e+06
A0A096MK63|A0A096MK63_RAT	3	2	110.79	0.846609	0.99639	0.0537505	56919	Neuroligin-3 (Fragment) OS=Rattus norvegicus OX=10116 GN=Nlgn3 PE=4 SV=1	57457.3	26196.6	54423.6	103668	67670.4	102408	43192.5	48569.4	93901	60804.1
B0BNG0|EMC2_RAT;A0A0A0MXU4|A0A0A0MXU4_RAT	3	3	231.7	0.846943	0.99639	0.0537339	35018	ER membrane protein complex subunit 2 OS=Rattus norvegicus OX=10116 GN=Emc2 PE=2 SV=1	216641	165284	208939	386859	286976	438579	172973	195559	419953	293845
P28480|TCPA_RAT;A0A096MJA0|A0A096MJA0_RAT	3	3	105.21	0.847775	0.99639	0.0536927	60835	T-complex protein 1 subunit alpha OS=Rattus norvegicus OX=10116 GN=Tcp1 PE=1 SV=1	51578.7	34859.8	56248.9	72928	66562.8	96257.8	49647.9	62895.8	82589.8	59146.9
F1LMP7|F1LMP7_RAT	1	1	38.9	0.849562	0.99639	0.0536052	60943	Progranulin OS=Rattus norvegicus OX=10116 GN=Grn PE=4 SV=1	23150.2	12995.9	48508.8	123382	51941.7	91849.1	28969	36594.3	141057	41908
M0R544|M0R544_RAT	1	1	45.28	0.849703	0.99639	0.0535983	106877	Glucosidase, alpha, acid, isoform CRA_a OS=Rattus norvegicus OX=10116 GN=Gaa PE=1 SV=1	14595.1	8486	20987.4	47021.9	46758.7	51911.6	12984.2	21674.7	39676.7	28550.1
A0A0G2K4T8|A0A0G2K4T8_RAT	1	1	15.97	0.850281	0.99639	0.0535702	81850	Mitochondrial intermediate peptidase OS=Rattus norvegicus OX=10116 GN=Mipep PE=1 SV=1	4604.53	16583.1	1291.55	2909.97	3539.84	114.551	914.23	2330.81	8776.71	2627.8
Q6GMM8|Q6GMM8_RAT	2	2	96.29	0.850423	0.99639	0.0535633	72157	Long-chain fatty acid transport protein 1 OS=Rattus norvegicus OX=10116 GN=Slc27a1 PE=1 SV=1	59890	40178.9	29467.4	120487	163735	171556	68227.6	47397.7	194289	87281.6
M0RC17|M0RC17_RAT	1	1	20.55	0.850686	0.99639	0.0535506	136666	Cell adhesion molecule L1-like OS=Rattus norvegicus OX=10116 GN=Chl1 PE=1 SV=2	79229.1	29237.8	81078	122471	112598	134039	55385	104622	100135	66854.7
D4A3T5|D4A3T5_RAT	1	1	16.83	0.852345	0.99639	0.0534709	26898	Adiponectin j OS=Rattus norvegicus OX=10116 GN=C1ql3 PE=4 SV=1	10227.2	6284.07	14683.2	27912.5	9250.32	31268	12840.4	10600	14814.3	14879.2
D3ZM22|D3ZM22_RAT	1	1	36.12	0.853776	0.99639	0.0534029	55341	RCG46279 OS=Rattus norvegicus OX=10116 GN=Slc41a1 PE=1 SV=2	12500.2	2905.76	12974	18984.4	24458.9	16915.4	10900.6	15540.3	13439.2	14140.2
A0A0G2JX65|A0A0G2JX65_RAT	1	1	20.37	0.853895	0.99639	0.0533973	94809	Zinc finger protein 420-like OS=Rattus norvegicus OX=10116 GN=LOC108348215 PE=4 SV=1	722595	757863	746374	988829	587448	1.05141e+06	818519	760302	796045	735107
P07895|SODM_RAT	5	5	249.6	0.854365	0.99639	0.0533751	24887	Superoxide dismutase [Mn], mitochondrial OS=Rattus norvegicus OX=10116 GN=Sod2 PE=1 SV=2	789623	862550	954797	1.18693e+06	768585	921964	1.03851e+06	1.15526e+06	777396	781325
G3V928|LRP1_RAT	43	42	2361.48	0.85449	0.99639	0.0533692	523489	Prolow-density lipoprotein receptor-related protein 1 OS=Rattus norvegicus OX=10116 GN=Lrp1 PE=1 SV=1	853638	700941	872579	1.43152e+06	1.05855e+06	1.91817e+06	862390	983171	1.67189e+06	1.10194e+06
P62260|1433E_RAT	6	5	480.58	0.854519	0.99639	0.0533679	29326	14-3-3 protein epsilon OS=Rattus norvegicus OX=10116 GN=Ywhae PE=1 SV=1	4.68503e+06	3.6756e+06	5.45501e+06	5.92577e+06	6.62788e+06	8.54663e+06	5.51039e+06	5.59541e+06	7.1738e+06	5.09039e+06
G3V9D1|G3V9D1_RAT	1	1	20.75	0.85476	0.99639	0.0533566	86711	Phosphoinositide phospholipase C OS=Rattus norvegicus OX=10116 GN=Plcd1 PE=1 SV=1	19509.4	13455.6	26959.4	25583.2	13982.8	29233.9	13777	27292.8	19849	20218.7
G3V933|G3V933_RAT	1	1	23.74	0.85488	0.99639	0.053351	50332	D(1A) dopamine receptor OS=Rattus norvegicus OX=10116 GN=Drd1 PE=3 SV=1	22671.7	71243.9	51882.1	69213.5	21010	64540.4	29595.4	35709.2	57670.3	51210.1
A0A0G2JU92|A0A0G2JU92_RAT	3	3	187.05	0.855342	0.99639	0.0533293	33915	Embigin OS=Rattus norvegicus OX=10116 GN=Emb PE=1 SV=1	501871	596586	479595	548404	494202	516372	547752	549385	480967	492057
A0A0G2K946|A0A0G2K946_RAT	2	2	130.94	0.855385	0.99639	0.0533273	48343	SPARC/osteonectin, cwcv and kazal-like domains proteoglycan 2 OS=Rattus norvegicus OX=10116 GN=Spock2 PE=1 SV=1	134885	100195	150494	223109	152093	237325	154937	125720	211749	135725
M0R5P8|M0R5P8_RAT	4	4	261.76	0.856269	0.99639	0.0532861	88148	ADAM metallopeptidase domain 22 OS=Rattus norvegicus OX=10116 GN=Adam22 PE=1 SV=2	280410	241980	336493	404802	359820	472957	270774	292745	568094	343859
P04182|OAT_RAT	1	1	50.11	0.856315	0.99639	0.053284	48701	Ornithine aminotransferase, mitochondrial OS=Rattus norvegicus OX=10116 GN=Oat PE=1 SV=1	50964.6	52486.8	46819.3	61426.2	44852.7	50365.2	68350.9	60513	39345.8	44947.5
M0RDM7|M0RDM7_RAT	1	1	66.43	0.857434	0.99639	0.0532323	109811	GPI ethanolamine phosphate transferase 2-like OS=Rattus norvegicus OX=10116 GN=LOC100910143 PE=4 SV=2	2680.83	5682.62	2434.75	10997.9	2940.78	4540.24	1066.32	3802.74	12316.1	4299.97
D4A234|D4A234_RAT	1	1	17.78	0.857587	0.99639	0.0532253	59464	Similar to NNX3 (Predicted) OS=Rattus norvegicus OX=10116 GN=Uri1 PE=1 SV=1	18598.7	39032.3	18090.3	13566.2	11362.6	12727.1	20742.9	21970.1	7934.99	19355.4
Q78P75|DYL2_RAT	1	1	18.64	0.858058	0.99639	0.0532037	10457	Dynein light chain 2, cytoplasmic OS=Rattus norvegicus OX=10116 GN=Dynll2 PE=1 SV=1	693292	603426	1.07969e+06	739508	530931	762106	726942	706239	585452	793871
Q9Z1B2|GSTM5_RAT	4	4	144.91	0.859038	0.99639	0.0531589	27067	Glutathione S-transferase Mu 5 OS=Rattus norvegicus OX=10116 GN=Gstm5 PE=1 SV=3	295258	192749	315362	324474	351190	537827	218759	289065	464068	311704
[truncated: 343 more rows]
