# Supplementary material for: Role of Brain Derived Extracellular Vesicles in Decoding Sex Differences Associated with Nicotine Self-Administration
Source: Cells. 2020 Aug 11;9(8):1883. doi: 10.3390/cells9081883 (PMC7464419; doi:10.3390/cells9081883)
Supplement: Supplementary file 1 [file cells-09-01883-s001.zip › Supplementary files/ST2B-Females S vs N.xlsx]

## Sheet: 1.5 FC 2 Uni pep p<0.05
Accession	Peptide count	Unique peptides	Confidence score	Anova (p)	q Value	Power	Mass	Description	FN1	FN2	FN3	FN4	FN5	FN6	FN Avg	FS1	FS2	FS3	FS4	FS Avg	FC (FN/FS)	Corrected T-Test
P29975|AQP1_RAT;A0A0G2K3E0|A0A0G2K3E0_RAT	3	3	213.81	0.0633956	0.99639	0.489368	29066	Aquaporin-1 OS=Rattus norvegicus OX=10116 GN=Aqp1 PE=1 SV=4	100709	163358	363503	363930	321751	272082	264222	107089	176414	111273	140577	133838	1.97419	0.0325281
A0A0G2K890|A0A0G2K890_RAT;A0A096MK30|A0A096MK30_RAT	7	4	209.71	0.0303177	0.99639	0.652671	69359	Ezrin OS=Rattus norvegicus OX=10116 GN=Ezr PE=1 SV=1	180994	134847	294633	323865	329004	353803	269524	111393	143373	157766	174323	146714	1.83707	0.018777
Q9R0I8|PI42A_RAT	2	2	62.98	0.0574922	0.99639	0.511564	46409	Phosphatidylinositol 5-phosphate 4-kinase type-2 alpha OS=Rattus norvegicus OX=10116 GN=Pip4k2a PE=1 SV=1	66710.6	109248	103460	124101	161766	183047	124722	62971	51348.5	85714.6	101710	75436.1	1.65335	0.0439018
Q5U2X8|Q5U2X8_RAT	2	2	33.34	0.047524	0.99639	0.554557	50753	Acyl-CoA thioesterase 9 OS=Rattus norvegicus OX=10116 GN=Acot9 PE=1 SV=1	31612.4	29283.4	35760.7	65696.8	45920	54107.1	43730.1	35951.4	25541.1	25464	25226.5	28045.7	1.55924	0.0447067
A0A0G2K695|A0A0G2K695_RAT	2	2	35.9	0.00643699	0.99639	0.902845	236010	Myoferlin OS=Rattus norvegicus OX=10116 GN=Myof PE=1 SV=1	31721.7	25852.3	27652.2	24885.5	25073.9	25468.3	26775.6	17797.3	13776.3	24423.2	18466.9	18615.9	1.43832	0.0245641
Q9JJ19|NHRF1_RAT	2	2	215.18	0.0603721	0.99639	0.50047	39149	Na(+)/H(+) exchange regulatory cofactor NHE-RF1 OS=Rattus norvegicus OX=10116 GN=Slc9a3r1 PE=1 SV=3	199467	133171	233659	219663	203273	285325	212426	126560	150370	179724	157395	153512	1.38377	0.0364954
A0A0G2K0Q7|A0A0G2K0Q7_RAT;A0A0G2JYS4|A0A0G2JYS4_RAT	2	2	50.52	0.0766041	0.99639	0.446408	216492	Myosin light chain kinase OS=Rattus norvegicus OX=10116 GN=Mylk PE=1 SV=1	45917.5	31155.9	49169.4	61096.7	40806.5	62487.7	48439	29321.7	34105.4	37802.4	40385	35403.6	1.36819	0.0482992
A0A0G2K0X4|A0A0G2K0X4_RAT;M0R5T4|M0R5T4_RAT;Q5U1Y2|Q5U1Y2_RAT	3	3	99.81	0.0179573	0.99639	0.755678	24636	Ras-related C3 botulinum toxin substrate 1 OS=Rattus norvegicus OX=10116 GN=Rac1 PE=1 SV=1	838227	981648	958669	805790	831421	1.06552e+06	913546	726378	734464	826485	740938	757066	1.20669	0.0133567
O54701|NCKX2_RAT;A0A0G2K8E1|A0A0G2K8E1_RAT	2	2	94.41	0.0339393	0.99639	0.628678	75065	Sodium/potassium/calcium exchanger 2 OS=Rattus norvegicus OX=10116 GN=Slc24a2 PE=1 SV=1	946470	780128	1.00993e+06	998883	819513	900200	909187	833683	694976	749018	812313	772497	1.17695	0.0251058
A0A0G2JSS8|A0A0G2JSS8_RAT	7	7	510.27	0.0506703	0.99639	0.540137	22535	Peroxiredoxin OS=Rattus norvegicus OX=10116 GN=Prdx5 PE=1 SV=1	1.72614e+06	1.49078e+06	1.76231e+06	2.01795e+06	1.93825e+06	2.09241e+06	1.83798e+06	1.63446e+06	1.55883e+06	1.59781e+06	1.50108e+06	1.57304e+06	1.16842	0.0318626
P54921|SNAA_RAT	7	5	511.86	0.0357444	0.99639	0.617493	33627	Alpha-soluble NSF attachment protein OS=Rattus norvegicus OX=10116 GN=Napa PE=1 SV=2	1.0947e+06	1.1747e+06	1.13982e+06	1.25977e+06	1.11674e+06	1.40575e+06	1.19858e+06	1.36741e+06	1.35234e+06	1.3991e+06	1.29501e+06	1.35346e+06	0.885563	0.0219313
O35458|VIAAT_RAT	9	9	817.37	0.0266566	0.99639	0.679353	58339	Vesicular inhibitory amino acid transporter OS=Rattus norvegicus OX=10116 GN=Slc32a1 PE=1 SV=1	3.75895e+06	4.48581e+06	4.08742e+06	4.02073e+06	4.68625e+06	4.40995e+06	4.24152e+06	4.60261e+06	5.2057e+06	4.64998e+06	4.79073e+06	4.81226e+06	0.881399	0.0207868
A4F267|TM40L_RAT	3	3	131.36	0.0102927	0.99639	0.845464	34198	Mitochondrial import receptor subunit TOM40B OS=Rattus norvegicus OX=10116 GN=Tomm40l PE=1 SV=1	145829	174168	148148	162513	159980	182637	162212	203719	186745	193610	179883	190989	0.849328	0.00610848
A0A0G2KA61|A0A0G2KA61_RAT;A0A096MJD3|A0A096MJD3_RAT;N0E631|N0E631_RAT	2	2	163.86	0.0495036	0.99639	0.545384	17751	Casein kinase II subunit beta OS=Rattus norvegicus OX=10116 GN=Csnk2b PE=1 SV=1	191826	216590	202117	244087	206308	267647	221429	275371	274366	274551	225937	262556	0.84336	0.0440598
G3V8P3|G3V8P3_RAT	2	2	75.42	0.0607591	0.99639	0.499019	321827	Cadherin EGF LAG seven-pass G-type receptor 2 OS=Rattus norvegicus OX=10116 GN=Celsr2 PE=1 SV=1	34461	43693.7	33679.5	52974.1	37310.8	38505.5	40104.1	45643.1	49381	50245.3	46989.6	48064.8	0.834376	0.0431185
G3V9B3|G3V9B3_RAT;Q6LBV1|Q6LBV1_RAT	6	6	232.1	0.0473241	0.99639	0.555502	65163	Myelin-associated glycoprotein OS=Rattus norvegicus OX=10116 GN=Mag PE=1 SV=1	552058	444475	629442	483701	630230	578902	553135	687590	690090	702326	579567	664893	0.831915	0.0303304
Q63377|AT1B3_RAT	11	11	972.41	0.0107055	0.99639	0.83988	32151	Sodium/potassium-transporting ATPase subunit beta-3 OS=Rattus norvegicus OX=10116 GN=Atp1b3 PE=2 SV=1	7.3373e+06	6.52858e+06	5.79013e+06	7.97419e+06	6.77698e+06	6.30185e+06	6.78484e+06	8.49587e+06	8.12695e+06	8.10125e+06	8.05385e+06	8.19448e+06	0.827976	0.00549475
M0R6E0|M0R6E0_RAT;Q5XFX3|Q5XFX3_RAT;O70128|O70128_RAT;A0A0G2K3M6|A0A0G2K3M6_RAT	11	11	646.53	0.0192309	0.99639	0.743115	91990	Phospholipid-transporting ATPase OS=Rattus norvegicus OX=10116 GN=Atp9a PE=1 SV=2	890928	808311	793774	942258	718806	792981	824510	1.1152e+06	1.03024e+06	981724	861820	997245	0.826788	0.036843
A0A0G2K0W9|A0A0G2K0W9_RAT;P48004|PSA7_RAT;A0JPK2|A0JPK2_RAT;F1M6I7|F1M6I7_RAT	5	5	248.05	0.0199035	0.99639	0.736698	28010	Proteasome subunit alpha type OS=Rattus norvegicus OX=10116 GN=Psma7 PE=1 SV=1	378523	334168	449541	342616	345770	371669	370381	464854	515545	411916	417353	452417	0.818672	0.0332966
P15205|MAP1B_RAT	7	6	222.22	0.0414106	0.99639	0.585252	270675	Microtubule-associated protein 1B OS=Rattus norvegicus OX=10116 GN=Map1b PE=1 SV=3	493676	580626	551298	374675	465280	473919	489912	615277	689460	589028	529204	605742	0.80878	0.0351179
Q4V8B7|HSDL1_RAT	3	3	262.61	0.0693542	0.99639	0.468957	37226	Inactive hydroxysteroid dehydrogenase-like protein 1 OS=Rattus norvegicus OX=10116 GN=Hsdl1 PE=2 SV=1	341355	311097	258093	410789	436039	466036	370568	474279	479338	483210	424369	465299	0.796409	0.0338422
G3V7Z4|G3V7Z4_RAT	2	2	72.83	0.00836324	0.99639	0.872952	44192	Glia-derived nexin OS=Rattus norvegicus OX=10116 GN=Serpine2 PE=3 SV=1	25461.7	21944.1	28325.3	27802.4	22969.5	24576.7	25179.9	33434.1	32697.7	33830.9	27002.6	31741.3	0.793286	0.0158222
A0A0G2JXZ7|A0A0G2JXZ7_RAT;B1WC38|B1WC38_RAT	3	3	99.74	0.0069841	0.99639	0.894096	79612	Xenotropic and polytropic retrovirus receptor 1 OS=Rattus norvegicus OX=10116 GN=Xpr1 PE=1 SV=1	55340	60483.9	72653	78590.6	66364.3	70005.2	67239.5	86239.9	87594.5	88907.5	79094	85459	0.786804	0.00224105
Q6IE67|Q6IE67_RAT	3	3	220.15	0.0163223	0.99639	0.772661	28621	Proteasome subunit alpha type OS=Rattus norvegicus OX=10116 GN=psma3l PE=2 SV=1	240835	309427	288707	252827	232532	239998	260721	316013	394476	285467	332871	332207	0.784816	0.0429455
M0R5U4|M0R5U4_RAT	2	2	73.3	0.0280085	0.99639	0.669189	153130	Adenylate cyclase 9 OS=Rattus norvegicus OX=10116 GN=Adcy9 PE=1 SV=2	483073	700576	493062	572834	582878	464220	549440	807530	691479	601208	701071	700322	0.784554	0.0308547
P31016|DLG4_RAT;A0A0G2K7F5|A0A0G2K7F5_RAT;P97630|P97630_RAT	8	8	315.34	0.0180506	0.99639	0.754738	80758	Disks large homolog 4 OS=Rattus norvegicus OX=10116 GN=Dlg4 PE=1 SV=1	178821	255952	230504	203767	213685	208238	215161	309931	274913	294054	224208	275777	0.780202	0.0371504
G3V9S0|G3V9S0_RAT	3	3	221.57	0.00664858	0.99639	0.899437	34382	NADH-cytochrome b5 reductase OS=Rattus norvegicus OX=10116 GN=Cyb5r1 PE=1 SV=1	438131	484927	370316	498544	463845	393640	441567	615460	615039	545095	506926	570630	0.773824	0.00822937
B0BNF6|B0BNF6_RAT	2	2	133.35	0.0253105	0.99639	0.689868	31781	Membrane associated ring-CH-type finger 5 OS=Rattus norvegicus OX=10116 GN=March5 PE=1 SV=1	108701	133066	113461	167468	130887	142707	132715	163092	207267	157401	159224	171746	0.772741	0.0379086
Q68FQ2|JAM3_RAT	3	3	169.52	0.0111408	0.99639	0.834098	35388	Junctional adhesion molecule C OS=Rattus norvegicus OX=10116 GN=Jam3 PE=1 SV=1	314057	443284	397906	372673	430294	449434	401275	585084	583175	480409	466480	528787	0.758859	0.0180234
B2RYS2|B2RYS2_RAT	5	5	267.75	0.055157	0.99639	0.520962	13550	Cytochrome b-c1 complex subunit 7 OS=Rattus norvegicus OX=10116 GN=Uqcrb PE=1 SV=1	965685	2.16047e+06	1.22197e+06	1.53619e+06	1.96817e+06	2.26241e+06	1.68582e+06	2.48117e+06	2.80949e+06	2.19947e+06	2.20682e+06	2.42424e+06	0.695401	0.0219649
G3V7Q6|G3V7Q6_RAT;P28075|PSB5_RAT	3	3	166.2	0.0322048	0.99639	0.639896	28712	Proteasome subunit beta OS=Rattus norvegicus OX=10116 GN=Psmb5 PE=1 SV=1	92732.4	51612.2	102804	96447.4	84556.4	98226.5	87729.8	90621.8	164669	144331	139530	134788	0.650872	0.0486676
