# Supplementary material for: Role of Brain Derived Extracellular Vesicles in Decoding Sex Differences Associated with Nicotine Self-Administration
Source: Cells. 2020 Aug 11;9(8):1883. doi: 10.3390/cells9081883 (PMC7464419; doi:10.3390/cells9081883)
Supplement: Supplementary file 1 [file cells-09-01883-s001.zip › Supplementary files/ST2A-Males S vs N.xlsx]

## Sheet: 2 uni pep p<0.05
Accession	Peptide count	Unique peptides	Confidence score	Anova (p)	q Value	Mass	Description	MS1	MS2	MS3	MS4	MS5	MS6	MS-Avg	MN1	MN2	MN3	MN4	MN5	MN6	MN-Avg	FC (MN/MS)	corrected T-test
F1MA89|F1MA89_RAT;F1M4U0|F1M4U0_RAT	2	2	62.19	0.0153951	0.670274	39856	Cyclin Y OS=Rattus norvegicus OX=10116 GN=Ccny PE=1 SV=2	11388.2	10802.7	20904.2	19639.6	8935.26	33020.3	17448.4	23946.2	25727.1	21670.6	45642.6	60272.5	41904.4	36527.2	2.09345	0.029964
A0A0G2K127|A0A0G2K127_RAT	2	2	60.82	0.0206559	0.670274	67562	Vascular cell adhesion protein 1 OS=Rattus norvegicus OX=10116 GN=Vcam1 PE=1 SV=1	41758	26131.4	20281.7	48807.8	32179.4	57474.3	37772.1	45622.4	51457.8	51954.8	58122.6	72699.9	81492.3	60225	1.59443	0.0197501
Q9QYJ6|PDE10_RAT;F1LX13|F1LX13_RAT	3	3	147.97	0.0316054	0.670274	91472	cAMP and cAMP-inhibited cGMP 3',5'-cyclic phosphodiesterase 10A OS=Rattus norvegicus OX=10116 GN=Pde10a PE=1 SV=1	298218	218388	176078	149391	261480	92937.4	199415	299789	276724	270826	295237	276161	309611	288058	1.44451	0.0337313
B5DF41|SNPH_RAT	2	2	118.26	0.00096621	0.448497	55258	Syntaphilin OS=Rattus norvegicus OX=10116 GN=Snph PE=1 SV=1	56165.4	70696.7	76003.7	73027.3	67224.5	87245.4	71727.2	112560	90602.9	99536.2	96965.6	89415	118087	101194	1.41082	0.000967568
Q5EB91|Q5EB91_RAT	2	2	36.47	0.0287045	0.670274	58964	DNA nucleotidylexotransferase OS=Rattus norvegicus OX=10116 GN=Dntt PE=2 SV=1	452001	546161	296615	365870	554541	545964	460192	592026	533003	860116	627297	642771	528980	630699	1.37051	0.0288442
Q641Y0|OST48_RAT	10	10	661.08	0.0196101	0.670274	49093	Dolichyl-diphosphooligosaccharide--protein glycosyltransferase 48 kDa subunit OS=Rattus norvegicus OX=10116 GN=Ddost PE=2 SV=1	1.10007e+06	1.07666e+06	1.41497e+06	1.06313e+06	931458	1.29584e+06	1.14702e+06	1.04704e+06	1.71587e+06	1.55192e+06	1.41613e+06	1.62102e+06	1.75547e+06	1.51791e+06	1.32335	0.0183577
P97536|CAND1_RAT	8	8	445.48	0.02522	0.670274	137985	Cullin-associated NEDD8-dissociated protein 1 OS=Rattus norvegicus OX=10116 GN=Cand1 PE=1 SV=1	395446	380642	371764	427156	363353	430949	394885	301340	328960	344458	320055	335407	423386	342268	0.866753	0.0332774
M0R8C6|M0R8C6_RAT	2	2	94.26	0.0428061	0.745313	42949	Urea transporter OS=Rattus norvegicus OX=10116 GN=Slc14a1 PE=3 SV=1	317041	280672	294067	275602	337463	299650	300749	309845	234200	246929	215154	255749	298217	260016	0.86456	0.0498192
A1A5L1|A1A5L1_RAT;A0A096MJX0|A0A096MJX0_RAT	4	4	110.54	0.0195034	0.670274	53045	Bleomycin hydrolase OS=Rattus norvegicus OX=10116 GN=Blmh PE=1 SV=1	85343.1	103656	97680.5	121992	102509	106058	102873	95772.9	83380.5	83782.8	93170.1	87281.2	87565.2	88492.1	0.860207	0.0308269
Q5FVN0|MBOA5_RAT	4	4	186.47	0.0260943	0.670274	56494	Lysophospholipid acyltransferase 5 OS=Rattus norvegicus OX=10116 GN=Lpcat3 PE=2 SV=1	135636	129950	153354	139271	138750	133463	138404	90003.7	129428	115573	119796	133225	122998	118504	0.856218	0.024172
P21575|DYN1_RAT;A0A0A0MY48|A0A0A0MY48_RAT;Q08877|DYN3_RAT;Q7M077|Q7M077_RAT	12	11	752.28	0.0260033	0.670274	97576	Dynamin-1 OS=Rattus norvegicus OX=10116 GN=Dnm1 PE=1 SV=2	618130	519322	624396	571720	643755	563048	590062	550834	444167	425142	491925	597337	515404	504135	0.854376	0.0268982
P50399|GDIB_RAT	12	9	615.9	0.0166451	0.670274	51018	Rab GDP dissociation inhibitor beta OS=Rattus norvegicus OX=10116 GN=Gdi2 PE=1 SV=2	466233	483852	513276	435577	547352	382558	471475	382792	435023	403402	395255	405516	340788	393796	0.835243	0.0212979
F1LLX6|F1LLX6_RAT;F1LWT1|F1LWT1_RAT	6	6	261.13	0.0276313	0.670274	130669	Calcium-dependent secretion activator 1 OS=Rattus norvegicus OX=10116 GN=Cadps PE=1 SV=3	284553	271871	295353	238180	323223	292473	284276	223083	278863	183939	245625	256114	236771	237399	0.835102	0.023467
D4A5K6|D4A5K6_RAT	3	3	78.14	0.0371347	0.709919	55098	CAAX prenyl protease OS=Rattus norvegicus OX=10116 GN=Zmpste24 PE=1 SV=1	191503	210792	220776	155820	218502	212215	201601	147619	185877	130028	172636	184584	178592	166556	0.826165	0.0285112
Q66H18|Q66H18_RAT	3	3	150.71	0.0316395	0.670274	28952	Synaptophysin-like 1 OS=Rattus norvegicus OX=10116 GN=Sypl1 PE=1 SV=1	1.21733e+06	1.19988e+06	1.12264e+06	1.02684e+06	1.54755e+06	1.32842e+06	1.24044e+06	1.19168e+06	1.04735e+06	822822	1.0118e+06	901929	1.11129e+06	1.01448e+06	0.817834	0.0360125
F1LRE1|F1LRE1_RAT;A0A0G2JU71|A0A0G2JU71_RAT;P70619|GSHR_RAT	5	5	180	0.0116209	0.670274	45160	Glutathione reductase OS=Rattus norvegicus OX=10116 GN=Gsr PE=1 SV=2	193057	162363	187964	168746	167056	147277	171077	159779	137486	146837	132327	150590	110053	139512	0.81549	0.00971158
A0A0G2K6U1|A0A0G2K6U1_RAT;O88960|O88960_RAT;O88975|O88975_RAT	19	18	1049.96	0.0172879	0.670274	83218	Vesicle-fusing ATPase OS=Rattus norvegicus OX=10116 GN=Nsf PE=1 SV=1	953242	807361	822988	786469	1.04749e+06	882246	883300	850352	759825	645229	738467	547258	733201	712389	0.806509	0.0160819
Q765A7|PGAP1_RAT	13	13	558.88	0.0533998	0.792868	105229	GPI inositol-deacylase OS=Rattus norvegicus OX=10116 GN=Pgap1 PE=1 SV=1	786623	628689	911239	817058	866113	668643	779727	446033	678485	508044	671941	735184	720890	626763	0.803823	0.044902
Q7TQ90|Q7TQ90_RAT;G3V7J9|G3V7J9_RAT	6	6	287.04	0.0482394	0.755922	95840	Ac1002 OS=Rattus norvegicus OX=10116 GN=Adh4 PE=2 SV=1	373578	285391	338258	345757	425898	284728	342268	326237	234039	234881	327147	209176	307886	273228	0.798286	0.0492633
P10860|DHE3_RAT;Q7TPI5|Q7TPI5_RAT	8	8	543.45	0.0431866	0.745567	61719	Glutamate dehydrogenase 1, mitochondrial OS=Rattus norvegicus OX=10116 GN=Glud1 PE=1 SV=2	1.19652e+06	953050	1.33977e+06	962689	1.25944e+06	1.17016e+06	1.14694e+06	1.24932e+06	915733	663092	903793	755074	963744	908459	0.792074	0.0470113
O35458|VIAAT_RAT	8	8	797.61	0.0312699	0.670274	58339	Vesicular inhibitory amino acid transporter OS=Rattus norvegicus OX=10116 GN=Slc32a1 PE=1 SV=1	6.95023e+06	5.54555e+06	4.5946e+06	4.09832e+06	4.71038e+06	5.11341e+06	5.16875e+06	3.50965e+06	3.96401e+06	4.96718e+06	3.55019e+06	4.26708e+06	4.21381e+06	4.07865e+06	0.789099	0.0480398
A0A0G2K0W9|A0A0G2K0W9_RAT;P48004|PSA7_RAT;A0JPK2|A0JPK2_RAT;F1M6I7|F1M6I7_RAT	6	6	328.1	0.0450972	0.753024	28010	Proteasome subunit alpha type OS=Rattus norvegicus OX=10116 GN=Psma7 PE=1 SV=1	414501	438367	407707	402243	411945	396787	411925	357662	357935	362959	354248	171430	325382	321603	0.780731	0.0308746
Q5PQN0|NCALD_RAT	4	2	236.92	0.0614038	0.798961	22345	Neurocalcin-delta OS=Rattus norvegicus OX=10116 GN=Ncald PE=1 SV=3	1.23275e+06	1.52956e+06	1.2395e+06	1.11248e+06	1.17451e+06	1.22766e+06	1.25274e+06	1.09273e+06	959991	1.02472e+06	1.11951e+06	507723	1.13506e+06	973288	0.776925	0.0380633
Q5XI31|PIGS_RAT	4	4	214.57	0.0143322	0.670274	61799	GPI transamidase component PIG-S OS=Rattus norvegicus OX=10116 GN=Pigs PE=2 SV=3	385664	368808	479239	598346	486244	475710	465668	336410	341951	315845	368665	405219	400481	361428	0.77615	0.0259126
A0A0G2JSK5|A0A0G2JSK5_RAT	4	4	224.87	0.01656	0.670274	91537	Integrin beta OS=Rattus norvegicus OX=10116 GN=Itgb1 PE=1 SV=1	599393	693538	915797	720242	681383	749126	726580	712344	483217	533710	443086	580601	621404	562394	0.774029	0.018957
Q4V8I7|LRC8A_RAT;Q3KRC6|LRC8E_RAT	13	10	551.79	0.0352787	0.691032	95014	Volume-regulated anion channel subunit LRRC8A OS=Rattus norvegicus OX=10116 GN=Lrrc8a PE=1 SV=1	294171	279764	350738	215370	329362	245541	285824	273300	204114	184682	206247	183620	275335	221216	0.773958	0.0379462
Q6IMZ3|Q6IMZ3_RAT	20	18	1239.35	0.065287	0.798961	76108	Annexin OS=Rattus norvegicus OX=10116 GN=Anxa6 PE=1 SV=1	1.95419e+06	1.72641e+06	1.65615e+06	1.52821e+06	2.07319e+06	1.75827e+06	1.78274e+06	1.28147e+06	1.55795e+06	1.75679e+06	1.31832e+06	706660	1.62965e+06	1.37514e+06	0.771364	0.0480967
P05197|EF2_RAT;Q8K1G4|Q8K1G4_RAT	9	9	398.34	0.0202709	0.670274	96192	Elongation factor 2 OS=Rattus norvegicus OX=10116 GN=Eef2 PE=1 SV=4	517475	504912	464288	512655	453339	332246	464153	342200	320719	365990	320223	482070	309447	356775	0.768659	0.0200643
P84076|HPCA_RAT	7	3	510.39	0.0695471	0.798961	22527	Neuron-specific calcium-binding protein hippocalcin OS=Rattus norvegicus OX=10116 GN=Hpca PE=1 SV=2	1.3604e+06	1.64128e+06	1.31582e+06	1.22618e+06	1.36295e+06	1.27487e+06	1.36359e+06	1.31133e+06	1.00953e+06	1.11765e+06	1.05575e+06	503565	1.28205e+06	1.04665e+06	0.76757	0.0474272
Q9Z2I6|SV2C_RAT	5	5	211.76	0.0144387	0.670274	83165	Synaptic vesicle glycoprotein 2C OS=Rattus norvegicus OX=10116 GN=Sv2c PE=1 SV=1	621745	416809	496304	537416	578609	490907	523632	445738	381401	281054	426441	464461	395222	399053	0.762087	0.0108091
B0BNA5|COTL1_RAT	5	5	224.3	0.0254511	0.670274	16036	Coactosin-like protein OS=Rattus norvegicus OX=10116 GN=Cotl1 PE=1 SV=1	213189	244636	268574	285829	210118	324643	257831	253457	185118	146212	228501	182274	181689	196208	0.760995	0.0279764
Q6QI86|Q6QI86_RAT;Q6AYR6|HDHD2_RAT;P85007|IR3IP_RAT	3	3	175.34	0.0128972	0.670274	42734	Haloacid dehalogenase-like hydrolase domain-containing protein 2 OS=Rattus norvegicus OX=10116 GN=Hdhd2 PE=1 SV=1	266952	264747	289420	285667	307469	303557	286302	178636	208703	188152	171405	229965	324820	216947	0.757756	0.0295588
P01015|ANGT_RAT	2	2	122.17	0.053103	0.792868	52177	Angiotensinogen OS=Rattus norvegicus OX=10116 GN=Agt PE=1 SV=1	129107	118452	108594	109799	141523	129494	122828	100763	111357	89744.2	102689	45966.2	107368	92981.3	0.757003	0.0295752
B4F7A9|B4F7A9_RAT	3	3	136.61	0.0253691	0.670274	41346	Casein kinase 2 alpha 2 OS=Rattus norvegicus OX=10116 GN=Csnk2a2 PE=1 SV=1	127506	104072	178345	133373	120195	97524.7	126836	85760.5	86262.5	83492.6	118122	97492	102724	95642.2	0.754063	0.0461734
Q9QWR2|Q9QWR2_RAT	2	2	79.13	0.0343751	0.686535	16961	Calcium-binding protein P23K beta (Fragment) OS=Rattus norvegicus OX=10116 PE=2 SV=1	174009	264883	278625	330902	252963	223761	254190	198211	170993	149679	192124	252979	182577	191094	0.751773	0.0382317
Q5GFD9|IMPCT_RAT	2	2	128.31	0.00084277	0.448497	36314	Protein IMPACT OS=Rattus norvegicus OX=10116 GN=Impact PE=1 SV=1	179509	203937	250756	207701	242899	217944	217124	152330	159355	149140	158003	190572	163832	162205	0.747062	0.00222825
P48500|TPIS_RAT;A0A0G2JWJ4|A0A0G2JWJ4_RAT;A0A0G2JWU1|A0A0G2JWU1_RAT	11	11	919.94	0.0244922	0.670274	27345	Triosephosphate isomerase OS=Rattus norvegicus OX=10116 GN=Tpi1 PE=1 SV=2	6.06706e+06	6.04944e+06	5.19263e+06	7.71022e+06	6.1508e+06	7.11247e+06	6.38044e+06	5.33667e+06	3.56074e+06	3.80628e+06	4.12433e+06	7.07784e+06	4.67974e+06	4.76427e+06	0.746699	0.0337308
Q6TXF3|Q6TXF3_RAT	2	2	115.84	0.0299404	0.670274	67092	Acyl-CoA-binding protein OS=Rattus norvegicus OX=10116 GN=Dbi PE=1 SV=1	374818	384252	330124	445739	415484	505352	409295	382005	318778	182964	354176	286410	309381	305619	0.746697	0.0205436
A0A5D0|A0A5D0_RAT;A0A1W2Q5Z8|A0A1W2Q5Z8_RAT	2	2	91.77	0.0481676	0.755922	31495	Cd200 molecule OS=Rattus norvegicus OX=10116 GN=Cd200 PE=2 SV=1	1.51227e+06	1.25664e+06	1.24967e+06	1.10512e+06	987338	1.22876e+06	1.2233e+06	1.09104e+06	518548	724480	864322	935523	1.3332e+06	911184	0.744858	0.0499168
G3V6Y6|G3V6Y6_RAT	17	11	1036.87	0.0381442	0.714225	97398	Alpha-1,4 glucan phosphorylase OS=Rattus norvegicus OX=10116 GN=Pygb PE=1 SV=2	749686	672572	933267	1.05387e+06	1.16684e+06	763046	889880	865399	733780	568624	693565	462830	636934	660189	0.741885	0.0426604
G3V836|G3V836_RAT;Q9ERD1|Q9ERD1_RAT;A0A0G2KB42|A0A0G2KB42_RAT	5	5	210.91	0.0301015	0.670274	52015	Clusterin OS=Rattus norvegicus OX=10116 GN=Clu PE=1 SV=1	218012	214164	319337	314414	317754	300980	280777	198103	224378	152733	265843	160552	246022	207938	0.740583	0.0259097
P28572|SC6A9_RAT	2	2	91.61	0.0297876	0.670274	71983	Sodium- and chloride-dependent glycine transporter 1 OS=Rattus norvegicus OX=10116 GN=Slc6a9 PE=1 SV=2	1.45872e+06	1.23342e+06	1.10647e+06	788776	1.55967e+06	1.03015e+06	1.1962e+06	1.09376e+06	867991	836552	874588	851706	782886	884581	0.739491	0.043372
A0A0G2JTD7|A0A0G2JTD7_RAT;A0A0G2JZM8|A0A0G2JZM8_RAT	2	2	42.42	0.00514771	0.670274	161984	Cytoplasmic linker-associated protein 1 OS=Rattus norvegicus OX=10116 GN=Clasp1 PE=1 SV=1	165663	157708	154309	214483	185565	177481	175868	103397	148452	114446	130379	115926	165115	129619	0.737025	0.00564412
D3ZJ86|D3ZJ86_RAT	3	3	224.47	0.00647015	0.670274	80471	Sodium/hydrogen exchanger OS=Rattus norvegicus OX=10116 GN=Slc9a6 PE=1 SV=2	1.39968e+06	1.66645e+06	1.34356e+06	2.07298e+06	1.65752e+06	1.7606e+06	1.65013e+06	1.01371e+06	1.22466e+06	1.02065e+06	1.1751e+06	1.4755e+06	1.36867e+06	1.21305e+06	0.735121	0.00896724
P07943|ALDR_RAT	2	2	80.97	0.0158386	0.670274	36230	Aldo-keto reductase family 1 member B1 OS=Rattus norvegicus OX=10116 GN=Akr1b1 PE=1 SV=3	127392	116260	175445	160599	157036	188356	154181	149756	93756.6	101723	128392	95337.4	109599	113094	0.733513	0.018088
Q4KM77|EI24_RAT	2	2	75.33	0.0233678	0.670274	39153	Etoposide-induced protein 2.4 homolog OS=Rattus norvegicus OX=10116 GN=Ei24 PE=1 SV=1	65066.7	57810.2	79947	58845.6	57435.3	55274.3	62396.5	26861.6	56418.9	57071.3	46753.1	46110.9	39077.7	45382.2	0.72732	0.0178832
A0A0G2JU92|A0A0G2JU92_RAT	3	3	191.07	0.0588547	0.798961	33915	Embigin OS=Rattus norvegicus OX=10116 GN=Emb PE=1 SV=1	550530	448960	448764	352011	555985	360271	452754	412904	299288	333918	302159	168739	457627	329106	0.726898	0.0478589
F1LPC6|F1LPC6_RAT;A0A0G2JY30|A0A0G2JY30_RAT	8	8	372.6	0.0286082	0.670274	153564	Carboxypeptidase D OS=Rattus norvegicus OX=10116 GN=Cpd PE=1 SV=2	172902	158673	241321	189690	220696	183916	194533	110554	139697	172714	159876	85422.4	179045	141218	0.725935	0.0224235
Q5PPH0|ENOPH_RAT	2	2	63.38	0.0027447	0.670274	28971	Enolase-phosphatase E1 OS=Rattus norvegicus OX=10116 GN=Enoph1 PE=2 SV=1	73677.2	81826.8	77036.5	99501.9	105202	77211	85742.6	66110.4	76663.9	59180	59544.1	51870	59249.2	62102.9	0.724295	0.00556199
Q5U322|Q5U322_RAT;D4A8X4|D4A8X4_RAT	6	6	428.67	0.0463999	0.755922	53646	Carboxypeptidase E OS=Rattus norvegicus OX=10116 GN=Cpe PE=2 SV=1	1.21064e+06	1.22952e+06	1.64534e+06	1.3847e+06	1.18469e+06	1.52462e+06	1.36325e+06	1.0189e+06	926825	911310	1.09567e+06	477173	1.48538e+06	985875	0.723179	0.0395924
Q4KM24|Q4KM24_RAT	4	4	139.76	0.047676	0.755922	29138	Peroxisomal biogenesis factor 11 beta OS=Rattus norvegicus OX=10116 GN=Pex11b PE=1 SV=1	209807	200280	274627	220549	240904	184526	221782	141656	179063	159972	184027	75620.8	220655	160166	0.722176	0.0311879
D4A435|D4A435_RAT	4	4	216.51	0.0124239	0.670274	98554	Intercellular adhesion molecule 5 OS=Rattus norvegicus OX=10116 GN=Icam5 PE=1 SV=1	159496	156800	205456	177066	198919	200083	182970	124521	128545	83238.4	160049	127697	168731	132130	0.722142	0.00853733
Q5U4F4|TM135_RAT	2	2	40.46	0.0201193	0.670274	53123	Transmembrane protein 135 OS=Rattus norvegicus OX=10116 GN=Tmem135 PE=2 SV=1	32152.3	39214.6	36292.7	41179.9	23032.7	33220.6	34182.1	19304.9	19062.6	22968.9	29162.1	28920.8	28504.7	24654	0.721254	0.0171463
P63319|KPCG_RAT	8	7	513.06	0.0449151	0.753024	79562	Protein kinase C gamma type OS=Rattus norvegicus OX=10116 GN=Prkcg PE=1 SV=1	1.70895e+06	1.6067e+06	2.1703e+06	1.76745e+06	1.21153e+06	1.35504e+06	1.63666e+06	1.272e+06	695284	1.11523e+06	909406	1.72369e+06	1.3374e+06	1.1755e+06	0.718231	0.0445645
Q498R3|DJC10_RAT	6	6	198.93	0.0382158	0.714225	92058	DnaJ homolog subfamily C member 10 OS=Rattus norvegicus OX=10116 GN=Dnajc10 PE=2 SV=2	131580	106545	161769	167194	107307	132332	134454	65417.2	106861	69142	132202	74260.9	128425	96051.3	0.714378	0.0406725
A0A0G2JW92|A0A0G2JW92_RAT	3	3	132.23	0.0404366	0.728979	82903	Major facilitator superfamily domain-containing 6 OS=Rattus norvegicus OX=10116 GN=Mfsd6 PE=1 SV=1	234689	223644	199082	197067	204167	220127	213129	133597	166897	148154	176295	63119.8	212055	150019	0.70389	0.0263613
D3ZLM6|D3ZLM6_RAT	2	2	101.42	0.0120969	0.670274	59693	Dolichol kinase OS=Rattus norvegicus OX=10116 GN=Dolk PE=1 SV=1	120735	126907	181047	146450	118013	101049	132367	65918.6	93481	117386	84937.5	105638	89915.4	92879.4	0.701682	0.0181914
Q5U362|Q5U362_RAT;P55260|ANXA4_RAT	9	7	564.39	0.00800013	0.670274	36213	Annexin OS=Rattus norvegicus OX=10116 GN=Anxa4 PE=1 SV=1	759193	934184	736152	861993	1.01678e+06	652280	826764	600437	473208	500976	470178	822791	608680	579378	0.700778	0.00988641
A0A0G2K757|A0A0G2K757_RAT	12	12	735.09	0.017023	0.670274	69251	Dolichyl-diphosphooligosaccharide--protein glycosyltransferase subunit 2 OS=Rattus norvegicus OX=10116 GN=Rpn2 PE=1 SV=1	1.36556e+06	1.08923e+06	1.68687e+06	1.47736e+06	1.25623e+06	880203	1.29258e+06	811756	814159	662924	875948	1.22188e+06	994233	896817	0.693821	0.02068
P15791|KCC2D_RAT	5	3	237.27	0.0194214	0.670274	60670	Calcium/calmodulin-dependent protein kinase type II subunit delta OS=Rattus norvegicus OX=10116 GN=Camk2d PE=1 SV=1	240539	209406	227701	172538	206509	149823	201086	154815	129838	183729	143896	78569.3	145118	139328	0.692876	0.0111245
Q3MIE4|VAT1_RAT	2	2	73.76	0.0534662	0.792868	43319	Synaptic vesicle membrane protein VAT-1 homolog OS=Rattus norvegicus OX=10116 GN=Vat1 PE=1 SV=1	64758.9	66485.6	85061.7	91312.9	64052.1	76466.3	74689.6	60782.5	62978.4	54316.7	58611.2	19237.6	53574.2	51583.4	0.690637	0.019405
D4A249|D4A249_RAT	8	8	455.48	0.0313463	0.670274	31398	Metallo-beta-lactamase domain-containing 2 OS=Rattus norvegicus OX=10116 GN=Mblac2 PE=1 SV=1	977831	946649	1.56326e+06	1.07764e+06	1.12901e+06	751350	1.07429e+06	840766	887670	753098	794865	417756	752040	741032	0.689788	0.0330889
Q5BJS6|Q5BJS6_RAT	3	3	189.7	0.0134889	0.670274	18164	Transmembrane protein 50B OS=Rattus norvegicus OX=10116 GN=Tmem50b PE=2 SV=1	1.28814e+06	1.40195e+06	1.96543e+06	1.62796e+06	941885	1.40968e+06	1.43917e+06	845217	876611	859484	1.06962e+06	1.03308e+06	1.26835e+06	992060	0.689326	0.0227894
A0A0G2K0P8|A0A0G2K0P8_RAT	4	4	377.97	0.0114246	0.670274	74584	CDW92 antigen, isoform CRA_b OS=Rattus norvegicus OX=10116 GN=Slc44a1 PE=1 SV=1	908241	1.12105e+06	1.15298e+06	838729	870536	711323	933809	824748	497889	565291	458867	722812	776496	641017	0.686454	0.0110495
F1LMW0|F1LMW0_RAT	2	2	50.56	0.00894712	0.670274	48090	Transmembrane protein 130 OS=Rattus norvegicus OX=10116 GN=Tmem130 PE=4 SV=2	26461.4	22011.7	37336.1	30853.6	28570.4	37060.1	30382.2	18269.2	27786.9	16638	22418.6	16758.7	22769	20773.4	0.683736	0.0113611
A0A0G2JVC8|A0A0G2JVC8_RAT;A0A096MK55|A0A096MK55_RAT	4	3	165.73	0.0105755	0.670274	84427	Terpene cyclase/mutase family member OS=Rattus norvegicus OX=10116 GN=Lss PE=1 SV=1	83271	60310.9	83500.6	81645.2	76462.5	77654.3	77140.8	49777.5	62766.9	42197.6	64645.4	31437.6	65501.9	52721.2	0.683441	0.00621359
Q5FWU3|ATG9A_RAT	3	3	110.89	0.0179699	0.670274	95397	Autophagy-related protein 9A OS=Rattus norvegicus OX=10116 GN=Atg9a PE=1 SV=1	198650	275970	370829	384247	251627	345800	304521	164559	203118	150746	216888	233590	263579	205413	0.674547	0.0215316
O88989|MDHC_RAT	8	8	643.1	0.0130561	0.670274	36631	Malate dehydrogenase, cytoplasmic OS=Rattus norvegicus OX=10116 GN=Mdh1 PE=1 SV=3	4.80414e+06	2.98119e+06	4.05243e+06	4.39352e+06	4.79197e+06	4.44596e+06	4.24487e+06	3.50019e+06	2.57242e+06	2.05094e+06	3.43938e+06	1.9179e+06	3.6755e+06	2.85939e+06	0.67361	0.00845179
P62749|HPCL1_RAT	6	3	322.23	0.0124444	0.670274	22438	Hippocalcin-like protein 1 OS=Rattus norvegicus OX=10116 GN=Hpcal1 PE=1 SV=2	366199	478858	370493	320921	375837	349094	376900	276891	251044	285864	262374	126136	302908	250869	0.665612	0.00428988
F8WFM2|F8WFM2_RAT;P85969|SNAB_RAT	9	7	572.51	0.0347761	0.687801	33878	Beta-soluble NSF attachment protein OS=Rattus norvegicus OX=10116 GN=Napb PE=4 SV=1	1.33123e+06	915320	1.09121e+06	742082	923548	681658	947509	731243	515292	350995	471747	774773	928707	628793	0.663627	0.0360247
Q5XIE8|ITM2B_RAT	4	4	192.97	0.0101706	0.670274	30808	Integral membrane protein 2B OS=Rattus norvegicus OX=10116 GN=Itm2b PE=2 SV=1	268242	251441	358017	380318	300809	231356	298364	151802	206433	137988	258523	253202	179686	197939	0.663416	0.010888
Q9EQX9|UBE2N_RAT;G3V6M7|G3V6M7_RAT	4	4	131.17	0.00131275	0.448497	17170	Ubiquitin-conjugating enzyme E2 N OS=Rattus norvegicus OX=10116 GN=Ube2n PE=1 SV=1	202180	188380	224776	249314	277147	212250	225675	178170	152360	106172	153968	136104	168287	149177	0.661026	0.00127798
Q9Z1B2|GSTM5_RAT	4	4	227.67	0.0168278	0.670274	27067	Glutathione S-transferase Mu 5 OS=Rattus norvegicus OX=10116 GN=Gstm5 PE=1 SV=3	321092	274223	387051	491525	294166	237818	334313	223536	200254	221750	312103	216651	151602	220983	0.661006	0.0305371
D3Z981|D3Z981_RAT	2	2	73.06	0.115829	0.830382	216249	Plexin A1 OS=Rattus norvegicus OX=10116 GN=Plxna1 PE=1 SV=3	55470.6	52821.1	66391.9	39482.7	69376.8	51743.9	55881.2	40378.2	37944.5	49617.1	53120.2	5771.72	32219.9	36508.6	0.653325	0.0438821
Q05683|DCE2_RAT	2	2	37.89	0.00634027	0.670274	66215	Glutamate decarboxylase 2 OS=Rattus norvegicus OX=10116 GN=Gad2 PE=1 SV=1	50759.4	45794.1	86023.6	69904.2	77828.9	69235.2	66590.9	44218.1	46288.6	32716.6	55798.2	34890.1	40877.6	42464.8	0.637698	0.0106828
Q05982|NDKA_RAT	5	2	282.8	0.00332918	0.670274	17296	Nucleoside diphosphate kinase A OS=Rattus norvegicus OX=10116 GN=Nme1 PE=1 SV=1	1.1005e+06	1.28597e+06	891409	996558	775905	1.08955e+06	1.02331e+06	722939	537848	469220	605201	934000	630426	649939	0.635131	0.00363276
P04631|S100B_RAT	3	3	259.23	0.00565191	0.670274	10851	Protein S100-B OS=Rattus norvegicus OX=10116 GN=S100b PE=1 SV=2	4.69911e+06	3.50523e+06	5.70972e+06	4.72841e+06	2.83127e+06	4.50882e+06	4.33043e+06	3.25107e+06	2.06817e+06	2.60722e+06	2.09879e+06	3.4294e+06	2.6826e+06	2.68954e+06	0.62108	0.00889203
P15205|MAP1B_RAT	5	4	178.74	0.0069902	0.670274	270675	Microtubule-associated protein 1B OS=Rattus norvegicus OX=10116 GN=Map1b PE=1 SV=3	159778	177946	164969	181216	205567	170477	176659	136574	147072	78064.5	137578	56983.8	95335.8	108601	0.614752	0.00468406
P31647|S6A11_RAT;A0A0G2JSN3|A0A0G2JSN3_RAT	4	3	166.66	0.0326799	0.672458	71326	Sodium- and chloride-dependent GABA transporter 3 OS=Rattus norvegicus OX=10116 GN=Slc6a11 PE=1 SV=1	8.279e+06	8.45854e+06	7.70429e+06	3.79693e+06	8.29839e+06	7.59347e+06	7.3551e+06	6.8081e+06	4.99095e+06	3.79284e+06	4.10312e+06	2.10241e+06	5.32451e+06	4.52032e+06	0.614583	0.0157303
A0A0G2K9J2|A0A0G2K9J2_RAT;E9PTI1|E9PTI1_RAT	6	6	453.48	0.0372884	0.709919	56346	V-type proton ATPase subunit H OS=Rattus norvegicus OX=10116 GN=Atp6v1h PE=1 SV=1	788898	770079	1.31022e+06	1.25623e+06	1.3848e+06	1.00212e+06	1.08539e+06	704949	647751	239755	944589	834899	625428	666228	0.613814	0.0178444
P08009|GSTM4_RAT;A0A0G2K4U2|A0A0G2K4U2_RAT;B0BN47|B0BN47_RAT	6	3	497.35	0.00645226	0.670274	25835	Glutathione S-transferase Yb-3 OS=Rattus norvegicus OX=10116 GN=Gstm3 PE=1 SV=2	712392	825055	848053	1.11888e+06	488704	796276	798226	539423	348386	647013	507869	422823	459911	487571	0.610818	0.0117727
Q6PW52|Q6PW52_RAT;Q562A9|Q562A9_RAT;P23574|GBRG1_RAT	6	6	430.42	0.0236091	0.670274	55635	GABA-A gamma2 long isoform OS=Rattus norvegicus OX=10116 GN=Gabrg2 PE=2 SV=1	3.67538e+06	3.2261e+06	3.34573e+06	2.41067e+06	2.51047e+06	1.20463e+06	2.72883e+06	2.11639e+06	920233	1.86688e+06	883765	1.57308e+06	1.5983e+06	1.49311e+06	0.54716	0.0186575
A0A0G2K5E7|A0A0G2K5E7_RAT	8	8	330.64	0.00399766	0.670274	121378	ATP-citrate synthase OS=Rattus norvegicus OX=10116 GN=Acly PE=1 SV=1	159978	235054	319717	379020	199165	211574	250751	169556	135104	82209.2	128868	163674	93419.7	128805	0.513678	0.0131153
D4A8N1|D4A8N1_RAT	4	4	170.43	0.0217711	0.670274	29289	Dolichol-phosphate mannosyltransferase subunit 1 OS=Rattus norvegicus OX=10116 GN=Dpm1 PE=1 SV=1	191642	130271	267008	343948	206130	175316	219053	76346.6	99430.3	63376.5	169245	35225.4	211383	109168	0.498363	0.0243688
M0R830|M0R830_RAT	2	2	93.92	9.77e-05	0.19909	38351	Mesoderm-specific transcript homolog protein OS=Rattus norvegicus OX=10116 GN=Mest PE=1 SV=2	459936	462220	547453	499327	376498	213190	426437	156715	185107	193466	133739	146363	132325	157953	0.370401	0.00218538
